# Supplementary material for: Proteomic analysis of quail calcified eggshell matrix: a comparison to chicken and turkey eggshell proteomes
Source: Proteome Sci. 2015 Aug 27;13:22. doi: 10.1186/s12953-015-0078-1 (PMC4550075; doi:10.1186/s12953-015-0078-1)
Supplement: Additional file 1: Table S1. — This table is derived from the MaxQuant output table ProteinGroups and contains the complete list of identified proteins/protein groups including the ones that we did not accept after application of criteria described in Materials and Methods. This table also contains additional data such as the complete set of accession numbers forming one group, the distribution of peptides among the 20 PAGE sections analyzed separately, the calculated molecular weight of each entry, the iBAQ intensity and the percentages calculated from it. (XLSX 265 kb) [file 12953_2015_78_MOESM1_ESM.xlsx]

## Sheet: proteinGroups
Table S1
Protein IDs	Majority protein IDs	Peptide counts (all)	Peptide counts (razor+unique)	Peptide counts (unique)	Fasta headers	Number of proteins	Peptides	Razor + unique peptides	Unique peptides	Sequence coverage [%]	Unique + razor sequence coverage [%]	Unique sequence coverage [%]	Mol. weight [kDa]	Sequence length	Sequence lengths	Fraction average	Fraction 1	Fraction 2	Fraction 3	Fraction 4	Fraction 5	Fraction 6	Fraction 7	Fraction 8	Fraction 9	Fraction 10	Fraction 11	Fraction 12	Fraction 13	Fraction 14	Fraction 15	Fraction 16	Fraction 17	Fraction 18	Fraction 19	Fraction 20	Score	Intensity	iBAQ	iBAQ fraction	iBAQ %		MS/MS Count	Hydroxyproline site IDs	Oxidation (M) site IDs	Phospho (STY) site IDs	Hydroxyproline site positions	Oxidation (M) site positions	Phospho (STY) site positions
1;2;3	1	15;6;5	15;6;5	11;6;5	>1	3	15	15	11	1.2	1.2	1	1925.6	17627	17627;6965;6509	10										15											56.402	45773000	45773	5.67732e-07	5.67732e-05		18		0;1			8790;15224
10	10	1	1	1	>10	1	1	1	1	0.2	0.2	0.2	501.9	4557	4557	3	1	2	1	2	1																18.384	4205400	23494	2.91401e-07	2.91401e-05		3
10000	10000	6	6	5	>10000	1	6	6	5	23.5	23.5	20.1	33.787	294	294	9.3									7	3											34.347	14637000	1125900	1.39648e-05	0.00139648		9		2;3			276;277
10928;10010	10928;10010	1;1	1;1	1;1	>10928;>10010	2	1	1	1	10.7	10.7	10.7	25.191	272	272;293	2	1	1	1																		41.283	5122100	640260	7.94128e-06	0.000794128		2		4			116
10919;10055	10919;10055	2;2	2;2	2;2	>10919;>10055	2	2	2	2	11.4	11.4	11.4	30.839	272	272;293	11.6											4			1							10.651	3424600	263430	3.26738e-06	0.000326738		6
10068	10068	7	1	1	>10068	1	7	1	1	25	6.8	6.8	32.665	292	292	11											1										6.1365	370880	37088	4.6001e-07	4.6001e-05		1		5;6;7			68;211;214
10096;13117	10096	8;3	8;3	5;3	>10096	2	8	8	5	28.4	28.4	17.1	32.769	292	292;230	4.51	26	23	23	14	12	12	9	7	8	2				1	2			1	2		128.92	606480000	35675000	0.000442484	0.0442484		102		8;9			154;163
10098	10098	11	11	9	>10098	1	11	11	9	37.7	37.7	26	32.708	292	292	9.99	1	1	2	2	2	3	2	1	3	6	38	10	3	2							53.565	205850000	14704000	0.000182377	0.0182377		56		10;11;12			82;160;165
1013;4729;3669	1013	5;2;2	2;0;0	2;0;0	>1013	3	5	2	2	5.9	2	2	115.43	1042	1042;502;593	9.67									1	2											17.218	21988000	458080	5.68166e-06	0.000568166		2		13;14			207;720
10440;10175	10440;10175	3;3	3;3	3;3	>10440;>10175	2	3	3	3	12.4	12.4	12.4	31.735	283	283;290	15.2															4	1					7.298	877420	51613	6.40167e-07	6.40167e-05		3		15			259
22760;15968;10183	22760;15968;10183	1;1;1	1;1;1	1;1;1	>22760;>15968;>10183	3	1	1	1	7.3	7.3	7.3	14.076	124	124;190;289	5.11		1	3	1	1	1				2											3.1169	31366000	4480800	5.55763e-05	0.00555763		6
10186	10186	1	1	1	>10186	1	1	1	1	4.8	4.8	4.8	32.462	289	289	11											2										4.4289	5808300	363020	4.50261e-06	0.000450261		1
10263;20613	10263;20613	9;6	9;6	7;6	>10263;>20613	2	9	9	7	31.6	31.6	21.5	31.764	288	288;142	4.11	4	9	5	16	11	6	3	1	1												54.324	42834000	2677100	3.32046e-05	0.00332046		28		16			206
12588;10280	12588;10280	1;1	1;1	1;1	>12588;>10280	2	1	1	1	7.9	7.9	7.9	27.942	239	239;287	12												1									3.9925	217420	13589	1.68547e-07	1.68547e-05		1
10303;4484	10303;4484	1;1	1;1	1;1	>10303;>4484	2	1	1	1	4.5	4.5	4.5	30.66	287	287;521	2		1																			2.6827	164430	10962	1.35964e-07	1.35964e-05		1
10354	10354	1	1	1	>10354	1	1	1	1	3.8	3.8	3.8	32.599	286	286	15															1						3.0821	268090	19149	2.37509e-07	2.37509e-05		1
10369;18321	10369;18321	5;3	5;3	5;3	>10369;>18321	2	5	5	5	23.2	23.2	23.2	31.965	285	285;164	9.69									5	11											53.8	17814000	1113400	1.38097e-05	0.00138097		10		17;18			138;144
10397	10397	11	11	11	>10397	1	11	11	11	56.1	56.1	56.1	31.46	285	285	6.13	21	31	30	27	27	12	5	3	8	17	33	19	2	2	2						256.78	1187200000	84797000	0.00105175	0.105175		198		19;20			38;215
104	104	1	1	1	>104	1	1	1	1	0.6	0.6	0.6	241.05	2228	2228	17																	2				2.4202	1038000	9700.5	1.20317e-07	1.20317e-05		1
15030;10412	15030;10412	1;1	1;1	1;1	>15030;>10412	2	1	1	1	7.4	7.4	7.4	23.553	202	202;284	14														1							4.3211	1283900	116710	1.44758e-06	0.000144758		1		21			83
10413	10413	2	2	2	>10413	1	2	2	2	9.5	9.5	9.5	32.74	284	284	18																		3			10.464	2898700	152560	1.89223e-06	0.000189223		4
10417;18142;15682;11795	10417	6;2;1;1	6;2;1;1	4;2;0;0	>10417	4	6	6	4	22.2	22.2	12.7	32.12	284	284;166;193;254	3.56	3	8	5	13	8	1	1														23.41	41500000	3458300	4.2894e-05	0.0042894		28
10423;10854	10423;10854	10;7	10;7	10;7	>10423;>10854	2	10	10	10	35.2	35.2	35.2	32.94	284	284;273	8.46	1		1	3	2	3	2	6	21	16	4										58.319	291670000	18230000	0.00022611	0.022611		45		22			233
10477	10477	4	4	4	>10477	1	4	4	4	25.1	25.1	25.1	33.697	283	283	12.9												6						1			23.863	28694000	1793400	2.22439e-05	0.00222439		5		23;24			49;79
10478;22587	10478;22587	8;4	8;4	8;4	>10478;>22587	2	8	8	8	39.6	39.6	39.6	30.796	283	283;125	14	2	2	1												24	13	4				58.842	49665000	3547500	4.40004e-05	0.00440004		32		25;26			238;275
10479;24152	10479;24152	2;1	2;1	2;1	>10479;>24152	2	2	2	2	9.5	9.5	9.5	31.687	283	283;113	19																			2		7.9474	795940	56853	7.0516e-07	7.0516e-05		2
10515;12677	10515;12677	2;1	2;1	2;1	>10515;>12677	2	2	2	2	6.4	6.4	6.4	31.37	282	282;238	11.3										1		2									4.9906	2177200	272150	3.37553e-06	0.000337553		6		27			29
10545	10545	1	1	1	>10545	1	1	1	1	3.9	3.9	3.9	18.952	281	281	18																		1			2.8851	1260800	140090	1.73757e-06	0.000173757		1
1055;9118	1055	32;4	32;4	20;4	>1055	2	32	32	20	29.5	29.5	17.2	115.3	1031	1031;316	3.73	72	76	85	61	58	46	22	4	6	1	3	2	1	1	1						189.27	1642600000	29331000	0.000363799	0.0363799		398		28;29;30;31;32;33			154;246;590;677;807;894
1056;26496	1056	5;1	5;1	5;1	>1056	2	5	5	5	5.9	5.9	5.9	118.91	1028	1028;95	1.5	9	3	2																		11.342	8320100	156980	1.94706e-06	0.000194706		8		34			783
10595	10595	1	1	1	>10595	1	1	1	1	5.4	5.4	5.4	30.951	279	279	9.33									2	1											3.3611	8869500	985500	1.22234e-05	0.00122234		1
10635	10635	1	1	1	>10635	1	1	1	1	5	5	5	31.505	278	278	15															1						4.3543	972820	60801	7.54127e-07	7.54127e-05		1
26688;22653;18605;12568;10651;9855;3827	26688;22653;18605;12568;10651;9855;3827	1;1;1;1;1;1;1	1;1;1;1;1;1;1	1;1;1;1;1;1;1	>26688;>22653;>18605;>12568;>10651;>9855;>3827	7	1	1	1	9.7	9.7	9.7	10.353	93	93;125;161;239;278;297;578	6.67	1	1	1								2	1									2.4829	1854000	927010	1.14979e-05	0.00114979		5
10652	10652	8	8	7	>10652	1	8	8	7	36	36	27	31.82	278	278	13.3						1			1	1	1	1	2	14	3		1				73.035	83148000	4891100	6.06653e-05	0.00606653		20		35;36			212;241
10661;7566	10661;7566	5;5	5;5	5;5	>10661;>7566	2	5	5	5	18.1	18.1	18.1	32.586	277	277;361	11.8	1									1	1	1	9	1							18.687	29059000	1937200	2.40275e-05	0.00240275		11		37			58
9015;2153;1067	9015;2153;1067	1;1;1	1;1;1	1;1;1	>9015;>2153;>1067	3	1	1	1	5	5	5	34.996	318	318;769;1022	6					1	2	1														4.097	609000	50750	6.29463e-07	6.29463e-05		1
10673	10673	4	4	4	>10673	1	4	4	4	18.1	18.1	18.1	30.585	277	277	12.1												8	1								25.994	8575500	714620	8.86358e-06	0.000337553		9
10677	10677	8	8	8	>10677	1	8	8	8	39.4	39.4	39.4	31.385	277	277	18.1																		19	3		109	36013000	2400900	2.97789e-05	0.00297789		21
10689	10689	10	10	10	>10689	1	10	10	10	48.4	48.4	48.4	31.82	277	277	10.9	3			1	1	1		2	1	16	3	5	14	4	5						110.56	135030000	10387000	0.000128832	0.0128832		45		38;39			153;273
1484;1069;8468;10757;1037	1484;1069;8468	3;3;2;1;1	3;3;2;1;1	3;3;2;1;1	>1484;>1069;>8468	5	3	3	3	3.7	3.7	3.7	100.21	901	901;1021;333;275;1033	1	6																				11.277	4226400	98288	1.21909e-06	0.000121909		4
10691;15323	10691;15323	7;5	7;5	7;5	>10691;>15323	2	7	7	7	33.2	33.2	33.2	32.211	277	277;198	18.2																		18	1	1	47.801	45610000	3257800	4.04072e-05	0.00404072		16		40;41			75;121
10704;10834	10704;10834	7;4	7;4	7;4	>10704;>10834	2	7	7	7	30.8	30.8	30.8	30.644	276	276;274	10	3	3	3	3	2	2	2	2	19	10	3	4	3	3	8	4	6				173.19	181140000	12939000	0.000160485	0.0160485		37			0;1			235;236
10705	10705	2	2	2	>10705	1	2	2	2	6.9	6.9	6.9	31.259	276	276	8		1	1																1		3.1997	1336400	89091	1.10501e-06	0.000110501		2
10706	10706	4	4	4	>10706	1	4	4	4	21.4	21.4	21.4	31.689	276	276	9.56									4	5											68.986	12620000	901410	1.11804e-05	0.00111804		7
10715	10715	6	6	6	>10715	1	6	6	6	31.2	31.2	31.2	30.275	276	276	11.2										3	11	7									35.092	17016000	1000900	1.24144e-05	0.00124144		14
10751	10751	12	10	10	>10751	1	12	10	10	52.4	45.1	45.1	29.799	275	275	4.63	40	28	32	21	20	15	16	19	14	6	3	4						1			227.77	4328800000	309200000	0.00383507	0.383507		236		42			130
10776	10776	5	5	5	>10776	1	5	5	5	24.4	24.4	24.4	30.238	275	275	7.7	7	8	8	11	5	4	7	5	8	7	8	8	1	2	5	1	1	1		2	49.116	140470000	20067000	0.000248895	0.0248895		81		43			73
108	108	13	13	3	>108	1	13	13	3	5.9	5.9	1.3	251.42	2213	2213	12.7	6	3	3	2	1	2	3		1				1	3	4	1	14	1	11	5	33.201	52671000	411490	5.1038e-06	0.00051038		35		44			684
10820	10820	10	4	4	>10820	1	10	4	4	58.8	24.8	24.8	31.17	274	274	12												9									36.892	34976000	2057400	2.55184e-05	0.00255184		8		45;46;47			250;251;260
10823;9532	10823;9532	2;2	2;2	2;2	>10823;>9532	2	2	2	2	7.7	7.7	7.7	30.676	274	274;305	14												2						1			3.5777	764590	42477	5.26851e-07	5.26851e-05		2
10867	10867	2	1	1	>10867	1	2	1	1	8.8	4.8	4.8	31.09	273	273	1.83	2	3	1																		4.0096	13298000	949830	1.17809e-05	0.00117809		2
10868	10868	3	3	3	>10868	1	3	3	3	14.7	14.7	14.7	30.841	273	273	15.2															6	2					8.7473	3029200	201940	2.5047e-06	0.00025047		5
10869	10869	2	1	1	>10869	1	2	1	1	9.2	4.4	4.4	30.606	273	273	6						1															3.0012	2188900	128760	1.59704e-06	0.000159704		1
10880;8489	10880;8489	5;5	5;5	5;5	>10880;>8489	2	5	5	5	23.4	23.4	23.4	30.145	273	273;333	10.6										9	12										34.428	42430000	3857300	4.78429e-05	0.00478429		18		48			108
10913	10913	1	1	1	>10913	1	1	1	1	4.8	4.8	4.8	31.172	272	272	15															1						3.6088	453380	37781	4.68606e-07	4.68606e-05		1
28916;22977;10914	28916;22977;10914	1;1;1	1;1;1	1;1;1	>28916;>22977;>10914	3	1	1	1	14.7	14.7	14.7	8.6058	75	75;122;272	14.8	2	1													2	1	3	1	3	3	6.0967	26684000	5336700	6.61922e-05	0.00661922		8
10961	10961	5	5	4	>10961	1	5	5	4	26.6	26.6	23.6	30.308	271	271	12.9											1	5	16	3	1						27.826	226540000	16181000	0.000200696	0.0200696		20
15819;10983	15819;10983	3;3	3;3	3;3	>15819;>10983	2	3	3	3	13.5	13.5	13.5	21.749	192	192;270	9	3											4	3								6.334	8646500	786050	9.74954e-06	0.000974954		6		51			93
1099	1099	17	17	3	>1099	1	17	17	3	18.7	18.7	5.5	113.98	1014	1014	7.43	3	6	5	6	5	3	1	1	6	24	4	1						2			112.81	126620000	2638000	3.27197e-05	0.00327197		48		52;53			270;271
11017	11017	1	1	1	>11017	1	1	1	1	8.9	8.9	8.9	30.564	270	270	14														1							7.587	698540	43659	5.41512e-07	5.41512e-05		1
11062	11062	7	7	7	>11062	1	7	7	7	28.6	28.6	28.6	31.35	269	269	14.2												1	7	16	11	2					29.244	89304000	4961400	6.15373e-05	0.00615373		24		54			140
11075	11075	5	5	5	>11075	1	5	5	5	25	25	25	31.503	268	268	13.7													7	9	2						43.19	27129000	2260800	2.80412e-05	0.00280412		13		55			93
11117	11117	2	2	2	>11117	1	2	2	2	10.5	10.5	10.5	29.756	267	267	11.7											3	6									8.4938	18554000	1325300	1.6438e-05	0.0016438		8		56			114
11133	11133	12	12	12	>11133	1	12	12	12	44.2	44.2	44.2	29.857	267	267	12	5	3	3										1	14	24	2	1				47.125	113020000	5948500	7.37805e-05	0.00737805		39		57;58;59			56;106;110
11175	11175	2	2	2	>11175	1	2	2	2	6.8	6.8	6.8	30.725	266	266	15															4						2.9631	1126200	70386	8.73012e-07	8.73012e-05		2
20917;11204	20917;11204	1;1	1;1	1;1	>20917;>11204	2	1	1	1	10.1	10.1	10.1	15.848	139	139;266	12												2									3.5097	843000	93667	1.16177e-06	0.000116177		1
1123	1123	16	1	1	>1123	1	16	1	1	20.5	1.6	1.6	112.32	1002	1002	7.44		1	1		1	3	2	2	2	2	1	1									5.7696	41312000	860660	1.06749e-05	0.00106749		13		60;61;62;63;64;65			47;270;319;409;434;846
11231	11231	2	2	2	>11231	1	2	2	2	7.5	7.5	7.5	29.421	265	265	10.9										2	5	1									4.8632	7465500	574270	7.12279e-06	0.000712279		3		66			1
11245	11245	25	25	1	>11245	1	25	25	1	81.5	81.5	11.7	29.993	265	265	9.5	47	50	51	35	34	35	27	18	40	62	116	89	38	41	34	18	17	19	20	15	323.31	8235900000	514740000	0.00638443	0.638443		694		67;68;69	88;89		7;123;127	122;125
11279	11279	3	3	3	>11279	1	3	3	3	24.6	24.6	24.6	28.606	264	264	17.8																	3	5	1		40.883	4683400	275490	3.41696e-06	0.000341696		8		70;71			19;28
11294;12900	11294;12900	4;3	4;3	4;3	>11294;>12900	2	4	4	4	23.9	23.9	23.9	28.18	264	264;234	15															7						29.583	7332200	488810	6.06281e-06	0.000606281		5
11307	11307	3	3	3	>11307	1	3	3	3	19.3	19.3	19.3	29.649	264	264	11.5										1	5	7									39.943	19550000	1955000	2.42483e-05	0.00242483		13		72;73			14;145
1133	1133	17	17	4	>1133	1	17	17	4	23	23	6.8	112.07	1002	1002	3.81	10	12	15	33	19	6	2	2	1												253.82	105830000	2035300	2.52442e-05	0.00252442		74		74			522
11361	11361	7	7	7	>11361	1	7	7	7	38.4	38.4	38.4	30.131	263	263	11.1									1	1	16	5									32.832	47777000	4343400	5.38721e-05	0.00538721		17		76;77			40;225
11366	11366	6	6	6	>11366	1	6	6	6	17.5	17.5	17.5	30.098	263	263	12	23	16	16	13	9	9	9	7	14	16	20	21	17	29	51	47	43	19	18	11	89.065	10973000000	844100000	0.0104695	1.04695		369		78	2		52	56
11383;7280;30614;Q08557;16015;14848;11567;10330;7833;3492;453;434	11383;7280;30614;Q08557;16015;14848;11567;10330;7833;3492;453;434	2;2;1;1;1;1;1;1;1;1;1;1	2;2;1;1;1;1;1;1;1;1;1;1	2;2;1;1;1;1;1;1;1;1;1;1	>11383;>7280;>30614;>tr|Q08557|Q08557_COTCO Cytoplasmic tyrosine kinase (Fragment) OS=Coturnix coturnix PE=4 SV=1;>16015;>14848;>11567;>10330;>7833;>3492;>453;>434	12	2	2	2	6.9	6.9	6.9	30.18	262	262;371;54;56;189;205;259;286;353;608;1382;1404	11											3										3.3667	1576100	98506	1.22179e-06	0.000122179		2
11387	11387	5	5	5	>11387	1	5	5	5	24	24	24	29.962	262	262	5.56	2	2	1	3	4	7	2	2	3	1											56.234	41413000	2760900	3.4244e-05	0.0034244		15		79			223
948;114	948;114	2;2	2;2	2;2	>948;>114	2	2	2	2	2.3	2.3	2.3	121.69	1069	1069;2177	10										2											9.2307	7754800	129250	1.60311e-06	0.000160311		2
1144	1144	1	1	1	>1144	1	1	1	1	1.2	1.2	1.2	115.81	998	998	8.25				1	1	1												1			2.6979	9839400	166770	2.06848e-06	0.000206848		3			3;90;91			136;139;143
11463	11463	2	2	2	>11463	1	2	2	2	8	8	8	28.096	261	261	15.1														2	4	3					4.2665	4395100	488340	6.05698e-06	0.000605698		7
11484	11484	9	9	9	>11484	1	9	9	9	35.8	35.8	35.8	29.228	260	260	12.3												25		2	2						40.381	38815000	2772500	3.43879e-05	0.00343879		27		80;81;82			27;232;250
11494	11494	1	1	1	>11494	1	1	1	1	4.6	4.6	4.6	29.414	260	260	19																			1		3.8009	693020	49501	6.13971e-07	6.13971e-05		1
11515	11515	6	6	6	>11515	1	6	6	6	30.4	30.4	30.4	28.066	260	260	15.7												6	3	1	1		11	3	1	2	78.371	86164000	6154600	7.63368e-05	0.00763368		18		83			217
1153	1153	8	8	8	>1153	1	8	8	8	12.4	12.4	12.4	109.12	995	995	11.7									1	2	16	25	2	1	1						71.297	87241000	1817500	2.25428e-05	0.00225428		38		84			564
11531;2058;26738	11531;2058	6;6;1	6;6;1	6;6;1	>11531;>2058	3	6	6	6	53.3	53.3	53.3	29.057	259	259;783;93	9.46	21	20	16	11	11	10	9	7	14	15	10	16	8	10	8	6	12	9	8	14	126.58	1192300000	66240000	0.000821589	0.0821589		218
11547	11547	2	2	2	>11547	1	2	2	2	7.3	7.3	7.3	29.448	259	259	10.4	5	3	2	3	2				1	3	2	2		3	2	1	3	2	5	1	6.1868	34066000	2129100	2.64077e-05	0.00264077		24		85			152
11558	11558	1	1	1	>11558	1	1	1	1	4.2	4.2	4.2	29.351	259	259	2.5	2			2																	2.3255	18267000	961410	1.19246e-05	0.00119246		1		86	4		177	176
11559;17705	11559	5;1	5;1	5;1	>11559	2	5	5	5	24.7	24.7	24.7	30.161	259	259;171	10.5	2	2	2									1	4	9	2						22.438	46439000	3317000	4.11414e-05	0.00411414		14		87			76
11563	11563	3	1	1	>11563	1	3	1	1	10.4	6.6	6.6	28.924	259	259	8								1													3.7948	393680	32806	4.069e-07	4.069e-05		1		88			185
11592	11592	6	6	6	>11592	1	6	6	6	41.9	41.9	41.9	28.892	258	258	9.76	4	5	5	5	4	2	3	2	4	2	1	13	22	5	4	3	2				84.909	511290000	51129000	0.000634164	0.0634164		58		89;90;91			36;37;113
11593	11593	5	5	5	>11593	1	5	5	5	20.9	20.9	20.9	30.129	258	258	6.55	5	2	3	1						8	2									1	29.298	29289000	2440800	3.02738e-05	0.00302738		18		92;93			121;227
11611;10239	11611;10239	6;4	6;4	6;4	>11611;>10239	2	6	6	6	29.8	29.8	29.8	27.986	258	258;288	9									9												19.69	24278000	1428100	1.7713e-05	0.0017713		10		94;95;96;97			123;145;152;195
11636	11636	3	3	3	>11636	1	3	3	3	11.7	11.7	11.7	28.958	257	257	9.86			1								6										7.9606	8051400	575100	7.13309e-06	0.000713309		6
22890;11637	22890;11637	1;1	1;1	1;1	>22890;>11637	2	1	1	1	17.9	17.9	17.9	13.468	123	123;257	19																			1		16.499	279370	69842	8.66265e-07	8.66265e-05		2
11650	11650	3	3	3	>11650	1	3	3	3	16	16	16	28.325	257	257	18.1																	1	4	2		11.353	3421200	244370	3.03097e-06	0.000303097		6		98;99			218;220
11663;23326	11663;23326	6;5	6;5	6;5	>11663;>23326	2	6	6	6	34.6	34.6	34.6	28.269	257	257;119	16.8			2						1									9	5	4	48.493	16313000	1631300	2.02334e-05	0.00202334		20		100			136
11670	11670	6	6	6	>11670	1	6	6	6	28	28	28	28.591	257	257	17.7														1		2	2	9	1	2	25.27	13523000	1126900	1.39772e-05	0.00139772		9		101			102
11689	11689	2	2	2	>11689	1	2	2	2	7	7	7	27.683	256	256	1.88	4	2	1	1																	3.7416	4514500	752420	9.33242e-06	0.000933242		3
1170	1170	22	1	1	>1170	1	22	1	1	26.4	1.3	1.3	106.99	991	991	1.2	4	1																			13.376	25756000	476970	5.91596e-06	0.000591596		2		102;103;104;105			153;345;517;836
11716	11716	4	4	4	>11716	1	4	4	4	23	23	23	28.73	256	256	10.6										9	8	1									35.755	40950000	2559300	3.17435e-05	0.00317435		10		106			155
1172	1172	2	2	2	>1172	1	2	2	2	2.5	2.5	2.5	113.3	991	991	2	4	2	2	1																	6.0948	2480700	39376	4.88389e-07	4.88389e-05		2
11745	11745	4	2	2	>11745	1	4	2	2	22	10.6	10.6	28.616	255	255	14.5														1	1						5.3679	15137000	1261400	1.56454e-05	0.00156454		2		107;108;109			88;104;162
11775	11775	2	2	2	>11775	1	2	2	2	13.3	13.3	13.3	28.997	255	255	8.8								1	4												12.516	10574000	961290	1.19231e-05	0.00119231		5
11800	11800	3	1	1	>11800	1	3	1	1	13.4	3.1	3.1	29.412	254	254	12												2									2.5964	1937700	121100	1.50203e-06	0.000150203		1		110			219
11810	11810	3	2	1	>11810	1	3	2	1	19.3	10.2	3.9	27.928	254	254	10.3									1		2										6.6759	4914500	378030	4.68878e-06	0.000468878		4
11834	11834	13	13	11	>11834	1	13	13	11	58.9	58.9	49.4	28.535	253	253	15.7										1	1	1			19	26	9		1	1	160.19	52020000	3468000	4.30143e-05	0.00430143		38		111;112;113;114			43;119;184;214
11842;4400	11842;4400	1;1	1;1	1;1	>11842;>4400	2	1	1	1	4.3	4.3	4.3	28.587	253	253;527	10										1											2.4597	186250	12416	1.53998e-07	1.53998e-05		1
11869;21972	11869	3;1	3;1	3;1	>11869	2	3	3	3	14.2	14.2	14.2	27.829	253	253;130	2.74	3	4	7	5																	11.008	55885000	3492800	4.33219e-05	0.00433219		18		115;116			33;43
11888;11761	11888;11761	14;11	14;11	14;11	>11888;>11761	2	14	14	14	45.2	45.2	45.2	28.213	252	252;255	2.93	11	16	23	20	5	1															60.449	96386000	6425700	7.96993e-05	0.00796993		46
11897	11897	1	1	1	>11897	1	1	1	1	9.9	9.9	9.9	26.942	252	252	2		1																			13.674	1058100	151150	1.87474e-06	0.000187474		1
11915	11915	6	6	6	>11915	1	6	6	6	22.6	22.6	22.6	24.392	252	252	7.55	1	3	2	4	1	2			15	7	1	1	1								55.64	98247000	8187200	0.000101548	0.0101548		28		118			1
11921	11921	2	2	1	>11921	1	2	2	1	8.8	8.8	4	27.696	251	251	15.3										1				1	5				1	1	5.3966	5068200	298130	3.69777e-06	0.000369777		6
25804;11940	25804;11940	1;1	1;1	1;1	>25804;>11940	2	1	1	1	11	11	11	11.851	100	100;251	17																	2				2.2015	683470	97638	1.21102e-06	0.000121102		1
11943	11943	5	5	5	>11943	1	5	5	5	28.7	28.7	28.7	28.166	251	251	14.3														7	3						26.893	12915000	993480	1.23223e-05	0.00123223		6		119;120			162;172
11968	11968	1	1	1	>11968	1	1	1	1	3.6	3.6	3.6	28.38	250	250	7				1		1	1	2	1												8.9396	16034000	1336200	1.65732e-05	0.00165732		6
11974	11974	10	4	3	>11974	1	10	4	3	44	25.2	21.6	28.299	250	250	14.8												3	4	2	3	2	2		1	1	80.46	32358000	1903400	2.36083e-05	0.00236083		8		121;122			176;201
11977	11977	1	1	1	>11977	1	1	1	1	3.2	3.2	3.2	27.8	250	250	10.9	1	1	1											3	3	1					9.1327	46279000	7713200	9.56684e-05	0.00956684		7
11995	11995	3	1	1	>11995	1	3	1	1	11.6	4.4	4.4	27.792	250	250	2.17	1	3	2																		5.6144	7523100	683920	8.4828e-06	0.00084828		5		123			6
12006	12006	2	2	2	>12006	1	2	2	2	8.4	8.4	8.4	27.54	250	250	12												7									6.5903	15650000	1738900	2.15679e-05	0.00215679		5
1204	1204	5	5	5	>1204	1	5	5	5	6.8	6.8	6.8	110.75	983	983	10.6										8	5	2									22.422	12033000	240670	2.98508e-06	0.000298508		7		124			689
12073	12073	6	6	6	>12073	1	6	6	6	31.3	31.3	31.3	27.821	249	249	5.06		1	2	12											2						28.537	22570000	2051800	2.54489e-05	0.00254489		14		125			79
12094	12094	11	11	11	>12094	1	11	11	11	58.9	58.9	58.9	26.987	248	248	9.94	8	8	8	5	2	3	4	3	6	6	41	44	6	5	3				3	5	196.44	1182100000	78809000	0.000977484	0.0977484		143		126;127;128;129			100;134;164;167
220;121;13740	220;121;13740	3;3;2	3;3;2	3;3;2	>220;>121;>13740	3	3	3	3	2.2	2.2	2.2	198.92	1808	1808;2150;220	4				3																	7.2445	3708400	45783	5.67856e-07	5.67856e-05		2
12114;19823;15517	12114	7;2;2	7;2;2	4;0;0	>12114	3	7	7	4	40.3	40.3	25	28.039	248	248;149;196	18.2																	4	14	2	3	34.876	17789000	1778900	2.20641e-05	0.00220641		16		131;132			137;228
12122	12122	5	5	5	>12122	1	5	5	5	27.8	27.8	27.8	27.25	248	248	14.7														3	6						28.445	4966200	451470	5.59968e-06	0.000559968		5		133;134			80;108
12123;9840	12123;9840	1;1	1;1	1;1	>12123;>9840	2	1	1	1	4.8	4.8	4.8	29.625	248	248;297	11.5											1	1									2.4542	165200	12707	1.57608e-07	1.57608e-05		1
12152	12152	3	3	3	>12152	1	3	3	3	15.4	15.4	15.4	26.318	247	247	9.4	2	1								6	8	3									13.742	35430000	3220900	3.99495e-05	0.00399495		9		136			96
12164	12164	1	1	1	>12164	1	1	1	1	4.9	4.9	4.9	27.504	247	247	17.3																	2	1			2.4372	7188800	479250	5.94424e-06	0.000594424		2
12206	12206	7	7	4	>12206	1	7	7	4	38.6	38.6	22	27.685	246	246	13.1	1	1												10	6	1					56.738	28013000	1867600	2.31642e-05	0.00231642		10
12242;2581	12242;2581	1;1	1;1	1;1	>12242;>2581	2	1	1	1	6.1	6.1	6.1	27.414	245	245;708	15															1						4.329	488400	37569	4.65976e-07	4.65976e-05		1
12245;335	12245;335	1;1	1;1	1;1	>12245;>335	2	1	1	1	7.3	7.3	7.3	28.237	245	245;1540	10										1											3.978	11409000	1629900	2.0216e-05	0.0020216		1			124			148
12252	12252	1	1	1	>12252	1	1	1	1	4.5	4.5	4.5	27.216	245	245	19																			1		2.3003	175840	15986	1.98278e-07	1.98278e-05		1
1228	1228	10	4	4	>1228	1	10	4	4	13.9	3.8	3.8	109.07	975	975	11.5									1		2	7									16.656	9860700	186050	2.30762e-06	0.000230762		7		137;138;139			370;446;480
12309	12309	3	3	3	>12309	1	3	3	3	16.4	16.4	16.4	27.883	244	244	17.6																	11	3	2	1	49.237	26543000	1895900	2.35152e-05	0.00235152		11		140			110
12329	12329	1	1	1	>12329	1	1	1	1	8.6	8.6	8.6	25.454	244	244	10.5									1	1	1	1									16.279	2875500	179720	2.2291e-06	0.00022291		2
12356;9287	12356	7;3	7;3	7;3	>12356	2	7	7	7	35.4	35.4	35.4	26.838	243	243;311	5.16	17	13	9	10	9	8	1	1	5	5	8	4	2								40.185	247900000	22537000	0.000279531	0.0279531		60		141;142;143			25;45;132
20781;12358	20781;12358	7;7	6;6	4;4	>20781;>12358	2	7	6	4	55.3	49.6	39	16.388	141	141;243	15.1	2														6	8	1		4	1	37.413	8886400	1110800	1.37775e-05	0.00137775		18
1237	1237	4	4	4	>1237	1	4	4	4	5.8	5.8	5.8	108.83	971	971	8.33								6	3												14.795	44739000	1177300	1.46023e-05	0.00146023		12		144			280
12371	12371	1	1	1	>12371	1	1	1	1	4.9	4.9	4.9	27.369	243	243	14														2							3.2641	10925000	728320	9.0335e-06	0.00090335		2
5875;1238	5875;1238	1;1	1;1	1;1	>5875;>1238	2	1	1	1	3.2	3.2	3.2	50.577	432	432;973	19																			1		2.2958	150640	5380.2	6.67317e-08	6.67317e-06		1
12381	12381	4	4	4	>12381	1	4	4	4	26.3	26.3	26.3	27.386	243	243	10.2									3	10	6										27.282	15298000	1176800	1.45961e-05	0.00145961		14		145			161
14041;12475	14041;12475	1;1	1;1	1;1	>14041;>12475	2	1	1	1	5.1	5.1	5.1	24.739	216	216;241	14.7												1	1						1		6.1075	1606600	133880	1.66054e-06	0.000166054		2
1249	1249	19	19	5	>1249	1	19	19	5	20.5	20.5	5.9	107.32	969	969	5.42	4	9	9	8	16	30	4	1	1	2	1	1		2	1	1					75.202	201690000	4116100	5.10528e-05	0.00510528		75		146;147;148;149;150;151			38;55;193;496;805;898
1250;12091	1250	13;5	13;5	13;5	>1250	2	13	13	13	16.9	16.9	16.9	108.67	967	967;248	3.94	14	18	22	20	24	21	7		1												80.818	182700000	4456200	5.52712e-05	0.00552712		82		152;153			211;352
12560	12560	2	2	1	>12560	1	2	2	1	7.5	7.5	3.8	27.095	240	240	11.4										1	1	3									3.6051	1685600	93643	1.16147e-06	0.000116147		3
12566	12566	4	1	1	>12566	1	4	1	1	17.6	5	5	25.795	239	239	5		1	2	2	1				1	1											4.839	24238000	3029700	3.7578e-05	0.0037578		7
12567	12567	1	1	1	>12567	1	1	1	1	6.3	6.3	6.3	25.66	239	239	9.03	4	3	3	4	3	1	1							3	1	1		2	3	3	8.0476	20303000	1561800	1.93713e-05	0.00193713		28
12571	12571	2	2	2	>12571	1	2	2	2	11.3	11.3	11.3	25.901	239	239	11											3										6.3045	1668900	119210	1.47859e-06	0.000147859		3
12584	12584	3	1	1	>12584	1	3	1	1	22.2	6.7	6.7	27.079	239	239	6						1															4.6128	773390	70309	8.72057e-07	8.72057e-05		1		154			65
12590;19523;18999	12590;19523	8;6;2	8;6;2	8;6;2	>12590;>19523	3	8	8	8	35.1	35.1	35.1	26.083	239	239;152;157	9.32	3	4	1	3	2	2	3	1	2	14	22	9	2	1	2	1					64.297	318870000	22776000	0.000282495	0.0282495		53		155;156;157			80;110;111
12594	12594	1	1	1	>12594	1	1	1	1	5	5	5	26.822	239	239	17.5																	1	1			2.5807	1004800	91342	1.13293e-06	0.000113293		3
14217;12604	14217;12604	7;7	7;7	7;7	>14217;>12604	2	7	7	7	25.4	25.4	25.4	24.717	213	213;239	7.52	1	2	3	3	2	2	2	9	15	3	1	3									31.31	229980000	20907000	0.000259314	0.0259314		37		158;159;160			189;194;195
12627	12627	1	1	1	>12627	1	1	1	1	5.5	5.5	5.5	27.15	238	238	12												2									3.2069	992830	76372	9.47258e-07	9.47258e-05		1
12646	12646	8	8	8	>12646	1	8	8	8	31.1	31.1	31.1	25.813	238	238	13.7													8	16	1						48.657	84138000	7011500	8.69651e-05	0.00869651		21		161			40
12671;20888	12671	3;1	1;0	1;0	>12671	2	3	1	1	16	5.5	5.5	27.221	238	238;140	14														1							4.3991	935890	85081	1.05528e-06	0.000105528		1
1268;26957	1268;26957	2;1	2;1	2;1	>1268;>26957	2	2	2	2	2.5	2.5	2.5	108.73	965	965;91	19.7																			2	5	29.64	4713800	94276	1.16932e-06	0.000116932		7
12721	12721	1	1	1	>12721	1	1	1	1	5.5	5.5	5.5	25.156	237	237	11.3											2	1									2.645	3364700	420590	5.21667e-06	0.000521667		1
12732;16709	12732	8;3	8;3	8;3	>12732	2	8	8	8	56.5	56.5	56.5	26.205	237	237;182	11.5			1			1	1			2	23	26	2	3	3						148.75	159300000	13275000	0.000164653	0.0164653		60		162;163			143;201
12776	12776	2	2	2	>12776	1	2	2	2	8.1	8.1	8.1	26.996	236	236	2	3	3	3																		3.3665	1840400	153370	1.90228e-06	0.000190228		5
1281;18450	1281	15;1	15;1	10;1	>1281	2	15	15	10	17.6	17.6	11.8	109.32	958	958;163	4.38	12	13	10	6	6	34	11														156.12	140210000	3048000	3.7805e-05	0.0037805		66		164;165;166;167;168;169			223;235;715;722;729;874
12840	12840	3	3	3	>12840	1	3	3	3	17.9	17.9	17.9	26.635	235	235	3.29	2	6	5	3	3	1	1														13.52	12827000	1068900	1.32578e-05	0.00132578		11		170			24
12860	12860	1	1	1	>12860	1	1	1	1	4.7	4.7	4.7	26.402	234	234	13.5													1	1							3.4578	2198100	169090	2.09726e-06	0.000209726		1
12865;19780	12865	4;1	4;1	4;1	>12865	2	4	4	4	29.1	29.1	29.1	26.943	234	234;150	7.11	4	2	1		1	1	1	3	12	2								1			44.183	140700000	12791000	0.000158649	0.0158649		26		171;172			116;135
12869	12869	1	1	1	>12869	1	1	1	1	5.6	5.6	5.6	25.675	234	234	19																			1		3.8368	685740	45716	5.67025e-07	5.67025e-05		1
12923	12923	2	2	2	>12923	1	2	2	2	13.7	13.7	13.7	25.419	233	233	6.74	3	1	4	2	2	3	6	2	2	2	4	3									75.209	245130000	35019000	0.000434348	0.0434348		26
12944;17433;13549	12944	6;1;1	6;1;1	5;1;1	>12944	3	6	6	5	29.6	29.6	25.3	26.454	233	233;174;223	17.1																	14	2			26.181	22728000	1420500	1.76188e-05	0.00176188		14
12946	12946	2	2	2	>12946	1	2	2	2	9.9	9.9	9.9	27.955	233	233	14														3							5.785	1915800	174160	2.16014e-06	0.000216014		2
12994	12994	3	3	3	>12994	1	3	3	3	17.2	17.2	17.2	27.698	232	232	11.4											5	4									20.712	9231000	1025700	1.2722e-05	0.0012722		4		173;174			112;169
13	13	56	56	35	>13	1	56	56	35	17	17	9.4	432.69	4071	4071	2.37	90	133	78	38	7	4											2				323.31	661610000	3375600	4.18683e-05	0.00418683		301		175;176;177;178;179;180;181;182;183;184			132;475;1066;1075;1464;1465;1801;2103;2735;3432
19544;13007	19544;13007	1;1	1;1	1;1	>19544;>13007	2	1	1	1	7.9	7.9	7.9	18.001	152	152;232	11.5											2	2									3.2549	987250	89750	1.11319e-06	0.000111319		1
1302	1302	18	18	3	>1302	1	18	18	3	24.5	24.5	4.7	108	955	955	5.9	3	6	6	5	13	28	9	3	7	3	1	3									105.38	100050000	2128700	2.64027e-05	0.00264027		54		60;62;63;64;65;185			26;213;262;352;377;829
13022	13022	6	4	3	>13022	1	6	4	3	52.2	37.5	30.6	26.208	232	232	11.2										1	13	2	1								106.52	65448000	9349800	0.000115968	0.0115968		13		11;12			58;63
13035;3034	13035;3034	1;1	1;1	1;1	>13035;>3034	2	1	1	1	6.1	6.1	6.1	26.093	231	231;653	14.3														2	1						3.8688	2586800	235160	2.91674e-06	0.000291674		3
13041	13041	1	1	1	>13041	1	1	1	1	9.1	9.1	9.1	25.499	231	231	8								1													14.308	694730	99247	1.23098e-06	0.000123098		1
13081	13081	1	1	1	>13081	1	1	1	1	8.2	8.2	8.2	26.71	231	231	9									1												9.2937	2188700	168360	2.0882e-06	0.00020882		1
1309	1309	3	3	2	>1309	1	3	3	2	3.9	3.9	2.8	102.38	952	952	5.45	4	4	2	1	1	1	1	2	2	1	1	1	1								8.9504	38744000	774870	9.61087e-06	0.000961087		12
1311	1311	10	10	4	>1311	1	10	10	4	17.1	17.1	6.7	100.99	951	951	13.9											5	13	1		8	6	4		1		77.243	31963000	665890	8.25917e-06	0.000825917		31		137;139;186			40;376;410
13115	13115	9	9	9	>13115	1	9	9	9	56.1	56.1	56.1	25.855	230	230	10.9	1	1				1			1	4	25	13	1		1	1					160.43	176030000	16003000	0.000198489	0.0198489		43		187;188;189;190;191;192			69;107;202;205;206;215
13133	13133	7	7	2	>13133	1	7	7	2	46.5	46.5	15.7	26.202	230	230	9.27	4	3	3	1	1	1			6	20	3	4	2	1	1	2	2			1	76.901	139540000	12686000	0.000157347	0.0157347		43		193;194;195;196			44;147;182;205
13142	13142	3	3	3	>13142	1	3	3	3	13	13	13	25.863	230	230	4.45	2	2	2	4	4	6	2														55.394	72752000	7275200	9.02358e-05	0.00902358		13
4623;1323	4623;1323	1;1	1;1	1;1	>4623;>1323	2	1	1	1	2.7	2.7	2.7	56.368	510	510;949	19																			1		2.6154	252490	9351.6	1.1599e-07	1.1599e-05		1
13257;2399	13257;2399	1;1	1;1	1;1	>13257;>2399	2	1	1	1	5.7	5.7	5.7	26.089	228	228;732	2	1	3	1																		4.1038	2196600	244070	3.02725e-06	0.000302725		2
13258;9776	13258;9776	1;1	1;1	1;1	>13258;>9776	2	1	1	1	7	7	7	25.016	228	228;299	19																			1		3.2802	273250	24841	3.08108e-07	3.08108e-05		1
13275	13275	3	3	3	>13275	1	3	3	3	11.5	11.5	11.5	26.535	227	227	11.8											1	4									6.5044	1583900	121840	1.51121e-06	0.000151121		4
13276	13276	1	1	1	>13276	1	1	1	1	5.7	5.7	5.7	24.389	227	227	9									2												4.5336	19181000	1475400	1.82997e-05	0.00182997		2
13315	13315	2	2	2	>13315	1	2	2	2	10.6	10.6	10.6	24.685	227	227	17.9																	1	6			9.3169	4433300	554160	6.87336e-06	0.000687336		5
13341	13341	1	1	1	>13341	1	1	1	1	4	4	4	25.435	226	226	16.8																1	3				2.4201	2455700	245570	3.04586e-06	0.000304586		5
13355	13355	1	1	1	>13355	1	1	1	1	5.8	5.8	5.8	25.138	226	226	5.89	1	1	1	1				2	3												3.4769	58704000	9784000	0.000121353	0.0121353		8
13389	13389	11	11	5	>13389	1	11	11	5	64.4	64.4	23.1	25.524	225	225	12.3												25							1		61.04	42752000	3053700	3.78757e-05	0.00378757		25		197;198;199			17;25;67
13441	13441	2	2	2	>13441	1	2	2	2	8.4	8.4	8.4	23.922	225	225	17																	5				3.0495	2328900	155260	1.92572e-06	0.000192572		2
13480	13480	1	1	1	>13480	1	1	1	1	8	8	8	25.847	224	224	10									3	1	1	1									5.6299	42176000	3012600	3.73659e-05	0.00373659		6		201			125
13499	13499	2	1	1	>13499	1	2	1	1	21	9.8	9.8	25.544	224	224	9									1												10.524	2489900	355710	4.41195e-06	0.000441195		1		202;203			24;30
13512	13512	5	5	5	>13512	1	5	5	5	32.3	32.3	32.3	25.113	223	223	16.5										1					1	4	5		3		28.605	13378000	1114800	1.38271e-05	0.00138271		9		204;205;206			169;175;212
13527	13527	1	1	1	>13527	1	1	1	1	5.4	5.4	5.4	23.812	223	223	2		3																			6.1365	642840	58440	7.24843e-07	7.24843e-05		1
13559	13559	1	1	1	>13559	1	1	1	1	5.4	5.4	5.4	25.166	223	223	16																2					2.5509	143410	20487	2.54105e-07	2.54105e-05		1
13580	13580	11	11	5	>13580	1	11	11	5	33.3	33.3	23	25.173	222	222	11.8									2	6	40	17	3	3	1	1	1	1	1	1	81.936	360780000	32798000	0.0004068	0.04068		45		207;208	5		14;123	101
13582	13582	5	5	5	>13582	1	5	5	5	15.8	15.8	15.8	24.264	222	222	8.89			1				1	6	13	4	2	1									27.64	171840000	17184000	0.000213137	0.0213137		26
13584	13584	2	2	2	>13584	1	2	2	2	14.4	14.4	14.4	25.814	222	222	14														2							13.365	8411200	764650	9.48411e-06	0.000948411		2
13639	13639	2	2	2	>13639	1	2	2	2	9	9	9	25.318	221	221	15.7														2					1		5.0159	1061000	66315	8.22519e-07	8.22519e-05		2
13673	13673	2	2	2	>13673	1	2	2	2	3.6	3.6	3.6	24.081	221	221	11.7			1						1		5	4						1	1		5.992	35918000	4489700	5.56867e-05	0.00556867		12
13677	13677	2	2	2	>13677	1	2	2	2	11.3	11.3	11.3	24.403	221	221	3.25		1	1	2																	45.601	3389000	847240	1.05085e-05	0.00105085		4
13681	13681	5	5	4	>13681	1	5	5	4	32.1	32.1	29	24.554	221	221	2.77	4	9	12	3	2	1															24.795	43880000	3656700	4.53548e-05	0.00453548		17		209;210;211;212			19;47;49;163
13685	13685	4	3	3	>13685	1	4	3	3	24	20.4	20.4	24.498	221	221	3.27	4	3	5	4	5	1															30.703	30246000	4320800	5.35918e-05	0.00535918		11
13686	13686	1	1	1	>13686	1	1	1	1	5.4	5.4	5.4	24.775	221	221	19																			1		5.1654	360900	25778	3.1973e-07	3.1973e-05		1
13689;27695	13689;27695	2;1	2;1	2;1	>13689;>27695	2	2	2	2	13.1	13.1	13.1	24.827	221	221;85	19																			2		6.2133	235940	18149	2.25106e-07	2.25106e-05		2		213			74
13722	13722	3	3	3	>13722	1	3	3	3	29.1	29.1	29.1	24.778	220	220	15															4						48.864	8547500	1068400	1.32516e-05	0.00132516		5
13761	13761	1	1	1	>13761	1	1	1	1	6.8	6.8	6.8	25.069	220	220	3.8			2	2	1																4.6256	2961200	370150	4.59105e-06	0.000459105		5
13766	13766	10	8	2	>13766	1	10	8	2	53.6	44.5	9.1	25.089	220	220	8.38	8	6	3	4	2		4	1	4	18	11	16	1		2	1					34.792	276030000	25093000	0.000311234	0.0311234		43		214;215			145;152
13801	13801	3	3	3	>13801	1	3	3	3	18.3	18.3	18.3	24.383	219	219	13.7													1	2							14.518	9117400	759780	9.42371e-06	0.000942371		2		216;217			17;31
13818	13818	3	1	1	>13818	1	3	1	1	18.7	4.6	4.6	24.251	219	219	9									2												3.1717	1922800	137340	1.70346e-06	0.000170346		1
13827	13827	4	4	4	>13827	1	4	4	4	21.1	21.1	21.1	24.693	218	218	18.2																	6	3	4	3	10.353	10015000	770360	9.55494e-06	0.000955494		9
13831	13831	2	1	1	>13831	1	2	1	1	10.6	6.9	6.9	25.15	218	218	2.67	1	1	3	1																	6.2069	5973000	543000	6.73494e-06	0.000673494		4
13834	13834	4	4	4	>13834	1	4	4	4	28	28	28	25.078	218	218	17.7																	2	5			17.937	6584900	470350	5.83385e-06	0.000583385		6
13864	13864	3	2	2	>13864	1	3	2	2	17.9	12.8	12.8	23.487	218	218	2.4		3	2																		33.157	4002700	307900	3.81895e-06	0.000381895		6		218			95
13867	13867	1	1	1	>13867	1	1	1	1	6	6	6	25.178	218	218	11.5											1	1									5.52	2057600	257200	3.19011e-06	0.000319011		1
13883;13907	13883;13907	5;3	2;0	2;0	>13883;>13907	2	5	2	2	25.2	13.3	13.3	24.938	218	218;218	15.9															2	4	1				11.422	3851000	275070	3.41175e-06	0.000341175		4		219			194
13891	13891	14	14	12	>13891	1	14	14	12	60.1	60.1	51.8	24.732	218	218	13.9	1	1	1	2	1	1	1		2	2	1	1		7	36	15	4	1	1	1	96.061	109630000	8432700	0.000104593	0.0104593		56		219;220;221			11;138;199
139;18709	139	40;1	40;1	11;1	>139	2	40	40	11	22.8	22.8	7.1	227.43	2034	2034;160	2.69	33	79	64	31	16	4															275.91	225070000	2164100	2.68418e-05	0.00268418		160		222;223;224;225;226;227			143;629;870;873;1353;1448
13902	13902	7	7	7	>13902	1	7	7	7	45.9	45.9	45.9	24.283	218	218	2.8	11	20	21	10	4	2	1														75.496	128230000	12823000	0.000159046	0.0159046		52		228;229			39;45
13912	13912	5	5	2	>13912	1	5	5	2	34.6	34.6	15.7	24.316	217	217	13.5													11	7	1						29.709	82492000	6345600	7.87058e-05	0.00787058		15
13976	13976	2	1	1	>13976	1	2	1	1	12.4	7.8	7.8	24.402	217	217	10.4								1	2	1		2	1								6.1134	16676000	1191200	1.47747e-05	0.00147747		3
13982	13982	2	2	2	>13982	1	2	2	2	10.1	10.1	10.1	25.177	217	217	17																	2				5.0588	1874500	133890	1.66067e-06	0.000166067		2
14001	14001	3	3	3	>14001	1	3	3	3	13.9	13.9	13.9	24.319	216	216	8.67								1	2												30.073	6982900	698290	8.66104e-06	0.000866104		3
14012	14012	1	1	1	>14012	1	1	1	1	5.6	5.6	5.6	24.112	216	216	11										1	1	1									2.9425	496600	55178	6.84384e-07	6.84384e-05		1
14016	14016	17	3	3	>14016	1	17	3	3	75	21.8	21.8	24.698	216	216	9.66	10	8	9	7	9	8	9	9	10	15	26	23	10	11	6	2	6	5	4	2	34.893	1706600000	121900000	0.00151195	0.151195		199		230;231;232;233	88;89		11;15;47;56	10;13
16141;14022	16141;14022	2;2	2;2	2;2	>16141;>14022	2	2	2	2	5.3	5.3	5.3	20.898	188	188;216	11.3											2	1									2.6149	1205400	241070	2.99004e-06	0.000299004		2
14023	14023	1	1	1	>14023	1	1	1	1	5.6	5.6	5.6	24.326	216	216	18																		1			2.8646	398970	66495	8.24751e-07	8.24751e-05		1
1403	1403	1	1	1	>1403	1	1	1	1	0.9	0.9	0.9	91.596	920	920	6						1															2.7298	457630	8474.5	1.05111e-07	1.05111e-05		1
14051;18417	14051;18417	4;2	4;2	4;2	>14051;>18417	2	4	4	4	20.4	20.4	20.4	23.764	216	216;163	4.06	4	7	5	7	3	2			1	1	1	1									16.023	46346000	3862200	4.79037e-05	0.00479037		17
14057;17179	14057	5;2	5;2	5;2	>14057	2	5	5	5	32.9	32.9	32.9	23.553	216	216;177	17.3																2	9	1	1	1	26.494	27135000	2466800	3.05962e-05	0.00305962		10		234;235			89;161
14075	14075	5	5	5	>14075	1	5	5	5	27	27	27	23.802	215	215	13.4		1	1		1	1			1					23	5	4	3				51.944	253820000	31727000	0.000393517	0.0393517		24		236;237			15;82
14080;2722	14080;2722	1;1	1;1	1;1	>14080;>2722	2	1	1	1	3.7	3.7	3.7	23.944	215	215;691	8.3	3	3	2	1	1		2		1	1	1	2	2				1	2		1	3.0372	102710000	7900900	9.79965e-05	0.00979965		14
141	141	82	2	2	>141	1	82	2	2	45.9	0.7	0.7	223.66	2029	2029	3.88			3	3	2																12.938	10926000	128550	1.59443e-06	0.000159443		3		238;239;240;241;242;243;244;245;246;247;248;249;250			46;216;236;250;263;266;267;995;1182;1230;1457;1475;1994
14104	14104	4	4	3	>14104	1	4	4	3	17.7	17.7	12.6	23.742	215	215	5.58	1	1	2	1	1	7	4		2												34.927	39915000	3628600	4.50063e-05	0.00450063		15
22668;14111	22668;14111	3;3	3;3	3;3	>22668;>14111	2	3	3	3	20.8	20.8	20.8	14.662	125	125;215	9									4												6.9475	30009000	4287000	5.31726e-05	0.00531726		4		251			57
14128	14128	4	2	2	>14128	1	4	2	2	19.1	10.7	10.7	24.672	215	215	10.4										6	2	1									13.076	10843000	985690	1.22257e-05	0.00122257		7
26127;14130	26127;14130	3;3	3;3	3;3	>26127;>14130	2	3	3	3	24.7	24.7	24.7	11.596	97	97;215	17.4																	8	1		1	8.2882	11653000	1942200	2.40895e-05	0.00240895		4
14179	14179	7	7	7	>14179	1	7	7	7	23.8	23.8	23.8	24.779	214	214	10										16											27.45	47374000	5921700	7.34481e-05	0.00734481		15		252			130
14210	14210	1	1	1	>14210	1	1	1	1	5.6	5.6	5.6	23.081	214	214	16.2		1															1	3	3		3.2434	9463400	1051500	1.3042e-05	0.0013042		4
P81061;14227;18062	P81061;14227;18062	9;9;8	9;9;8	9;9;8	>sp|P81061|CYT_COTJA Cystatin OS=Coturnix coturnix japonica PE=1 SV=1;>14227;>18062	3	9	9	9	74.1	74.1	74.1	13.093	116	116;213;167	16.3	2	1	2	3	1		1		4	4	4	5	1	3	1	2	2	5	36	36	57.619	855870000	122270000	0.00151654	0.151654		88		253;254;255	7		29;62;89	80
14241	14241	10	10	10	>14241	1	10	10	10	39	39	39	23.344	213	213	10.5	5	3	2	2	1	3	3	5	4	3	7	73	7		2	1		1			323.31	1189300000	108120000	0.00134103	0.134103		119		256;257;258;259			51;57;61;62
14246;4035;6352	14246;4035	3;3;1	3;3;1	3;3;1	>14246;>4035	3	3	3	3	14.1	14.1	14.1	24.334	213	213;559;411	10.1										6	1										9.6606	6632200	473730	5.87577e-06	0.000587577		5
14285;28831	14285	5;1	4;1	2;1	>14285	2	5	4	2	21.2	15.6	9.9	24.062	212	212;76	12.8										3	2	4					1	2			12.997	5358800	412220	5.11285e-06	0.000511285		5
14304;21243	14304	4;1	4;1	4;1	>14304	2	4	4	4	30.7	30.7	30.7	23.369	212	212;137	12												5									25.984	12620000	1262000	1.56528e-05	0.00156528		5		260;261;262			35;51;159
14319	14319	4	4	4	>14319	1	4	4	4	23.6	23.6	23.6	23.571	212	212	13.1									4	4	4	2							2	4	16.324	9995300	1110600	1.3775e-05	0.0013775		12
14405	14405	2	2	2	>14405	1	2	2	2	11.4	11.4	11.4	23.94	211	211	18.5																		2	2		5.5693	1346400	122400	1.51815e-06	0.000151815		4
1444	1444	8	8	8	>1444	1	8	8	8	7.2	7.2	7.2	100.46	912	912	18.3											2				1	1	6	13	37	3	57.117	306310000	8278700	0.000102682	0.0102682		54		263			39
14448	14448	10	9	6	>14448	1	10	9	6	47.6	40	28.6	23.482	210	210	6.87	16	10	7	5	4	5	5	14	12	3	4	5	3	2			3			3	93.467	205710000	14694000	0.000182253	0.0182253		67		264			5
14469	14469	1	1	1	>14469	1	1	1	1	4.8	4.8	4.8	23.171	210	210	18.2																		3	1		3.8548	3254300	295840	3.66937e-06	0.000366937		2
14498	14498	12	12	10	>14498	1	12	12	10	55.5	55.5	45.9	24.198	209	209	8.83	15	11	5	9	6	3	1	1	4	25	26	20	5	4	5	3	4			2	60.763	161410000	12416000	0.000153998	0.0153998		105		215;265			68;75
14502	14502	5	5	5	>14502	1	5	5	5	34	34	34	23.754	209	209	16.9																1	14				72.025	23126000	1778900	2.20641e-05	0.00220641		16
1452	1452	3	3	3	>1452	1	3	3	3	2.9	2.9	2.9	102.27	912	912	17															2				2		8.9908	1062100	21675	2.6884e-07	2.6884e-05		3		266			84
14523	14523	2	2	2	>14523	1	2	2	2	14.4	14.4	14.4	23.221	209	209	18.8																		1	3		6.04	2217800	221780	2.75078e-06	0.000275078		3
14556	14556	3	3	3	>14556	1	3	3	3	22.6	22.6	22.6	23.648	208	208	17															2				2		22.529	3211500	214100	2.65553e-06	0.000265553		3		267			173
1457	1457	1	1	1	>1457	1	1	1	1	1.7	1.7	1.7	99.997	908	908	19																			1		5.7141	298740	5745	7.12564e-08	7.12564e-06		1
14603	14603	4	4	4	>14603	1	4	4	4	17.8	17.8	17.8	23.247	208	208	17																	9				22.353	7557200	503820	6.24898e-06	0.000624898		9
14613	14613	3	3	3	>14613	1	3	3	3	15.9	15.9	15.9	23.949	208	208	13.9	2		2	1	1	1						1		1	4	3	10	3	2	2	8.2479	51791000	4315900	5.3531e-05	0.0053531		18		268			149
14618	14618	5	3	3	>14618	1	5	3	3	22.6	16.3	16.3	22.275	208	208	15											5	7	5	5		1	3	7	7		16.319	31483000	3148300	5.3531e-05	0.0053531		34
1462	1462	14	1	1	>1462	1	14	1	1	20.4	2.5	2.5	101.46	908	908	3.6		1	1	2	1																17.546	10206000	208290	2.58346e-06	0.000258346		3		74			382
14642;2340	14642;2340	1;1	1;1	1;1	>14642;>2340	2	1	1	1	4.8	4.8	4.8	22.846	207	207;740	5.57				1	2	3	1														2.5813	4028800	366260	4.5428e-06	0.00045428		2
14646	14646	1	1	1	>14646	1	1	1	1	6.8	6.8	6.8	24.259	207	207	13													2								3.8979	1092200	91016	1.12889e-06	0.000112889		1
14651	14651	6	6	6	>14651	1	6	6	6	44	44	44	23.899	207	207	18.4																1	1	6	9	1	48.08	9890500	1236300	1.53341e-05	0.00153341		10
14673;17744;7998	14673	14;1;1	14;1;1	8;1;1	>14673	3	14	14	8	44.4	44.4	25.6	24.287	207	207;171;348	9.88	6	4	4	3	4		1	2	15	38	12	13	2	4	7	2	4	3			116.56	816140000	81614000	0.00101228	0.101228		93		269;270;271;272;273;274			87;89;96;99;147;168
14686;17087	14686;17087	3;2	3;2	3;2	>14686;>17087	2	3	3	3	18.8	18.8	18.8	22.915	207	207;178	1.71	4	2		1																	7.9405	6936000	693600	8.60287e-06	0.000860287		4
15476;14690	15476;14690	2;2	2;2	2;2	>15476;>14690	2	2	2	2	13.3	13.3	13.3	22.22	196	196;207	14														2							6.7161	2529700	252970	3.13764e-06	0.000313764		2
14714	14714	1	1	1	>14714	1	1	1	1	5.3	5.3	5.3	23.196	206	206	17																	3				6.0554	7290100	810010	1.00467e-05	0.00100467		5
1473	1473	1	1	1	>1473	1	1	1	1	1.4	1.4	1.4	93.618	904	904	3.25		1	1	2																	2.741	1584100	51101	6.33816e-07	6.33816e-05		3
14737;20334	14737;20334	3;2	3;2	3;2	>14737;>20334	2	3	3	3	17.5	17.5	17.5	23.814	206	206;145	10										5											11.844	3141100	241620	2.99686e-06	0.000299686		5
21728;14778	21728;14778	1;1	1;1	1;1	>21728;>14778	2	1	1	1	11.4	11.4	11.4	15.439	132	132;206	1	1																				3.2026	1983200	396640	4.91961e-06	0.000491961		1
14782	14782	5	3	3	>14782	1	5	3	3	36.1	15.6	15.6	23.196	205	205	13.2													5	1							15.034	28593000	2859300	3.54645e-05	3.54645e-05		5		275;276			166;194
14790;12302	14790;12302	7;4	7;4	7;4	>14790;>12302	2	7	7	7	44.9	44.9	44.9	22.112	205	205;244	14.6										5		1					5		3		62.991	28244000	1882900	2.3354e-05	0.0023354		13
14813	14813	4	4	4	>14813	1	4	4	4	25.9	25.9	25.9	23.133	205	205	3.05		7	8	3	1	1															20.312	14167000	1287900	1.59741e-05	0.00159741		14		277			94
14817	14817	6	6	6	>14817	1	6	6	6	29.3	29.3	29.3	23.743	205	205	17.7																	4	10			24.324	16126000	1240500	1.53862e-05	0.00153862		11		278;279			93;95
14827	14827	4	4	4	>14827	1	4	4	4	28.3	28.3	28.3	22.868	205	205	2.91	4	10	9	4	4	1															27.242	48087000	8014600	9.94068e-05	0.00994068		26		280;281			179;181
14839	14839	11	11	11	>14839	1	11	11	11	46.3	46.3	46.3	23.116	205	205	12										1	28	9	1		1		1	2		1	106.69	96227000	8018900	9.94601e-05	0.00994601		37
14851	14851	4	4	4	>14851	1	4	4	4	15.6	15.6	15.6	22.317	205	205	7.52	2	1	1		2	3	2	5	10	2	2	1									65.626	100510000	10051000	0.000124665	0.0124665		33
14877	14877	4	4	4	>14877	1	4	4	4	29.4	29.4	29.4	23.262	204	204	16.9																1	7				28.612	7263700	807080	1.00104e-05	0.00100104		10		283			162
1489;17208;21820	1489	5;2;1	1;0;0	1;0;0	>1489	3	5	1	1	6.9	1.1	1.1	104.27	897	897;177;132	10										1											6.2797	9567800	180520	2.23903e-06	0.000223903		1
14896	14896	1	1	1	>14896	1	1	1	1	9.8	9.8	9.8	22.966	204	204	18																		1			10.135	1514600	151460	1.87859e-06	0.000187859		1
14911	14911	6	3	3	>14911	1	6	3	3	33.3	16.7	16.7	22.579	204	204	3.65	12	8	12	12	13	4	2	1	2												22.139	193630000	24203000	0.000300195	0.0300195		69
14979	14979	7	7	7	>14979	1	7	7	7	53.2	53.2	53.2	21.597	203	203	9.39	8	9	9	7	5	7	6	4	8	8	10	43	5	5	6	1	2	2	2	3	183.27	2188700000	218870000	0.00271469	0.271469		159		284			202
1499	1499	1	1	1	>1499	1	1	1	1	1.8	1.8	1.8	100.01	897	897	14														1							3.3886	3106900	59748	7.41067e-07	7.41067e-05		1			8;9			567;569
15	15	1	1	1	>15	1	1	1	1	0.3	0.3	0.3	455.44	3934	3934	10.7										1	2										2.4586	336740	1414.9	1.75493e-08	1.75493e-06		2	2;3		10	1034;1035		1038
1506	1506	18	18	18	>1506	1	18	18	18	23.6	23.6	23.6	102.69	895	895	11.8				1							16	45	5	1							123.24	344900000	6387000	7.92193e-05	0.00792193		57	4	285;286;287;288;289;290;291;292		790	88;91;125;127;139;245;246;331
15085	15085	10	10	8	>15085	1	10	10	8	53	53	39.6	22.355	202	202	7.32	11	16	15	13	19	17	9	8	25	28	19	11	1	4	6	1					71.973	1141000000	95086000	0.00117937	0.117937		183		293			174
15095;2094	15095;2094	1;1	1;1	1;1	>15095;>2094	2	1	1	1	9.5	9.5	9.5	22.417	201	201;778	13.7											2								1		10.3	2928400	292840	3.63216e-06	0.000363216		2
15110	15110	5	5	5	>15110	1	5	5	5	28.4	28.4	28.4	22.221	201	201	13.6				2					1	1				11	4	4	1	1			42.739	69624000	11604000	0.000143927	0.0143927		19		294;295			99;114
15120;22028	15120	4;1	4;1	4;1	>15120	2	4	4	4	21.9	21.9	21.9	22.464	201	201;130	11.5										5									1		72.831	232590000	17892000	0.000221918	0.0221918		5		296			150
15147	15147	3	3	3	>15147	1	3	3	3	15.4	15.4	15.4	22.185	201	201	9.9									4	4	1	1									11.799	21271000	1772600	2.19859e-05	0.00219859		5
15203	15203	2	1	1	>15203	1	2	1	1	14	6	6	21.761	200	200	10.2									1	1	2										5.6112	4523000	376920	4.67502e-06	0.000467502		3
15205	15205	11	11	11	>15205	1	11	11	11	62	62	62	22.955	200	200	11.9											4	35									170.02	102290000	7868300	9.75922e-05	0.00975922		40		298;299			57;66
15221	15221	10	6	6	>15221	1	10	6	6	49.5	36.5	36.5	21.874	200	200	13.3											2	8	1		1		1	1	1		21.464	6850400	570870	7.08062e-06	0.000708062		11		300;301			161;190
16021;15232	16021;15232	1;1	1;1	1;1	>16021;>15232	2	1	1	1	6.9	6.9	6.9	21.755	189	189;200	10.4									2	3	1	2									3.7359	18920000	2702800	3.35234e-05	0.00335234		5
C7G492;1525;C7G496;Q8QGE7;11726	C7G492;1525;C7G496	18;18;17;7;7	18;18;17;7;7	14;14;13;5;5	>tr|C7G492|C7G492_COTJA Heat shock protein 90kDa alpha (Cytosolic), class A member 1 OS=Coturnix coturnix japonica GN=HSP90AA1 PE=2 SV=1;>1525;>tr|C7G496|C7G496_COTJA Heat shock protein 90kDa alpha (Cytosolic), class A member 1 OS=Coturnix coturnix japonic	5	18	18	14	26.9	26.9	20.2	84.088	728	728;892;728;230;256	8.14	10	8	4	3	3	2	3	16	24	5				4					11		110.21	203280000	6159900	7.64025e-05	0.00764025		79		302;303;304			97;367;381
15258	15258	4	4	4	>15258	1	4	4	4	18.1	18.1	18.1	21.709	199	199	19.1																			10	1	10.841	10444000	803350	9.96412e-06	0.000996412		9		305			108
1526	1526	4	1	1	>1526	1	4	1	1	5.6	2.4	2.4	97.174	892	892	4.5				1	1																4.8985	663620	17936	2.22464e-07	2.22464e-05		1
15260	15260	1	1	1	>15260	1	1	1	1	9	9	9	21.532	199	199	13.2													3	1							7.2106	10752000	827040	1.02579e-05	0.00102579		3
1527	1527	11	4	4	>1527	1	11	4	4	15.6	5.6	5.6	99.072	891	891	3.8	15	12	6	1	2	3	3	2	1	1	1	1						1			36.225	220560000	5379600	6.67243e-05	0.00667243		36		306;307;308;309;310;311			80;84;264;315;334;335
15275	15275	1	1	1	>15275	1	1	1	1	9.5	9.5	9.5	21.49	199	199	3			1																		3.9923	193890	24236	3.00604e-07	3.00604e-05		1
15278	15278	13	6	6	>15278	1	13	6	6	53.3	16.1	16.1	22.173	199	199	11.6	2	1	1	2	3	2	2	3	1		2	5	18	3	5	3	8				35.726	398360000	49795000	0.000617618	0.0617618		52		312;313;314;315;316			12;23;51;166;184
15298	15298	2	2	2	>15298	1	2	2	2	13.6	13.6	13.6	22.992	199	199	6.25	2										1	1									6.6261	1908300	190830	2.3669e-06	0.00023669		3		317			83
15302;1963	15302;1963	1;1	1;1	1;1	>15302;>1963	2	1	1	1	5.5	5.5	5.5	23.179	199	199;796	19																			1		3.2469	108700	9058.4	1.12353e-07	1.12353e-05		1
15308;24474	15308;24474	4;2	4;2	4;2	>15308;>24474	2	4	4	4	25.6	25.6	25.6	22.715	199	199;110	14.6														8	11	1					20.745	54156000	6017300	7.46338e-05	0.00746338		17		318			62
19094;15317	19094;15317	1;1	1;1	1;1	>19094;>15317	2	1	1	1	9	9	9	17.298	156	156;199	12.7										1	1	1	18								2.2151	26677000	2425200	3.00803e-05	0.00300803		19
15338	15338	2	2	2	>15338	1	2	2	2	18.7	18.7	18.7	22.509	198	198	12												3									23.799	921600	92160	1.14308e-06	0.000114308		2
1534;1475;24732	1534;1475	9;8;3	9;8;3	5;5;2	>1534;>1475	3	9	9	5	11	11	6.6	102.91	888	888;904;108	15.7										4									7		49.757	31056000	575110	7.13321e-06	0.000713321		8
15394	15394	4	4	4	>15394	1	4	4	4	19.2	19.2	19.2	22.094	198	198	14.2												1	7	13	15	1					28.368	69945000	11657000	0.000144584	0.0144584		31
1542	1542	3	2	2	>1542	1	3	2	2	5.9	3.5	3.5	97.782	887	887	12.9								2	2	1									1	2	43.201	16993000	435710	5.4042e-06	0.00054042		6
15450	15450	1	1	1	>15450	1	1	1	1	12.7	12.7	12.7	21.8	197	197	9.67									1	2											17.356	681070	75674	9.386e-07	9.386e-05		1
15505	15505	9	9	9	>15505	1	9	9	9	57.1	57.1	57.1	22.709	196	196	15.8	1								1	1	1	2	1	9	24	9	13	6	4	9	49.398	201580000	22398000	0.000277807	0.0277807		56		320;321;322;323			40;65;107;111
15507;9818	15507;9818	1;1	1;1	1;1	>15507;>9818	2	1	1	1	6.6	6.6	6.6	22.11	196	196;298	16.5														1					1		2.741	2617800	373970	4.63843e-06	0.000463843		1
15509	15509	6	5	5	>15509	1	6	5	5	36.2	31.6	31.6	22.157	196	196	7.14	7	10	9	8	9	10	6	6	3	2	5			4	1		1	2	4	3	31.018	622930000	88989000	0.00110375	0.110375		82
15545	15545	5	5	5	>15545	1	5	5	5	17.9	17.9	17.9	21.664	195	195	11.1										2	16	5									25.039	18151000	1512600	1.87611e-05	0.00187611		19
1555	1555	15	15	8	>1555	1	15	15	8	21.1	21.1	11.6	97.314	885	885	5.64	1	2	3	2	2	26	11														124.12	88672000	1773400	2.19958e-05	0.00219958		34		324			766
1570	1570	1	1	1	>1570	1	1	1	1	1.2	1.2	1.2	99.61	882	882	10.9	2	1	2	1	1						2	3	4	2	1	2	3	1			6.5787	237870000	4955700	6.14666e-05	0.00614666		15		325			794
15760;8460	15760;8460	1;1	1;1	1;1	>15760;>8460	2	1	1	1	9.8	9.8	9.8	20.872	193	193;333	17.7	1																	1	7	3	71.438	35710000	3967700	4.92122e-05	0.00492122		10
1577	1577	4	3	1	>1577	1	4	3	1	7.7	6.5	2.5	97.123	878	878	5.83				1	1	2	2														17.926	2074500	51864	6.4328e-07	6.4328e-05		3		326			239
15784	15784	2	2	2	>15784	1	2	2	2	10.4	10.4	10.4	21.389	192	192	11.4											4	3									7.6503	10906000	1211800	1.50302e-05	0.00150302		5		327			99
15813;16947	15813;16947	7;6	7;6	7;6	>15813;>16947	2	7	7	7	32.8	32.8	32.8	21.872	192	192;179	12.7	3	3	1	1	1	1	2	2	1	2	2	4	14	31	9	8	7	2			51.478	556470000	50588000	0.000627454	0.0627454		88		328			111
15849;2294	15849;2294	3;3	3;3	3;3	>15849;>2294	2	3	3	3	20.9	20.9	20.9	21.28	191	191;746	19																			3		7.5872	885540	98393	1.22039e-06	0.000122039		3
15925	15925	3	3	3	>15925	1	3	3	3	18.3	18.3	18.3	22.292	191	191	10.1									3	1	4										8.7263	5444800	453730	5.62771e-06	0.000562771		7
15965	15965	1	1	1	>15965	1	1	1	1	6.3	6.3	6.3	21.144	190	190	14.7														1	2						3.4952	964430	120550	1.49521e-06	0.000149521		2
15969	15969	2	2	2	>15969	1	2	2	2	10.5	10.5	10.5	21.779	190	190	6.18	6	2	3	3	2	3	3	1	3	2	2	2		1	1						7.9439	39099000	3007600	3.73039e-05	0.00373039		25
15996	15996	5	1	1	>15996	1	5	1	1	26.8	8.9	8.9	17.922	190	190	12												1									3.9523	1330000	190010	2.35673e-06	0.000235673		1		329;330;331;332			7;8;71;96
16016;20563	16016	8;3	7;3	7;3	>16016	2	8	7	7	66.7	53.4	53.4	21.536	189	189;143	13.4		1	1	1	2								3	21	14	5					53.618	289240000	26295000	0.000326142	0.0326142		35		35;333;334;335			27;91;156;188
16030;28787;16840	16030	6;1;1	6;1;1	6;1;1	>16030	3	6	6	6	37	37	37	21.365	189	189;76;181	17.8																	11	11	1	2	60.647	20400000	2040000	2.53025e-05	0.00253025		19
1604;21372	1604	13;1	13;1	7;1	>1604	2	13	13	7	17.8	17.8	8.7	97.033	871	871;135	8.51	5	1	4	7	7	7	2	1									1	12	2		61.203	26419000	600430	7.44726e-06	0.000744726		29		336;337;338			112;460;482
25015;16055	25015;16055	1;1	1;1	1;1	>25015;>16055	2	1	1	1	8.5	8.5	8.5	12.247	106	106;189	7.1			2			1	1	5				1									2.2075	28919000	5783800	7.17377e-05	0.00717377		9		339			34
16070	16070	6	6	6	>16070	1	6	6	6	35.4	35.4	35.4	21.607	189	189	18																	11	8	5	3	30.249	17621000	1355500	1.68125e-05	0.00168125		23		340			7
16079	16079	14	1	1	>16079	1	14	1	1	53.4	5.8	5.8	22.103	189	189	9.63	2	2	2	2									2	4	3	1				1	6.0586	72778000	6064800	7.5223e-05	0.0075223		11		341;342;343			21;67;90
16134	16134	3	2	2	>16134	1	3	2	2	15.4	9.6	9.6	20.289	188	188	12												7									3.1439	4650800	465080	5.76848e-06	0.000576848		7		344			34
16219	16219	1	1	1	>16219	1	1	1	1	6.4	6.4	6.4	20.613	187	187	3.67			1	2																	3.5594	704670	70467	8.74017e-07	8.74017e-05		1
16223;6600	16223;6600	1;1	1;1	1;1	>16223;>6600	2	1	1	1	10.7	10.7	10.7	21.645	187	187;399	18																		2			4.5978	649950	72217	8.95722e-07	8.95722e-05		1
4266;1625;298	4266;1625;298	1;1;1	1;1;1	1;1;1	>4266;>1625;>298	3	1	1	1	1.9	1.9	1.9	59.991	538	538;865;1630	10										1											2.5171	2898300	85245	1.05731e-06	0.000105731		1
16255;5263	16255;5263	2;2	2;2	2;2	>16255;>5263	2	2	2	2	13.4	13.4	13.4	21.136	187	187;464	18.8																		2	2	1	6.5922	5402400	540240	6.70071e-06	0.000670071		5		345;346			72;93
T1W0B6;1627	T1W0B6;1627	1;1	1;1	1;1	>tr|T1W0B6|T1W0B6_COTCO Oocyte vitellogenesis receptor (Fragment) OS=Coturnix coturnix GN=OVR PE=4 SV=1;>1627	2	1	1	1	16.7	16.7	16.7	12.167	108	108;863	8								2													3.8978	3608800	515540	6.39435e-06	0.000639435		1
16304	16304	8	2	2	>16304	1	8	2	2	25.3	12.9	12.9	20.484	186	186	11.3											11	4									9.7542	134700000	16837000	0.000208833	0.0208833		12		207;347;348			15;48;77
18216;16315	18216;16315	2;2	2;2	2;2	>18216;>16315	2	2	2	2	15.2	15.2	15.2	18.68	165	165;186	12.5												4	4								7.0164	15612000	1419300	1.76039e-05	0.00176039		5
18866;16322	18866;16322	1;1	1;1	1;1	>18866;>16322	2	1	1	1	7	7	7	17.953	158	158;186	18																		1			2.172	359720	44965	5.5771e-07	5.5771e-05		1
16345	16345	24	24	9	>16345	1	24	24	9	95.7	95.7	40.3	21.124	186	186	9.61	22	29	30	29	20	22	16	11	35	147	40	28	9	15	25	12	22	15	11	14	323.31	5517400000	501580000	0.0062212	0.62212		527		349;350;351			28;91;154
4872;1636	4872;1636	2;2	2;2	2;2	>4872;>1636	2	2	2	2	5.9	5.9	5.9	56.773	491	491;863	1.67	3	2	1																		5.6727	2308300	85492	1.06038e-06	0.000106038		3
16370	16370	2	2	2	>16370	1	2	2	2	12.9	12.9	12.9	21.441	186	186	11.2										1	5	3									14.616	11346000	1418300	1.75915e-05	0.00175915		5
1639	1639	11	11	2	>1639	1	11	11	2	17.2	17.2	4.3	98.456	859	859	8.22								18	5												120.09	45908000	1093100	1.35579e-05	0.00135579		19		353;354			485;701
164;4099;156	164	8;3;1	8;3;1	8;3;1	>164	3	8	8	8	5.2	5.2	5.2	226.5	1959	1959;555;1979	19																			8		25.225	2616000	25647	3.18105e-07	3.18105e-05		9		355;356			1506;1510
16425	16425	3	3	1	>16425	1	3	3	1	24.3	24.3	7.6	20.875	185	185	9.92									5	4	4										22.413	34405000	2867100	3.55612e-05	0.00355612		4
16426	16426	2	2	2	>16426	1	2	2	2	10.8	10.8	10.8	20.489	185	185	1.6	3	1	1																		5.8568	4253700	327210	4.05845e-06	0.000405845		5
1643;3005;B4ZAH9;S4V4A5;R9W2Y3	1643;3005	12;10;3;1;1	12;10;3;1;1	12;10;3;1;1	>1643;>3005	5	12	12	12	18.2	18.2	18.2	95.377	858	858;657;188;35;35	10.2	4	3	1	1				4	4		1							1	9		39.893	27891000	619800	7.68751e-06	0.000768751		19		357;358;359;360			231;305;353;494
16433	16433	2	2	2	>16433	1	2	2	2	9.2	9.2	9.2	20.242	185	185	12												3									3.0235	4379200	398100	4.93772e-06	0.000493772		2
16495;28576	16495;28576	2;1	2;1	2;1	>16495;>28576	2	2	2	2	16.3	16.3	16.3	20.039	184	184;78	14.4														5	4						13.893	14344000	1195400	1.48268e-05	0.00148268		7
19784;16511	19784;16511	1;1	1;1	1;1	>19784;>16511	2	1	1	1	15.4	15.4	15.4	16.529	149	149;184	2.82	4	5	4	1	1	1	1														26.734	93768000	15628000	0.000193837	0.0193837		17		361			60
16520	16520	2	1	1	>16520	1	2	1	1	11.4	6.5	6.5	21.216	184	184	9.67									1	2											4.2395	5496300	1374100	1.70432e-05	0.00170432		2		362			87
16564	16564	2	2	2	>16564	1	2	2	2	13	13	13	20.46	184	184	14.2														3	1						8.5586	2085300	208530	2.58644e-06	0.000258644		2		363			13
166	166	44	44	8	>166	1	44	44	8	27.8	27.8	5.6	211.41	1955	1955	2.38	99	79	59	34	12	3	1	2	1			1									323.31	794900000	8547300	0.000106014	0.0106014		213		102;103;104;105;364;365;366;367;368			59;211;402;744;1144;1426;1572;1774;1906
16665	16665	8	2	2	>16665	1	8	2	2	37.2	16.4	16.4	18.873	183	183	15.3												2	4	2	4	3	4	3	1		14.051	19752000	1519400	1.88454e-05	0.00188454		18
16666	16666	2	2	2	>16666	1	2	2	2	12	12	12	20.961	183	183	18																		2			4.3642	1769800	136140	1.68857e-06	0.000168857		2		369			121
167;1229;14902;14074;4818;30802;15262;27021;25669	167	54;21;4;3;3;2;2;1;1	54;21;4;3;3;2;2;1;1	7;1;1;3;0;1;2;0;0	>167	9	54	54	7	29.4	29.4	5.5	223.21	1944	1944;975;204;215;495;50;199;91;101	9.59		1	3	2	1				3	99	3										323.31	2920300000	28914000	0.000358626	0.0358626		124		49;50;370;371;372;373;374;375;376;377;378;379;380;381;382			92;94;95;167;215;293;496;692;857;860;1437;1626;1633;1772;1773
16741	16741	4	4	2	>16741	1	4	4	2	33	33	17	20.912	182	182	14.6														4	6						25.575	32736000	3273600	4.06031e-05	0.00406031		10		108			24
16761	16761	5	5	5	>16761	1	5	5	5	25.4	25.4	25.4	20.339	181	181	9.26			1				1	3	13	9	2	2									43.178	113990000	12666000	0.000157099	0.0157099		21		383			25
16772	16772	5	5	5	>16772	1	5	5	5	24.3	24.3	24.3	19.753	181	181	4.42	1		4	6	12	3															30.487	17482000	1748200	2.16833e-05	0.00216833		23		384			53
16806	16806	1	1	1	>16806	1	1	1	1	6.6	6.6	6.6	20.186	181	181	8.33								2	1												3.2644	2574700	234060	2.90309e-06	0.000290309		3
16810;3049	16810;3049	5;5	5;5	5;5	>16810;>3049	2	5	5	5	33.1	33.1	33.1	19.967	181	181;652	11.2										1	13	6									18.056	34600000	2661500	3.30111e-05	0.00330111		14		385;386			17;71
16858	16858	1	1	1	>16858	1	1	1	1	13.3	13.3	13.3	19.623	180	180	19																			1		18.248	501510	62689	7.77545e-07	7.77545e-05		1
16886;18449	16886;18449	9;8	5;5	5;5	>16886;>18449	2	9	5	5	56.7	27.8	27.8	20.528	180	180;163	18.4																	1	15	6	2	25.613	44888000	4080700	5.06138e-05	0.00506138		13		387;388;389;390			22;110;134;139
169;Q25BZ5	169	42;2	42;2	7;0	>169	2	42	42	7	23.9	23.9	4.7	216.7	1945	1945;34	3.08	58	62	46	68	40	12	4														189.09	446620000	4253500	5.2757e-05	0.0052757		200		391;392;393;394;395;396;397;398;399;400;401;402			352;369;410;499;514;574;580;615;649;675;722;1543
1690	1690	4	4	4	>1690	1	4	4	4	3.8	3.8	3.8	94.152	850	850	19.8																		1	1	11	23.915	11963000	284820	3.53268e-06	0.000353268		10
16903	16903	1	1	1	>16903	1	1	1	1	5.6	5.6	5.6	20.62	180	180	6.36	2	1	2	1	2		1												1	1	2.7192	61502000	8786000	0.000108975	0.0108975		10			11;98			49;51
1692	1692	15	15	10	>1692	1	15	15	10	28.4	28.4	15.5	94.591	850	850	11.4										3	49	30						1			232.31	299780000	9084300	0.000112674	0.0112674		69		403;404;405;406;407			187;258;264;312;510
27535;16933	27535;16933	1;1	1;1	1;1	>27535;>16933	2	1	1	1	18.6	18.6	18.6	10.042	86	86;179	18																		4			4.3775	3516300	879080	1.09034e-05	0.00109034		4		408			79
16934;20239	16934;20239	4;3	4;3	4;3	>16934;>20239	2	4	4	4	38.5	38.5	38.5	19.483	179	179;146	11	2	2	3	2	1	3	2	3	2	2	2	2	2	29	5	1					126.45	664420000	94917000	0.00117728	0.117728		41		409;410;411;412			36;43;94;112
1694;15717;13817	1694;15717	3;2;1	3;2;1	3;2;1	>1694;>15717	3	3	3	3	3.4	3.4	3.4	94.627	849	849;193;219	18.1																		6	1		6.1279	5151600	128790	1.59741e-06	0.000159741		5
17475;17413;16964;2753	17475;17413;16964;2753	1;1;1;1	1;1;1;1	1;1;1;1	>17475;>17413;>16964;>2753	4	1	1	1	6.9	6.9	6.9	19.032	173	173;174;179;688	5	1	1										1									2.5827	2944100	327130	4.05746e-06	0.000405746		3
171;252;2974	171;252	13;10;5	3;3;3	2;2;2	>171;>252	3	13	3	2	6.4	1.6	1.2	224.29	1941	1941;1744;661	10										5											25.275	208070000	2020100	2.50557e-05	0.00250557		6		49;50;378;414			497;1171;1772;1773
17110;24434	17110;24434	5;3	5;3	5;3	>17110;>24434	2	5	5	5	36.5	36.5	36.5	19.846	178	178;111	12.8												3	12								32.356	100660000	8388600	0.000104046	0.0104046		16
1719;3300;1649;2637;5006;16991;9766;8313	1719;3300;1649;2637	6;4;4;3;2;1;1;1	6;4;4;3;2;1;1;1	6;4;4;3;2;1;1;1	>1719;>3300;>1649;>2637	8	6	6	6	7	7	7	96.729	843	843;626;857;702;481;179;299;338	5.77	2	3	3	3	4	5	1	3	1	6											19.856	67315000	1319900	1.6371e-05	0.0016371		18
17213	17213	1	1	1	>17213	1	1	1	1	5.6	5.6	5.6	20.323	177	177	3.91	3	1	1	2	1	2				1											2.1592	74092000	7409200	9.18979e-05	0.00918979		8		415			2
17243;19781	17243;19781	2;1	2;1	2;1	>17243;>19781	2	2	2	2	18.8	18.8	18.8	19.645	176	176;149	18.7																		3	3	1	12.369	9388600	853510	1.05863e-05	0.00105863		4
17266	17266	3	3	3	>17266	1	3	3	3	16.5	16.5	16.5	19.652	176	176	2.69	4	5	3									1									13.029	19905000	1809600	2.24448e-05	0.00224448		7
17268	17268	7	7	7	>17268	1	7	7	7	45.5	45.5	45.5	19.701	176	176	18.5																		11	9	1	28.154	31288000	2844300	3.52784e-05	0.00352784		16		416;417			85;111
17274	17274	2	2	2	>17274	1	2	2	2	17	17	17	20.406	176	176	11.3											5	2									17.358	11444000	1144400	1.41942e-05	0.00141942		5
173	173	14	3	1	>173	1	14	3	1	6.5	1.5	0.5	223.47	1937	1937	4.62		2	3	1						2											6.6965	18697000	183300	2.27351e-06	0.000227351		3		49;50;378;418			493;1088;1765;1766
1730	1730	7	7	7	>1730	1	7	7	7	11.8	11.8	11.8	93.312	841	841	7.22		1	2	2	1	3	4	11	6		2										38.759	74181000	1902100	2.35921e-05	0.00235921		28		419			643
1732	1732	7	7	4	>1732	1	7	7	4	11.6	11.6	6.9	92.414	843	843	10										8											35.231	125660000	3590300	4.45312e-05	0.00445312		8		13;14;420			138;565;578
17332;17842	17332;17842	4;3	4;3	4;3	>17332;>17842	2	4	4	4	33.1	33.1	33.1	20.068	175	175;170	18.3																	1	9	4	1	25.908	20640000	2580000	3.20003e-05	0.00320003		11		421;422			18;130
1734;13327	1734	4;1	4;1	2;1	>1734	2	4	4	2	7.1	7.1	2.7	95.296	842	842;227	6					1	5	1														25.771	6399000	206420	2.56027e-06	2.56027e-06		4		154			206
17352	17352	1	1	1	>17352	1	1	1	1	4	4	4	19.48	175	175	4				1																	12.085	368140	40905	5.07353e-07	5.07353e-05		1
17386	17386	6	6	6	>17386	1	6	6	6	46.9	46.9	46.9	19.28	175	175	18.4																		9	3	1	25.109	26327000	2925200	3.62819e-05	0.00362819		13
1744;4517;5255	1744;4517	4;2;1	4;2;1	4;2;1	>1744;>4517	3	4	4	4	5.4	5.4	5.4	95.983	838	838;519;465	14														4							13.964	4378200	128770	1.59716e-06	0.000159716		4		423			270
17452	17452	3	3	3	>17452	1	3	3	3	19.5	19.5	19.5	19.62	174	174	15.5											1	1	1	5	3	6	9	1			10.503	48677000	5408600	6.7084e-05	0.0067084		20		424			62
17464	17464	3	3	3	>17464	1	3	3	3	16.8	16.8	16.8	19.096	173	173	10.6									2	11	3	5	1								22.55	31037000	4433900	5.49946e-05	0.00549946		18		425;426			15;158
17484	17484	2	2	2	>17484	1	2	2	2	13.3	13.3	13.3	19.758	173	173	4.92		1	1	3	3	2	1	1													8.1289	12233000	1747600	2.16758e-05	0.00216758		7
17523	17523	3	1	1	>17523	1	3	1	1	21.4	7.5	7.5	18.775	173	173	11.2											3	1									5.3321	9214000	837640	1.03894e-05	0.00103894		4
1756	1756	26	3	3	>1756	1	26	3	3	33.3	6	6	92.652	838	838	8.81	5	2	4	3	3	2	1	3	4	22	11	6	1	3	2			1			26.343	819970000	21025000	0.000260777	0.0260777		78		429;430;431;432;433;434;435;436;437;438;439;440;441;442			60;62;90;114;177;180;195;196;197;199;207;273;286;314
17561	17561	2	2	2	>17561	1	2	2	2	19.2	19.2	19.2	18.653	172	172	15											1								1		14.172	3031100	336790	4.17728e-06	0.000417728		1
17566	17566	3	3	3	>17566	1	3	3	3	30.2	30.2	30.2	18.774	172	172	3	2	9	12	4	3	1															47.137	30673000	4381800	5.43484e-05	0.00543484		25
17613	17613	3	3	3	>17613	1	3	3	3	19.2	19.2	19.2	19.341	172	172	15.5	2									1	2			1	3	3	5	5	3	3	12.091	23518000	1959800	2.43078e-05	0.00243078		19
18290;17702;26685	18290;17702	4;4;1	4;4;1	4;4;1	>18290;>17702	3	4	4	4	27.4	27.4	27.4	17.897	164	164;171;93	17	1	1							1	1				1	1	1	6	6	12	7	13.385	63554000	7061500	8.75853e-05	0.00875853		28		443;444			98;101
17712	17712	4	4	4	>17712	1	4	4	4	34.5	34.5	34.5	19.459	171	171	8.9			2						12	3	2	1									24.262	78409000	9801200	0.000121566	0.0121566		19		445;446;447	12		12;69;73	19
17747	17747	2	2	1	>17747	1	2	2	1	11.7	11.7	5.8	19.253	171	171	7.6	1	1	1	1	1	1		1	1	1	6										5.5234	34685000	3468500	4.30205e-05	0.00430205		9
17749	17749	6	6	6	>17749	1	6	6	6	29.2	29.2	29.2	19.735	171	171	11.9											3	16	1								48.6	70404000	6400300	7.93843e-05	0.00793843		16		448			93
1775;26980;19271;13906	1775	8;1;1;1	8;1;1;1	4;1;0;0	>1775	4	8	8	4	12.4	12.4	5.9	93.655	831	831;91;154;218	7.36	1		1	2	1		1	11	8												61.852	127740000	3115500	3.86422e-05	0.00386422		22
17758	17758	6	6	6	>17758	1	6	6	6	67.8	67.8	67.8	18.5	171	171	16.7															1	3	13				83.381	23760000	2160000	2.67909e-05	0.00267909		15		449;450			139;155
17778	17778	7	4	4	>17778	1	7	4	4	38.2	21.8	21.8	19.416	170	170	3.85	6	6	3	5	5	3	4		1												14.789	197320000	17938000	0.000222489	0.0222489		21		451			11
5538;1782	5538;1782	1;1	1;1	1;1	>5538;>1782	2	1	1	1	3.8	3.8	3.8	50.66	448	448;832	10										1											4.1795	2578700	92096	1.14229e-06	0.000114229		1
17826	17826	12	4	4	>17826	1	12	4	4	58.8	14.7	14.7	18.956	170	170	14		2	1						1	1	1	1	15	16	7	4	6	3	4		42.394	297770000	27070000	0.000335755	0.0335755		47		452;453			71;92
17841;2391	17841;2391	1;1	1;1	1;1	>17841;>2391	2	1	1	1	10.6	10.6	10.6	19.615	170	170;733	2		2																			3.8467	359480	39942	4.95409e-07	4.95409e-05		1
17855	17855	6	6	6	>17855	1	6	6	6	42	42	42	18.739	169	169	17.4															4	3	3		6	2	29.804	9757400	750570	9.30948e-06	0.000930948		13		454			147
1786	1786	2	2	2	>1786	1	2	2	2	2.7	2.7	2.7	93.605	829	829	19																		2	6	2	7.6446	4381600	101900	1.26389e-06	0.000126389		6
17881	17881	3	3	3	>17881	1	3	3	3	20.7	20.7	20.7	19.869	169	169	11.6									1		1	8									11.133	93602000	10400000	0.000128993	0.0128993		10
17901	17901	6	6	6	>17901	1	6	6	6	45	45	45	19.278	169	169	11.1	3	1	4	3	2	2	1		3	2	2	3	2	19	6	4	4				67.894	245950000	22359000	0.000277323	0.0277323		48		455			58
17913	17913	2	2	2	>17913	1	2	2	2	13	13	13	19.232	169	169	14.7														1	2						3.9581	305740	27795	3.44747e-07	3.44747e-05		2
4993;4060;1793	4993;4060;1793	2;2;2	2;2;2	2;2;2	>4993;>4060;>1793	3	2	2	2	5	5	5	53.634	482	482;558;827	11.2										1	3	2									4.9088	5715500	248500	3.0822e-06	0.00030822		1
17946	17946	2	2	2	>17946	1	2	2	2	19	19	19	17.961	168	168	10.9										1	7										13.669	20683000	4136600	5.13071e-05	0.00513071		3		456			19
17997	17997	1	1	1	>17997	1	1	1	1	9.5	9.5	9.5	19.368	168	168	3.5			1	1																	3.6402	212510	19319	2.39618e-07	2.39618e-05		1
18028	18028	2	2	2	>18028	1	2	2	2	13.8	13.8	13.8	18.899	167	167	15.3															2	1					4.6209	1887200	188720	2.34073e-06	0.000234073		1		457;458			148;149
18107	18107	5	2	2	>18107	1	5	2	2	34.7	15	15	17.768	167	167	9.67									3	6											13.771	17641000	1603800	1.98923e-05	0.00198923		8
21200;1811	21200;1811	2;2	2;2	2;2	>21200;>1811	2	2	2	2	16.1	16.1	16.1	15.649	137	137;825	19																			5		6.9019	1757900	175790	2.18036e-06	0.000218036		3
1812;11759;9108	1812	19;4;1	19;4;1	6;1;1	>1812	3	19	19	6	26.3	26.3	13.3	89.614	825	825;255;316	4.32	35	50	41	21	11	7	3	1	4		3	1		1			5	6	2	2	165.47	884490000	22679000	0.000281292	0.0281292		176		459;460;461;462			167;527;533;664
18134	18134	3	3	3	>18134	1	3	3	3	22.3	22.3	22.3	18.482	166	166	9.86	6	1															2		4	1	12.222	9970500	766960	9.51276e-06	0.000951276		7		463			75
18154;27420;24054;19092	18154;27420;24054;19092	2;1;1;1	2;1;1;1	2;1;1;1	>18154;>27420;>24054;>19092	4	2	2	2	17.5	17.5	17.5	18.406	166	166;87;114;156	12												5									7.5591	4072200	370200	4.59167e-06	0.000459167		4		464			31
18215	18215	1	1	1	>18215	1	1	1	1	9.1	9.1	9.1	18.976	165	165	17.3																	2	1			4.6462	1724000	156730	1.94395e-06	0.000194395		2
18226	18226	1	1	1	>18226	1	1	1	1	6.7	6.7	6.7	18.167	165	165	2		1																			2.2936	257670	36810	4.56562e-07	4.56562e-05		1
18232	18232	11	11	10	>18232	1	11	11	10	66.7	66.7	66.7	18.025	165	165	17														2	7	8	34	26	2		53.49	469760000	42705000	0.000529679	0.0529679		70		465;466;467	13		50;89;125	66
18268	18268	1	1	1	>18268	1	1	1	1	10.9	10.9	10.9	17.969	165	165	2		2																			6.3408	872310	290770	3.60648e-06	0.000360648		1
18276	18276	1	1	1	>18276	1	1	1	1	10.9	10.9	10.9	18.061	165	165	15															1						9.1123	576380	192130	2.38303e-06	0.000238303		1
18344	18344	8	8	8	>18344	1	8	8	8	44.5	44.5	44.5	18.078	164	164	14.7	3	1	1	1	1	1	1					2		5	33	9	24	5	2	1	52.557	732530000	73253000	0.000908572	0.0908572		73		468			49
18374	18374	10	10	6	>18374	1	10	10	6	64.6	64.6	32.9	18.8	164	164	17.7	1													1	1	1	2	27	9	2	63.435	145640000	16183000	0.000200721	0.0200721		34		387;469;470			5;93;117
18387	18387	2	1	1	>18387	1	2	1	1	15.3	6.7	6.7	18.635	163	163	19																			1		2.2337	335600	33560	4.16252e-07	4.16252e-05		1
18409	18409	1	1	1	>18409	1	1	1	1	7.4	7.4	7.4	18.217	163	163	12												2									4.0554	382480	47810	5.92997e-07	5.92997e-05		1
18410	18410	1	1	1	>18410	1	1	1	1	8	8	8	18.672	163	163	17																	1				2.8764	475380	52820	6.55137e-07	6.55137e-05		1
18430;28097;10434	18430;28097;10434	2;1;1	2;1;1	2;1;1	>18430;>28097;>10434	3	2	2	2	13.5	13.5	13.5	18.344	163	163;82;284	18																	1	3	1		8.3294	2891600	321290	3.98503e-06	0.000398503		5
18456	18456	2	1	1	>18456	1	2	1	1	15.3	9.2	9.2	18.337	163	163	9									1												5.7547	989410	109930	1.36348e-06	0.000136348		1		475			56
18474	18474	2	2	2	>18474	1	2	2	2	21.6	21.6	21.6	17.795	162	162	14.7														1	2						17.369	2242600	249180	3.09063e-06	0.000309063		2
1851;28320	1851	5;1	5;1	5;1	>1851	2	5	5	5	9.2	9.2	9.2	91.731	819	819;80	2.12	10	5	8	1	1																22.917	16913000	402680	4.99452e-06	0.000499452		14		476			196
18511	18511	3	3	2	>18511	1	3	3	2	30.2	30.2	23.5	17.503	162	162	12												7									30.591	7448200	1064000	1.3197e-05	0.0013197		6		477			136
18568	18568	1	1	1	>18568	1	1	1	1	8.7	8.7	8.7	18.848	161	161	15															1						2.3636	111770	11177	1.38631e-07	1.38631e-05		1
18583	18583	3	3	3	>18583	1	3	3	3	31.1	31.1	31.1	17.731	161	161	14.3														7	3						15.845	31763000	3529200	4.37734e-05	0.00437734		7		478			23
23251;18626	23251;18626	4;4	4;4	4;4	>23251;>18626	2	4	4	4	45	45	45	13.72	120	120;161	2.67	6	5	3	1		2	1														30.87	39585000	6597400	8.18289e-05	0.00818289		16		479			70
18627	18627	9	9	9	>18627	1	9	9	9	49.7	49.7	49.7	18.608	161	161	10.1	2	2	2	3	1		2	1	2	6	10	22	4	2	1		1				62.28	95322000	7943500	9.85249e-05	0.00985249		48		480			25
18628	18628	3	3	3	>18628	1	3	3	3	12.4	12.4	12.4	17.817	161	161	11.9											1	6									7.2125	3740500	467560	0.000137527	0.0137527		4
18629	18629	16	11	11	>18629	1	16	11	11	75.2	57.1	57.1	18.336	161	161	7.05	18	15	21	21	22	13	10	7	51	18	10	8		1	3	1	2	3	3	2	168.2	1389000000	173630000	0.00215357	0.215357		217		481;482;483;484;485;486			32;50;66;95;113;114
18662	18662	9	4	4	>18662	1	9	4	4	50.6	30.6	30.6	18.092	160	160	4.14	4	3	5	5	4	4	1	3													18.83	154910000	25818000	0.000320226	0.0320226		19
1870	1870	12	4	4	>1870	1	12	4	4	14.7	4.4	4.4	90.331	816	816	3.47	2	3	5	5	2	1	1														7.0429	15288000	355530	4.40971e-06	0.000440971		13		402;487			275;323
18712	18712	10	10	5	>18712	1	10	10	5	73.1	73.1	38.1	18.413	160	160	4.93	4	5	5	3	1		1	4	7												33.245	32482000	3248200	4.02881e-05	0.00402881		20
18735	18735	3	1	1	>18735	1	3	1	1	31.9	7.5	7.5	16.954	160	160	1.75	2	1	1																		3.7404	3624100	402680	4.99452e-06	0.000499452		3		183;488			81;108
18757	18757	2	1	1	>18757	1	2	1	1	13.2	6.3	6.3	17.421	159	159	14.4										1				2	1				1		9.1984	14471000	2411800	2.99141e-05	0.00299141		4
18758	18758	3	3	3	>18758	1	3	3	3	34	34	34	16.478	159	159	6.25	2	1	1	1	2	1	2	6	4												37.655	25442000	3634600	4.50807e-05	0.00450807		11
21844;18763	21844;18763	4;4	2;2	2;2	>21844;>18763	2	4	2	2	44.3	26	26	14.238	131	131;159	8.83								2	3	1											11.029	36158000	4519800	5.606e-05	0.005606		6
18780	18780	7	7	7	>18780	1	7	7	7	60.4	60.4	60.4	18.017	159	159	18																	3	19	2	1	149.47	110880000	11088000	0.000137527	0.0137527		22		489;490;491			48;56;118
18796	18796	5	5	5	>18796	1	5	5	5	31.4	31.4	31.4	17.909	159	159	15.6	2	1	2	3	2	1					1		1	3	3		9	19	11	11	24.54	202620000	50655000	0.000628285	0.0628285		54
188	188	14	6	6	>188	1	14	6	6	9.3	3.4	3.4	210.63	1912	1912	2.46	1	8	2	1	1																19.566	13959000	136860	1.6975e-06	0.00016975		9		492;493;494	14		888;928;941	1727
18812	18812	2	2	2	>18812	1	2	2	2	11.3	11.3	11.3	18.16	159	159	17																	5				3.021	2698500	245310	3.04263e-06	0.000304263		2
18867	18867	7	7	7	>18867	1	7	7	7	41.1	41.1	41.1	17.653	158	158	17.1															1	4	16	1	2	1	18.62	34087000	3408700	4.22788e-05	0.00422788		19		495			121
189	189	1	1	1	>189	1	1	1	1	0.4	0.4	0.4	213.66	1911	1911	1	1																				2.3721	1649100	16011	1.98588e-07	1.98588e-05		1
1890	1890	8	8	5	>1890	1	8	8	5	13	13	7.4	87.033	813	813	12.6	1									2	9	17		1			5	1	2		40.034	52273000	1412800	1.75233e-05	0.00175233		24		427;428;496			583;597;700
18915	18915	9	9	9	>18915	1	9	9	9	53.2	53.2	53.2	17.5	158	158	19.5																		1	14	20	64.131	60378000	5031500	6.24067e-05	0.00624067		24		497			80
18974	18974	6	2	2	>18974	1	6	2	2	52.2	12.7	12.7	18.031	157	157	3.73	3	3	2	1		5	1														17.844	42258000	4695400	5.8238e-05	0.0058238		10		498			80
19036	19036	6	1	1	>19036	1	6	1	1	43.6	7.7	7.7	18.176	156	156	3.78	1	2	2		1	3															9.6149	7095800	1013700	1.25731e-05	0.00125731		4		164;165;166			28;35;42
19048;D2D3P6	19048	7;1	7;1	7;1	>19048	2	7	7	7	43.6	43.6	43.6	17.882	156	156;32	16.8																3	14				36.384	42501000	4250100	5.27149e-05	0.00527149		12
1909;12177	1909	9;2	3;2	3;2	>1909	2	9	3	3	13.7	4	4	90.99	809	809;247	3.29	4	5	3	3	3	2	1														8.4495	7598600	180920	2.24399e-06	0.000224399		11		336;338			33;55
19116	19116	1	1	1	>19116	1	1	1	1	14.1	14.1	14.1	17.493	156	156	11											1										16.851	389360	55623	6.89904e-07	6.89904e-05		1
19118	19118	4	4	4	>19118	1	4	4	4	32.1	32.1	32.1	18.632	156	156	19																	2		5	4	23.449	7028400	780930	9.68604e-06	0.000968604		6		499;500			106;109
1913	1913	9	9	9	>1913	1	9	9	9	14.5	14.5	14.5	89.324	806	806	15.2								3	2										9		43.351	9346200	207690	2.57602e-06	0.000257602		14		501;502			46;757
19135	19135	1	1	1	>19135	1	1	1	1	8.4	8.4	8.4	17.372	155	155	10										1											3.576	880250	110030	1.36473e-06	0.000136473		1
19142	19142	7	7	7	>19142	1	7	7	7	41.9	41.9	41.9	17.25	155	155	15.4														1	18	10	1				54.57	89514000	11189000	0.000138779	0.0138779		24		503			119
19158	19158	5	5	5	>19158	1	5	5	5	28.4	28.4	28.4	16.769	155	155	7.17	1	1	1	1	3	3		1	11	1		1									23.786	61436000	6826200	8.46668e-05	0.00846668		21
19185	19185	2	2	2	>19185	1	2	2	2	20	20	20	17.46	155	155	18																		2			8.0073	1770000	252850	3.13615e-06	0.000313615		2		504			130
1927;5771	1927;5771	3;2	3;2	3;2	>1927;>5771	2	3	3	3	4	4	4	90.668	805	805;437	15.3								1											2		9.0075	709790	17312	2.14724e-07	2.14724e-05		3
19277	19277	4	4	4	>19277	1	4	4	4	39.6	39.6	39.6	16.716	154	154	2.37	7	9	11	2	1																35.805	29765000	4960900	6.15311e-05	0.00615311		18		506;507			98;112
19295	19295	5	5	5	>19295	1	5	5	5	29.2	29.2	29.2	17.28	154	154	14													4	13	3						131.17	59718000	7464800	9.25875e-05	0.00925875		16
19315	19315	3	3	3	>19315	1	3	3	3	24	24	24	18.078	154	154	18.1																	5	5	4	1	11.589	16356000	1817300	2.25404e-05	0.00225404		13		508;509;510			52;61;103
1940;7900;21215	1940	20;3;2	20;3;2	20;3;2	>1940	3	20	20	20	28.4	28.4	28.4	90.509	802	802;351;137	6.94	11	12	18	12	13	21	33	42	25	12	6	8	3		1		1			3	177.94	1272100000	34381000	0.000426435	0.0426435		174		511;512			263;689
19401	19401	2	2	2	>19401	1	2	2	2	17	17	17	16.594	153	153	7.17				1	3							2									5.267	2738200	342280	4.24537e-06	0.000424537		3
19409;13965	19409	3;1	3;1	3;1	>19409	2	3	3	3	17	17	17	17.043	153	153;217	12												7									9.1704	14027000	4675800	5.79949e-05	0.00579949		5
19411	19411	3	3	3	>19411	1	3	3	3	38.6	38.6	38.6	17.441	153	153	13.9								1	6	3								4	6		67.392	60577000	8653900	0.000107336	0.0107336		17
19899;19450	19899;19450	2;2	2;2	2;2	>19899;>19450	2	2	2	2	15.5	15.5	15.5	16.291	148	148;152	12												4									5.3503	1087200	181200	2.24746e-06	0.000224746		3		513			58
19485	19485	1	1	1	>19485	1	1	1	1	10.5	10.5	10.5	16.856	152	152	12.2											1	3		1							6.2222	3915000	489380	6.06988e-06	0.000606988		3
19512	19512	1	1	1	>19512	1	1	1	1	10.5	10.5	10.5	17.205	152	152	10										1											5.592	329980	36664	4.54751e-07	4.54751e-05		1
19626	19626	4	4	4	>19626	1	4	4	4	47.7	47.7	47.7	16.707	151	151	9	2								1	6	5										37.429	21666000	3611000	4.4788e-05	0.0044788		12		514;515			63;111
19644	19644	7	7	7	>19644	1	7	7	7	39.1	39.1	39.1	17.302	151	151	17.6	1										1					1	21	28	9	6	25.393	171140000	17114000	0.000212269	0.0212269		45
19649;259	19649;259	1;1	1;1	1;1	>19649;>259	2	1	1	1	4.6	4.6	4.6	17.979	151	151;1729	9.94	3	3	1	2	4	3	3	4	3	3	3	3	2	1	2	1	3	2	3	2	12.206	937010000	93701000	0.00116219	0.116219		40
19650	19650	3	3	3	>19650	1	3	3	3	34.4	34.4	34.4	16.151	151	151	17.5																1	2	5			15.129	7947600	1135400	1.40826e-05	0.00140826		8		516;517			1;69
19686	19686	10	10	10	>19686	1	10	10	10	60	60	60	17.016	150	150	14	6	5	3	2	2	3	2	1	5	6	6	5	8	8	13	5	23	35	9	10	39.269	2068100000	258520000	0.00320648	0.320648		115		519;520			125;144
197;14847;4046	197	12;1;1	12;1;1	8;1;1	>197	3	12	12	8	7.8	7.8	5.6	202.67	1888	1888;205;560	6.7	1	1	2	9	4	1	1												4		56.136	17878000	220720	2.73764e-06	0.000273764		14
C7G494;1971;2389;2251	C7G494;1971;2389;2251	9;9;7;7	6;6;4;5	6;6;4;5	>tr|C7G494|C7G494_COTJA Heat shock protein 90kDa beta (Grp94), member 1 OS=Coturnix coturnix japonica GN=HSP90B1 PE=2 SV=1;>1971;>2389;>2251	4	9	6	6	10.6	8.2	8.2	91.509	794	794;795;734;754	8.26	1	1	1	2	2			3	10	2	2	2							1		14.818	36189000	952340	1.18121e-05	0.00118121		14
1976	1976	8	8	8	>1976	1	8	8	8	11.7	11.7	11.7	89.087	797	797	12.4										1	9	10							3		28.08	8228800	211000	2.61708e-06	0.000261708		13
28103;19762	28103;19762	6;6	6;6	6;6	>28103;>19762	2	6	6	6	51.2	51.2	51.2	9.1524	82	82;150	10	16	19	16	15	31	24	19	23	27	41	123	45	24	14	14	8	10	13	13	13	103.26	9464500000	1892900000	0.023478	2.3478		594
19777	19777	1	1	1	>19777	1	1	1	1	12	12	12	16.889	150	150	5.44				2	2	4	1														23.937	24340000	3042400	3.77355e-05	0.00377355		7
19789	19789	4	4	4	>19789	1	4	4	4	35.6	35.6	35.6	16.516	149	149	11.5										2	9	3						1			21.222	33966000	5661100	7.02158e-05	0.00702158		14		521;522			61;95
19793	19793	6	6	6	>19793	1	6	6	6	52.3	52.3	52.3	17.675	149	149	14.3														14	5						47.52	87783000	10973000	0.0001361	0.01361		15		523;524			56;70
19799	19799	10	10	10	>19799	1	10	10	10	50.3	50.3	50.3	16.592	149	149	5.49	16	20	26	19	19	5	2	5	7	12	16	9									47.75	620230000	62023000	0.000769284	0.0769284		129		525			51
1980	1980	15	6	6	>1980	1	15	6	6	30.4	13.8	13.8	84.707	796	796	2.7	11	16	10	6	5	1	1														59.407	62514000	1645100	2.04045e-05	0.00204045		36		181;184;526;527;528;529;530			55;143;161;171;287;370;649
19800	19800	19	4	4	>19800	1	19	4	4	78.5	9.4	9.4	16.922	149	149	8.19	1	2	4	4	2		1	1	3	16	4	4			1						21.099	228450000	32635000	0.000404779	0.0404779		29		350;351			21;84
19859	19859	3	3	3	>19859	1	3	3	3	20.1	20.1	20.1	17.171	149	149	17.9																	1	6			10.97	22861000	3265900	4.05076e-05	0.00405076		8
19866	19866	11	11	1	>19866	1	11	11	1	54.4	54.4	7.4	16.491	149	149	6.84	16	13	16	18	29	19	7	9	16	10	7	14	3	4	5	1	5	1			107.76	813530000	101690000	0.00126128	0.126128		158		531			28
19873	19873	3	3	3	>19873	1	3	3	3	24.8	24.8	24.8	17.214	149	149	16.8																2	7				12.365	11646000	1058700	1.31313e-05	0.00131313		6
1989	1989	6	6	6	>1989	1	6	6	6	8.7	8.7	8.7	88.692	794	794	11.3										1	13	9									23.347	24373000	677020	8.39722e-06	0.000839722		18		532			641
19984	19984	3	3	2	>19984	1	3	3	2	23	23	17.6	16.435	148	148	17.2														1	2	1	2	5	3		9.3468	29258000	2925800	3.62893e-05	0.00362893		16		533;534			51;136
19986	19986	5	5	5	>19986	1	5	5	5	32.4	32.4	32.4	17.419	148	148	15.4															8	5					16.732	7250900	1035800	1.28472e-05	0.00128472		8
20048	20048	4	4	2	>20048	1	4	4	2	32.7	32.7	17	16.869	147	147	14.5												1	1	6	1			2			18.152	44328000	6332600	7.85446e-05	0.00785446		8
20075	20075	7	6	6	>20075	1	7	6	6	49	42.2	42.2	16.507	147	147	16.3															11	10	2	2	3	1	39.32	25982000	3247800	4.02831e-05	0.00402831		21		219			120
2010	2010	6	6	1	>2010	1	6	6	1	8.4	8.4	1.3	86.63	789	789	7.89	2	1	1	2	1	1	1		5	12	1	1									32.959	35912000	1158500	1.43691e-05	0.00143691		20		535			112
20115;20104	20115;20104	1;1	1;1	1;1	>20115;>20104	2	1	1	1	11.6	11.6	11.6	16.474	147	147;147	10										1											6.3729	1465700	162850	2.01986e-06	0.000201986		1
20126;P30893;21616;20025;19549	20126;P30893	8;7;2;2;2	8;7;2;2;2	7;6;1;1;1	>20126;>sp|P30893|HBB_COTJA Hemoglobin subunit beta OS=Coturnix coturnix japonica GN=HBB PE=1 SV=1	5	8	8	7	58.5	58.5	52.4	16.428	147	147;146;133;147;152	19.1																1		2	19	9	37.625	30916000	2810600	3.48605e-05	0.00348605		21		536			60
20161	20161	3	2	2	>20161	1	3	2	2	28.8	19.9	19.9	15.892	146	146	20																				6	2.6675	6693200	743690	9.22414e-06	0.000922414		2
20199	20199	5	5	5	>20199	1	5	5	5	23.3	23.3	23.3	16.547	146	146	9.68	15	12	14	12	12	12	12	9	8	17	30	15	10	10	10	8	8	5	9	9	23.6	8271600000	919060000	0.0113993	1.13993		246
20205	20205	11	1	1	>20205	1	11	1	1	49.3	9.6	9.6	16.053	146	146	2	2	2	2																		4.1505	1958200	279750	3.4698e-06	0.00034698		3		537			3
20214	20214	3	1	1	>20214	1	3	1	1	22.6	8.2	8.2	16.735	146	146	17.5																	2	2			4.1953	11937000	1085200	1.346e-05	0.001346		4
20269	20269	2	2	2	>20269	1	2	2	2	16.6	16.6	16.6	16.996	145	145	18																	2		2		5.1391	761140	95143	1.18008e-06	0.000118008		2
20284	20284	5	5	5	>20284	1	5	5	5	36.6	36.6	36.6	16.468	145	145	17.4																2	13	11	1		26.241	68232000	11372000	0.000141049	0.0141049		24		538			47
20321	20321	1	1	1	>20321	1	1	1	1	9.7	9.7	9.7	15.888	145	145	18																		1			2.3764	546060	68258	8.46618e-07	8.46618e-05		0
20375	20375	2	2	1	>20375	1	2	2	1	13.9	13.9	6.2	15.711	144	144	8.03	2	1	2	1	2	1	1	1	7	5	5	3									39.792	598360000	99727000	0.00123693	0.123693		30		539			12
20396	20396	4	4	4	>20396	1	4	4	4	39.6	39.6	39.6	16.33	144	144	19.1																		1	10	2	47.434	26149000	2179100	2.70278e-05	0.00270278		11		540			82
20430	20430	8	8	8	>20430	1	8	8	8	37.5	37.5	37.5	15.867	144	144	16.3	3	2	1	2	1	2	1		3	2	3	3		8	8	6	9	22	45	21	96.587	1856700000	232080000	0.00287854	0.287854		124
20433	20433	1	1	1	>20433	1	1	1	1	8.3	8.3	8.3	16.004	144	144	11										1	1	1									2.5405	714220	89278	1.10733e-06	0.000110733		1
2044;5189	2044;5189	19;14	9;6	9;6	>2044;>5189	2	19	9	9	28	15	15	83.416	785	785;468	2.21	12	13	8	3	2																50.371	69570000	2046200	2.53794e-05	0.00253794		23		180			449
20465;7845	20465;7845	1;1	1;1	1;1	>20465;>7845	2	1	1	1	6.9	6.9	6.9	16.707	144	144;352	5.33					2	1															2.2873	7172300	1024600	1.27083e-05	0.00127083		2
25821;20469	25821;20469	1;1	1;1	1;1	>25821;>20469	2	1	1	1	13	13	13	11.04	100	100;143	17																	1				3.9075	1011200	202240	2.50842e-06	0.000250842		0
20482	20482	12	2	2	>20482	1	12	2	2	81.1	16.8	16.8	15.907	143	143	13.2											1	1	38	12	1						115.16	193790000	24224000	0.000300455	0.0300455		49		541;542			33;46
20483	20483	2	2	2	>20483	1	2	2	2	22.4	22.4	22.4	16.483	143	143	14														2							7.5138	1736100	217010	2.69162e-06	0.000269162		2
21651;20491	21651;20491	2;2	2;2	2;2	>21651;>20491	2	2	2	2	17.3	17.3	17.3	14.964	133	133;143	19.1																			6	1	10.611	4975400	829230	1.02851e-05	0.00102851		4
205	205	23	14	12	>205	1	23	14	12	14	8.8	7.5	204.81	1850	1850	3.99	9	20	11	10	7	6	3	1	2	1	3	1									97.035	133050000	1330500	1.65025e-05	0.00165025		67		391;397;398;543;544			487;576;821;839;1515
20501	20501	1	1	1	>20501	1	1	1	1	9.1	9.1	9.1	15.253	143	143	4				1																	2.967	1192400	198740	2.46501e-06	0.000246501		1
20527	20527	2	1	1	>20527	1	2	1	1	28	23.1	23.1	16.014	143	143	18																		2			26.197	4751300	593910	7.36639e-06	0.000736639		2		545			101
2053;3378;9887	2053;3378;9887	6;5;4	6;5;4	6;5;4	>2053;>3378;>9887	3	6	6	6	8.7	8.7	8.7	85.438	781	781;619;296	9.71	1	2	1	1	1	1				1				7	1				1		17.459	5862900	143000	1.77366e-06	0.000177366		13		546			194
20532	20532	3	3	3	>20532	1	3	3	3	27.3	27.3	27.3	15.865	143	143	14.2													1	9	3						15.296	42247000	6035200	7.48558e-05	0.00748558		12
20553;18483	20553	8;1	8;1	8;1	>20553	2	8	8	8	67.8	67.8	67.8	16.784	143	143;162	17.9															2		4	17	2	2	64.465	108260000	10826000	0.000134277	0.0134277		19		547;548			8;100
20875;20555	20875;20555	1;1	1;1	1;1	>20875;>20555	2	1	1	1	11.4	11.4	11.4	15.921	140	140;143	18																		1			4.1328	562250	70282	8.71722e-07	8.71722e-05		1		549			91
30084;20598	30084;20598	1;1	1;1	1;1	>30084;>20598	2	1	1	1	19.4	19.4	19.4	7.3553	62	62;142	18.3																		2	1		4.9983	4390400	1463500	1.81521e-05	0.00181521		2
20606	20606	3	3	3	>20606	1	3	3	3	24.6	24.6	24.6	16.198	142	142	19																			3		7.8776	615120	153780	1.90737e-06	0.000190737		3		550;551			3;61
22421;20703	22421;20703	2;2	2;2	2;2	>22421;>20703	2	2	2	2	15.1	15.1	15.1	13.916	126	126;141	19.3																			2	1	3.3993	575470	95912	1.18962e-06	0.000118962		2		552			76
C7G498;C7G493;2075;10004	C7G498;C7G493;2075	15;15;15;5	12;12;12;4	1;1;1;1	>tr|C7G498|C7G498_COTJA Heat shock protein 90kDa beta (Cytosolic), class B member 1 OS=Coturnix coturnix japonica GN=HSP90AB1 PE=3 SV=1;>tr|C7G493|C7G493_COTJA Heat shock protein 90kDa beta (Cytosolic), class B member 1 OS=Coturnix coturnix japonica GN=HSP	4	15	12	1	20.2	15.1	1.7	83.38	724	724;724;780;294	17.9								1						1			1		13		41.072	10698000	334310	4.14652e-06	0.000414652		16
20794	20794	6	3	3	>20794	1	6	3	3	31.4	15.7	15.7	15.362	140	140	6.5	10	7	7	4	1	6	3	5	5				3	2	3	1	1	1	1		23.544	221910000	20173000	0.00025021	0.025021		51		8;9			47;56
2080	2080	26	6	6	>2080	1	26	6	6	34.7	9.1	9.1	85.831	778	778	7.37	6	8	12	9	6	8	6	9	19	11	4	6	8	1	3	1					74.011	1034600000	30430000	0.00037743	0.037743		103		553;554;555;556;557			131;266;365;532;534
20828	20828	1	1	1	>20828	1	1	1	1	12.1	12.1	12.1	15.024	140	140	19																			1		5.2676	189080	27011	3.35023e-07	3.35023e-05		1
20852	20852	8	1	1	>20852	1	8	1	1	65.7	12.1	12.1	15.308	140	140	12	4	4	4	3	18	8	7	10	29	10	17	24	167	56	20	12	6	6	6	3	97.451	23497000000	3916200000	0.0485734	4.85734		527		558;559;560	99		28;53;55	20
20862	20862	3	3	3	>20862	1	3	3	3	21.4	21.4	21.4	15.575	140	140	10.1	2										7	6									10.363	12240000	1224000	1.51815e-05	0.00151815		13
20902	20902	5	5	5	>20902	1	5	5	5	46.8	46.8	46.8	15.437	139	139	11	7	4	2	2	3	1	1								7	11	12	1			66.002	130840000	21807000	0.000270477	0.0270477		39
20931	20931	1	1	1	>20931	1	1	1	1	10.1	10.1	10.1	15.515	139	139	7.75	2													1	1						4.4478	1777400	253910	3.1493e-06	0.00031493		2
20968	20968	1	1	1	>20968	1	1	1	1	10.8	10.8	10.8	15.758	139	139	14														1							2.7901	1743600	174360	2.16262e-06	0.000216262		1
21003	21003	1	1	1	>21003	1	1	1	1	11.5	11.5	11.5	15.582	139	139	11.5											1	1									4.0896	544530	77791	9.64858e-07	9.64858e-05		1
21053;25731;13160	21053	5;1;1	5;1;1	5;1;1	>21053	3	5	5	5	33.3	33.3	33.3	14.023	138	138;101;229	14.5	2	1	2	1	1	1				2	1	3			1	1	5	4	10	7	43.114	73233000	12205000	0.000151381	0.0151381		22
21067	21067	5	5	4	>21067	1	5	5	4	42	42	33.3	16.595	138	138	10.5	2	1	1						1	3	15	18	2								62.805	86661000	17332000	0.000214972	0.0214972		36		561			98
21133	21133	2	2	2	>21133	1	2	2	2	20.4	20.4	20.4	15.86	137	137	19																			3		8.4685	670440	83804	1.03944e-06	0.000103944		3
21184	21184	2	2	2	>21184	1	2	2	2	21.9	21.9	21.9	15.301	137	137	11										1	3	1									10.047	1876400	234550	2.90917e-06	0.000290917		3
2667;2119;11955;8359	2667;2119	4;4;1;1	4;4;1;1	4;4;1;1	>2667;>2119	4	4	4	4	8.6	8.6	8.6	80.217	698	698;771;251;337	19																			4		14.085	1164700	30650	3.80158e-07	3.80158e-05		4
21289	21289	3	3	3	>21289	1	3	3	3	19.9	19.9	19.9	15.388	136	136	18.6															1	1	2	3	9	5	23.365	31074000	7768600	9.63556e-05	0.00963556		17
21338	21338	2	2	2	>21338	1	2	2	2	14.7	14.7	14.7	16.13	136	136	8.56	1	1	2		2	2	2	1	2	3	5	4	1	1							5.3053	335190000	55866000	0.000692918	0.0692918		23
21418	21418	4	4	4	>21418	1	4	4	4	27.4	27.4	27.4	15.82	135	135	8							2	6	2												8.7113	19754000	3292400	4.08363e-05	0.00408363		9
21470	21470	3	3	3	>21470	1	3	3	3	29.6	29.6	29.6	15.477	135	135	19																		1	4	1	9.7907	1334100	190580	2.3638e-06	0.00023638		4
2149	2149	2	2	2	>2149	1	2	2	2	2.1	2.1	2.1	87.738	769	769	20																				4	9.9606	5610400	187010	2.31952e-06	0.000231952		4		562			495
21498	21498	4	2	2	>21498	1	4	2	2	32.1	11.9	11.9	15.052	134	134	6.49	6	5	6	3	5	4	2		3	4	4	1			1				2	1	20.29	108490000	15499000	0.000192237	0.0192237		35		293			91
21522	21522	3	3	3	>21522	1	3	3	3	31.3	31.3	31.3	15.019	134	134	15														1	7	1					19.94	13723000	1960400	2.43152e-05	0.00243152		7		563			98
21557	21557	5	1	1	>21557	1	5	1	1	47	10.4	10.4	14.667	134	134	11.1									1	1	8	5									14.101	113000000	16143000	0.000200225	0.0200225		12		564;565			69;70
2159	2159	2	2	2	>2159	1	2	2	2	2.3	2.3	2.3	84.63	767	767	2	2	4	2																		8.3845	7752700	323030	4.00661e-06	0.000400661		5
21609	21609	2	2	2	>21609	1	2	2	2	9.8	9.8	9.8	15.084	133	133	17.5																	3	3			7.4967	9253600	2313400	2.86936e-05	0.00286936		5
21682;21922	21682	3;1	3;1	3;1	>21682	2	3	3	3	22.6	22.6	22.6	15.784	133	133;131	18.6																		8	5	2	11.549	11287000	1612500	2.00002e-05	0.00200002		11
21781	21781	9	9	8	>21781	1	9	9	8	51.5	51.5	45.5	15.462	132	132	9.31	6	1	7	4	2	2		2	19	29	12	14	2	5	4	1	1				132.42	918240000	114780000	0.00142364	0.142364		92		566;567;568			59;70;83
23978;21796	23978;21796	1;1	1;1	1;1	>23978;>21796	2	1	1	1	9.6	9.6	9.6	12.791	114	114;132	17																	3				2.5739	1967600	327940	4.06751e-06	0.000406751		1
21797	21797	3	2	1	>21797	1	3	2	1	25	17.4	9.1	14.646	132	132	17.7																	7	1	2	1	7.6586	38608000	4289800	5.32073e-05	0.00532073		9
21806	21806	4	4	4	>21806	1	4	4	4	40.2	40.2	40.2	14.22	132	132	9.66	28	16	22	9	7	13	17	27	26	48	39	19	16	22	24	8	4	6	7	16	242.39	29595000000	5919100000	0.0734158	7.34158		452		569;570;571			31;53;66
21831	21831	9	9	9	>21831	1	9	9	9	50.8	50.8	50.8	15.016	132	132	12.8	12	6	3	3	3	1	1	3	2	1	5	1	4	7	4	1	1	2	14	29	27.876	294370000	32707000	0.000405672	0.0405672		69		572			98
21858	21858	3	3	3	>21858	1	3	3	3	38.2	38.2	38.2	14.736	131	131	14.2														7	2						21.53	14626000	1625100	2.01565e-05	0.00201565		7
21947	21947	5	5	5	>21947	1	5	5	5	55	55	55	14.148	131	131	19																		1	12	1	20.203	25748000	3218500	3.99197e-05	0.00399197		12		573;574;575;576			27;66;102;108
21956	21956	1	1	1	>21956	1	1	1	1	7.6	7.6	7.6	15.647	131	131	14.5														2	2						3.7382	4259700	1064900	1.32082e-05	0.00132082		5
21963	21963	2	1	1	>21963	1	2	1	1	21.5	12.3	12.3	15.292	130	130	9.33		1		1					1		3	3									9.304	40210000	6701600	8.31213e-05	0.00831213		8
21988	21988	2	1	1	>21988	1	2	1	1	16.9	10.8	10.8	14.921	130	130	17.7															2		4	4	5		5.9622	22594000	2824300	3.50304e-05	0.00350304		13		534			44
21990;30115	21990	3;1	3;1	2;1	>21990	2	3	3	2	21.5	21.5	14.6	14.913	130	130;62	9.89									1	8											8.4416	9954100	1244300	1.54333e-05	0.00154333		5		577			112
22023	22023	5	5	5	>22023	1	5	5	5	43.8	43.8	43.8	14.692	130	130	9.81	1							1	4		8	2									19.188	66391000	7376700	9.14947e-05	0.00914947		15		578			84
22094	22094	3	3	3	>22094	1	3	3	3	28.7	28.7	28.7	14.299	129	129	18.1																	1	6	2		7.862	27058000	4509700	5.59347e-05	0.00559347		8
22102	22102	1	1	1	>22102	1	1	1	1	8.5	8.5	8.5	13.527	129	129	7	1								3												3.3064	4254100	850820	1.05529e-05	0.00105529		4		579			105
28313;22131	28313;22131	1;1	1;1	1;1	>28313;>22131	2	1	1	1	16.2	16.2	16.2	9.0158	80	80;129	8								2													3.3296	1091200	272810	3.38372e-06	0.000338372		2
22183	22183	4	4	4	>22183	1	4	4	4	31.8	31.8	31.8	14.77	129	129	11.5										4	11	11					1				38.06	61300000	8757100	0.000108616	0.0108616		21		580;581			93;101
22184	22184	1	1	1	>22184	1	1	1	1	8.5	8.5	8.5	14.627	129	129	10.2	5	3	3	3					1	1	1		5	3	2	2	3		3	2	2.8996	72337000	14467000	0.000179437	0.0179437		26
22196	22196	1	1	1	>22196	1	1	1	1	12.4	12.4	12.4	14.867	129	129	8.33								2	1												3.0739	2415400	301920	3.74478e-06	0.000374478		1
22249;6357	22249;6357	1;1	1;1	1;1	>22249;>6357	2	1	1	1	10.9	10.9	10.9	14.826	128	128;411	17																	2				3.0177	684130	85516	1.06067e-06	0.000106067		1
22286	22286	2	2	2	>22286	1	2	2	2	15.6	15.6	15.6	13.558	128	128	13													2								3.3211	1353400	169180	2.09837e-06	0.000209837		3
22296	22296	1	1	1	>22296	1	1	1	1	14.1	14.1	14.1	12.901	128	128	20																				1	7.5738	2428300	607080	7.52974e-06	0.000752974		1		582;583;584			17;20;26
22358	22358	1	1	1	>22358	1	1	1	1	11.8	11.8	11.8	14.013	127	127	19																			1		10.498	212690	30384	3.76859e-07	3.76859e-05		0
22360	22360	2	2	2	>22360	1	2	2	2	9.4	9.4	9.4	15.058	127	127	11											3										7.7157	4114000	457110	5.66963e-06	0.000566963		3
22382	22382	3	3	1	>22382	1	3	3	1	27.6	27.6	8.7	14.164	127	127	14.1														8	1						21.877	3646500	520930	6.4612e-06	0.00064612		5
22389	22389	4	2	2	>22389	1	4	2	2	42.5	30.7	30.7	13.622	127	127	2.88	6	5	7	4	2	2															24.184	33224000	11075000	0.000137366	0.0137366		15
2239;28821;8325	2239	4;1;1	3;1;1	3;1;1	>2239	3	4	3	3	6.1	5	5	86.107	753	753;76;338	7.06				2	4	2	2	2	1	1		2									25.475	23809000	680250	8.43728e-06	0.000843728		8		585			515
22422	22422	2	2	2	>22422	1	2	2	2	42.1	42.1	42.1	13.842	126	126	10										5											69.63	9900200	1650000	2.04653e-05	0.00204653		5		586			74
22431	22431	4	4	3	>22431	1	4	4	3	25.4	25.4	16.7	14.024	126	126	12.5			1						2	4	2	3	1	4	10						12.854	50501000	6312600	7.82965e-05	0.00782965		17
2256;21843	2256	16;2	16;2	7;0	>2256	2	16	16	7	23.8	23.8	12	84.705	751	751;131	8.44	1	1	4	4	2	2	7	38	36	11	5	4	1							2	86.018	403960000	12241000	0.000151828	0.0151828		88		585;587;588;589;590	15		163;170;512;561;575	422
2257;2184	2257	31;1	31;1	13;1	>2257	2	31	31	13	49.1	49.1	19	85.432	751	751;761	9.18	11	9	14	13	12	4	5	45	71	43	34	14	3	3	7	8	17	2	2	2	320.65	2118200000	55743000	0.000691392	0.0691392		259		591;592;593;594;595;596;597			59;261;293;387;407;666;670
22590	22590	1	1	1	>22590	1	1	1	1	10.4	10.4	10.4	13.857	125	125	1	3																				2.9368	3894000	778800	9.65962e-06	0.000965962		0
22622	22622	1	1	1	>22622	1	1	1	1	6.4	6.4	6.4	14.02	125	125	8.5								1	1												3.4283	4069000	581280	7.20974e-06	0.000720974		2
22634	22634	1	1	1	>22634	1	1	1	1	7.2	7.2	7.2	14.436	125	125	19																			2		2.2929	854160	122020	1.51344e-06	0.000151344		1
22648	22648	1	1	1	>22648	1	1	1	1	9.6	9.6	9.6	14.559	125	125	6						1															2.5852	10694000	1527700	1.89484e-05	0.00189484		1
2267	2267	6	6	2	>2267	1	6	6	2	10.3	10.3	3.3	84.597	749	749	15.1									2	3	4							6	7		19.564	36232000	883700	1.09607e-05	0.00109607		13
227	227	3	1	1	>227	1	3	1	1	2.1	0.6	0.6	195.72	1792	1792	3.14		2	2	3																	3.7752	4993500	53693	6.65965e-07	6.65965e-05		2
22820	22820	4	4	4	>22820	1	4	4	4	38.2	38.2	38.2	13.612	123	123	4.1			1	7	2																29.926	9105300	1300800	1.61341e-05	0.00161341		4
22830	22830	4	4	4	>22830	1	4	4	4	33.3	33.3	33.3	14.179	123	123	12.6	3	3	1	2	1				1					1	5	8	12	1	1		134.26	92588000	23147000	0.000287097	0.0287097		29
22852	22852	1	1	1	>22852	1	1	1	1	11.4	11.4	11.4	13.23	123	123	14.8												3							2		4.0192	1558900	194860	2.41689e-06	0.000241689		4
22889	22889	1	1	1	>22889	1	1	1	1	8.9	8.9	8.9	14.312	123	123	5			2	1	1	3	1														5.9438	3328800	416100	5.16097e-06	0.000516097		6
23836;22917	23836;22917	1;1	1;1	1;1	>23836;>22917	2	1	1	1	13.9	13.9	13.9	12.404	115	115;122	15.5															2	2					2.7287	490770	70110	8.69589e-07	8.69589e-05		1
22926	22926	4	4	4	>22926	1	4	4	4	41	41	41	13.863	122	122	19																			9		15.574	18020000	2252500	2.79382e-05	0.00279382		8		598;599;600			38;46;60
7180;2296	7180;2296	1;1	1;1	1;1	>7180;>2296	2	1	1	1	3.5	3.5	3.5	41.751	375	375;745	18																		3			4.322	1612800	80638	1.00017e-06	0.000100017		3		601			339
Q9PUT1;2298	Q9PUT1;2298	4;4	4;4	4;4	>tr|Q9PUT1|Q9PUT1_CHICK Ovocleidin-116 OS=Gallus gallus PE=2 SV=2;>2298	2	4	4	4	5.5	5.5	5.5	76.97	743	743;743	10.1	11	10	9	10	10	10	10	11	11	13	9	9	6	7	7	4	8	8	12	11	71.293	31246000000	1201800000	0.0149062	1.49062		170
2299	2299	14	7	7	>2299	1	14	7	7	17.1	8.5	8.5	83.078	743	743	6.81	11	9	14	22	12	6	1	32	63	17	3	1									189.3	277080000	7488600	9.28827e-05	0.00928827		238		602	16;17		469	609;610
23012	23012	3	3	3	>23012	1	3	3	3	43.4	43.4	43.4	13.714	122	122	18.9																		3	2	2	27.985	5812200	830320	1.02986e-05	0.00102986		3		603			32
23013	23013	1	1	1	>23013	1	1	1	1	8.2	8.2	8.2	13.612	122	122	9.75	1	2	2	1	1	1			1	1				4	3	2	1				10.088	16143000	2690500	3.33708e-05	0.00333708		13
23058	23058	2	2	2	>23058	1	2	2	2	14.9	14.9	14.9	14.277	121	121	17																1	4	1			2.7936	1904500	272080	3.37466e-06	0.000337466		3
2306	2306	28	28	5	>2306	1	28	28	5	36.7	36.7	5.9	82.318	744	744	9.71	22	16	19	17	14	17	7	15	26	116	73	23	10	14	18	5	2	15	14	6	323.31	5672900000	166850000	0.00206948	0.206948		358		429;430;432;433;434;435;436;437;438			124;126;154;178;241;244;316;329;357
23075	23075	1	1	1	>23075	1	1	1	1	9.9	9.9	9.9	13.641	121	121	12												1									2.5027	803560	160710	1.99332e-06	0.000199332		1		604			58
2308	2308	3	3	3	>2308	1	3	3	3	5.4	5.4	5.4	83.727	744	744	18.9																		1	6		10.379	2300200	54766	6.79274e-07	6.79274e-05		4
23174	23174	1	1	1	>23174	1	1	1	1	9.2	9.2	9.2	13.589	120	120	17																	3				2.2788	4182400	1394100	1.72913e-05	0.00172913		2
23208	23208	12	12	12	>23208	1	12	12	12	70.8	70.8	70.8	13.503	120	120	12	25	22	20	20	21	22	19	15	25	17	25	27	22	35	74	46	46	32	28	36	221.28	22367000000	2485300000	0.0308257	3.08257		520		605			106
23225	23225	2	1	1	>23225	1	2	1	1	16.7	9.2	9.2	13.514	120	120	3.4		2		2	1																2.4396	4457100	742840	9.2136e-06	0.00092136		4
23291	23291	3	3	3	>23291	1	3	3	3	18.5	18.5	18.5	13.406	119	119	16.2	1	1													1	1	6	9	1	2	10.811	38915000	6485900	8.0446e-05	0.0080446		14
5505;3802;2336	5505;3802;2336	2;2;2	2;2;2	2;2;2	>5505;>3802;>2336	3	2	2	2	6.2	6.2	6.2	48.083	450	450;582;739	8.5								2	2												5.1943	4201800	210090	2.60579e-06	0.000260579		2
23368	23368	7	7	7	>23368	1	7	7	7	62.2	62.2	62.2	13.314	119	119	19.1																			18	1	35.421	19559000	2794100	3.46558e-05	0.00346558		19		606			95
23402	23402	1	1	1	>23402	1	1	1	1	10.9	10.9	10.9	13.855	119	119	18																		4			3.8139	2918000	416850	5.17028e-06	0.000517028		2
2343	2343	3	3	1	>2343	1	3	3	1	6	6	1.8	80.812	738	738	9.56								1	4	2	2										75.69	19481000	487020	6.04061e-06	0.000604061		9
23513	23513	3	3	3	>23513	1	3	3	3	30.5	30.5	30.5	13.579	118	118	19																			5		9.0528	1338900	223150	2.76778e-06	0.000276778		3		607			81
2353;3872	2353	3;1	3;1	3;1	>2353	2	3	3	3	5.7	5.7	5.7	81.679	738	738;576	9									4												12.58	9105200	211750	2.62638e-06	0.000262638		6
2355	2355	2	2	2	>2355	1	2	2	2	3.5	3.5	3.5	79.72	736	736	14														2							6.5004	917370	23522	2.91748e-07	2.91748e-05		2
23558	23558	4	3	3	>23558	1	4	3	3	54.7	47	47	13.164	117	117	14.8														1	3						12.23	1384500	197790	2.45323e-06	0.000245323		3		608;609;610;611			34;35;40;98
23606	23606	2	1	1	>23606	1	2	1	1	27.4	12	12	13.308	117	117	17																	5				4.2123	7353100	1838300	2.28008e-05	0.00228008		5
23618	23618	6	6	6	>23618	1	6	6	6	50.4	50.4	50.4	13.253	117	117	14.5														13	11						42.964	32533000	4066600	5.04389e-05	0.00504389		19
23637	23637	3	1	1	>23637	1	3	1	1	24.8	12	12	13.418	117	117	15.1										1	1	1		1	3	4	3		1		110.59	22589000	3227000	4.00252e-05	0.00400252		12
23730	23730	1	1	1	>23730	1	1	1	1	11.2	11.2	11.2	12.398	116	116	17.5																	3		1		3.116	2574500	643620	7.98295e-06	0.000798295		2		613			53
23743	23743	1	1	1	>23743	1	1	1	1	7.8	7.8	7.8	13.133	116	116	19																			1		3.1557	329050	32905	4.08128e-07	4.08128e-05		1
23771	23771	2	2	2	>23771	1	2	2	2	19.8	19.8	19.8	12.611	116	116	11											3										4.3211	1296900	162110	2.01068e-06	0.000201068		2
23816	23816	1	1	1	>23816	1	1	1	1	10.4	10.4	10.4	12.945	115	115	18																		1			3.2395	170250	24321	3.01658e-07	3.01658e-05		1
23833	23833	1	1	1	>23833	1	1	1	1	16.5	16.5	16.5	12.517	115	115	14.6											1	2							2		10.709	2273400	757820	9.3994e-06	0.00093994		4
23848	23848	3	3	3	>23848	1	3	3	3	33.9	33.9	33.9	12.689	115	115	18.2																	3	5	1	2	27.335	18392000	2627400	3.25882e-05	0.00325882		11		614;615			29;96
23949	23949	3	3	3	>23949	1	3	3	3	30.4	30.4	30.4	12.883	115	115	3.45	4	3	4	3	6	2															11.273	53938000	7705400	9.55717e-05	0.00955717		23
23985	23985	1	1	1	>23985	1	1	1	1	9.6	9.6	9.6	13.042	114	114	18.5																		1	1		5.6375	2053200	256660	3.18341e-06	0.000318341		2
24040	24040	6	6	6	>24040	1	6	6	6	51.8	51.8	51.8	12.973	114	114	18.1												1	1	7	1	1	1	3	10	19	28.048	66515000	8314300	0.000103124	0.0103124		27		616;617			17;101
2406	2406	36	4	3	>2406	1	36	4	3	49.3	9.7	7.7	84.317	730	730	6.92	5	4	7	6	8	8	3	7	14	5	5	5	2	1							42.6	805260000	21191000	0.000262836	0.0262836		53		618;619;620;621;622;623			369;459;484;553;576;606
24089	24089	1	1	1	>24089	1	1	1	1	15.9	15.9	15.9	12.245	113	113	18																		1			3.9049	167690	41923	5.1998e-07	5.1998e-05		1
24156	24156	1	1	1	>24156	1	1	1	1	12.4	12.4	12.4	12.565	113	113	9									1												3.9325	1417300	354320	4.3947e-06	0.00043947		1		624			80
24218	24218	1	1	1	>24218	1	1	1	1	11.6	11.6	11.6	12.446	112	112	14.9													1	2	3	1	1				4.5045	6215500	1553900	1.92733e-05	0.00192733		5
24219	24219	5	5	5	>24219	1	5	5	5	51.8	51.8	51.8	12.48	112	112	18									1	1	1							1	21	1	31.581	77373000	9671700	0.00011996	0.011996		16		625;626			41;100
25725;24220	25725;24220	3;3	3;3	3;3	>25725;>24220	2	3	3	3	29.7	29.7	29.7	11.284	101	101;112	19																			6		7.4753	3477100	1159000	1.43753e-05	0.00143753		6
24235	24235	4	4	4	>24235	1	4	4	4	44.6	44.6	44.6	12.089	112	112	16.7	1	1								1					1	1	2	11	6	3	64.362	290920000	72729000	0.000902073	0.0902073		21		627			82
24238	24238	3	3	3	>24238	1	3	3	3	31.2	31.2	31.2	12.72	112	112	13.8													1	3							16.452	12758000	1594800	1.97806e-05	0.00197806		4		628			97
24240	24240	1	1	1	>24240	1	1	1	1	11.6	11.6	11.6	13.035	112	112	16																2					3.7802	499650	71379	8.85329e-07	8.85329e-05		1
24251	24251	2	2	2	>24251	1	2	2	2	16.1	16.1	16.1	12.143	112	112	12												3									3.0011	1052100	131510	1.63115e-06	0.000163115		2
24254	24254	2	2	2	>24254	1	2	2	2	19.6	19.6	19.6	12.258	112	112	19.3																			4	2	6.6247	7172400	1195400	1.48268e-05	0.00148268		5		629			86
24265	24265	1	1	1	>24265	1	1	1	1	9.8	9.8	9.8	12.573	112	112	13.3													2	1							4.0617	5169900	1034000	1.28249e-05	0.00128249		2		630			86
24297	24297	1	1	1	>24297	1	1	1	1	13.4	13.4	13.4	12.165	112	112	19																			1		5.5826	1085300	155040	1.92299e-06	0.000192299		1		631;632			32;34
24351;6513	24351;6513	1;1	1;1	1;1	>24351;>6513	2	1	1	1	7.2	7.2	7.2	12.611	111	111;403	4				1																	2.5186	313400	156700	1.94358e-06	0.000194358		1
24366	24366	1	1	1	>24366	1	1	1	1	12.6	12.6	12.6	12.522	111	111	17																	1				4.0383	3000000	500000	6.2016e-06	0.00062016		1
24376	24376	3	2	2	>24376	1	3	2	2	29.7	19.8	19.8	12.185	111	111	10										4											28.404	334220000	55704000	0.000690908	0.0690908		3		633;634;635			40;46;66
24420	24420	4	4	4	>24420	1	4	4	4	39.6	39.6	39.6	12.033	111	111	11.9	5	2	2	2	3	1								7	14	1	7	6			133.97	209860000	69954000	0.000867654	0.0867654		40		636			11
24425	24425	4	4	4	>24425	1	4	4	4	48.6	48.6	48.6	12.594	111	111	15.3														1	11	5	1				66.013	27855000	3979300	4.93561e-05	0.00493561		14
24541	24541	3	3	3	>24541	1	3	3	3	47.3	47.3	47.3	12.646	110	110	2.82	1	3	4	3																	28.096	15277000	2546200	3.1581e-05	0.0031581		9
2456	2456	11	11	4	>2456	1	11	11	4	21.5	21.5	7.5	77.593	724	724	2.61	7	27	15	8	3	1															68.799	86902000	2119600	2.62898e-05	0.00262898		35		218;637;638			132;196;516
24563	24563	1	1	1	>24563	1	1	1	1	7.3	7.3	7.3	12.822	110	110	11										1	2	1									2.9268	2827500	706870	8.76746e-06	0.000876746		3
24585	24585	7	7	7	>24585	1	7	7	7	67	67	67	12.416	109	109	14.4	2	1	1	1	2	1	1		1	1	3	2	2	2	18	17	10	4	4	5	49.998	130520000	18645000	0.000231258	0.0231258		52		639;640			1;45
24616	24616	2	2	2	>24616	1	2	2	2	31.2	31.2	31.2	12.594	109	109	9									2												17.883	6582800	1097100	1.36076e-05	0.00136076		1
24618	24618	3	3	2	>24618	1	3	3	2	22	22	22	11.77	109	109	20																				5	15.07	7988500	998570	1.23855e-05	0.00123855		5
24638	24638	3	3	2	>24638	1	3	3	2	39.4	39.4	22.9	12.439	109	109	17																	5				14.094	4951600	825260	1.02359e-05	0.00102359		4
26678;24662	26678;24662	3;3	3;3	3;3	>26678;>24662	2	3	3	3	23.7	23.7	23.7	9.8404	93	93;109	8.86								1	6												26.753	67166000	22389000	0.000277695	0.0277695		6		641			53
24733;29615	24733;29615	2;1	2;1	2;1	>24733;>29615	2	2	2	2	18.5	18.5	18.5	12.49	108	108;68	17.3																	5	2			7.9813	7228400	1032600	1.28076e-05	0.00128076		5
24762	24762	2	2	2	>24762	1	2	2	2	22.2	22.2	22.2	12.548	108	108	17.1																	6	1			4.8168	4260100	710020	8.80653e-06	0.000880653		4		642			21
24798	24798	2	2	2	>24798	1	2	2	2	23.1	23.1	23.1	12.384	108	108	11										1	5	1									8.1204	5532100	922020	1.1436e-05	0.0011436		4		643			7
2480	2480	13	13	3	>2480	1	13	13	3	24.6	24.6	6.4	79.567	720	720	10.4									8	19	1		2	4							169.8	52552000	1251200	1.55189e-05	0.00155189		29		644			460
24818	24818	2	2	2	>24818	1	2	2	2	31.5	31.5	31.5	11.786	108	108	15.1															6	1					14.878	6422500	1284500	1.59319e-05	0.00159319		7		645;646			77;87
24826	24826	1	1	1	>24826	1	1	1	1	7.4	7.4	7.4	12.619	108	108	13.5										1							1				2.7398	8685200	1737000	2.15444e-05	0.00215444		2
4111;2489	4111;2489	9;9	9;9	9;9	>4111;>2489	2	9	9	9	22.2	22.2	22.2	60.91	554	554;719	9.38								1	13	5	2										64.892	43187000	1349600	1.67394e-05	0.00167394		13		647;648;649;650;651			41;103;160;161;164
24897	24897	4	1	1	>24897	1	4	1	1	57.9	22.4	22.4	11.968	107	107	18.5																	1	2	2	1	22.468	9600300	1600000	1.98451e-05	0.00198451		4
24968	24968	7	7	7	>24968	1	7	7	7	55.1	55.1	55.1	11.428	107	107	8.23	12	12	11	13	8	8	4	9	24	11	9	7	2	8	5	4	3	2	2	4	64.951	1935700000	322610000	0.0040014	0.40014		137
25021	25021	1	1	1	>25021	1	1	1	1	13.2	13.2	13.2	12.431	106	106	17																	1				3.1393	237620	79207	9.82421e-07	9.82421e-05		1
25038	25038	19	19	19	>25038	1	19	19	19	75.5	75.5	75.5	12.262	106	106	8.63	33	28	28	28	28	25	15	11	23	48	65	42	24	14	12	6	8	7	6	5	207.76	7929300000	1132800000	0.0140504	1.40504		353		652;653;654			7;42;52
25068	25068	1	1	1	>25068	1	1	1	1	10.4	10.4	10.4	11.957	106	106	19																			1		2.7548	412420	103110	1.27889e-06	0.000127889		1
25086	25086	7	7	7	>25086	1	7	7	7	63.2	63.2	63.2	12.103	106	106	4.94	10	10	12	18	19	19	9	2	2	3	3	3									97.34	1192800000	397590000	0.00493139	0.493139		102		655;656;657;658			1;20;36;40
25110	25110	1	1	1	>25110	1	1	1	1	14.2	14.2	14.2	11.916	106	106	15.3															2	1					3.3942	5049500	1683200	2.08771e-05	0.00208771		3
25157;9193	25157;9193	1;1	1;1	1;1	>25157;>9193	2	1	1	1	10.5	10.5	10.5	11.599	105	105;314	12	1													1	3						5.9723	16849000	2407000	2.98545e-05	0.00298545		5
25199	25199	5	4	4	>25199	1	5	4	4	37.1	30.5	30.5	11.545	105	105	2.32	6	4	7	1	1																10.764	16620000	3323900	4.1227e-05	0.0041227		11
25258	25258	4	4	4	>25258	1	4	4	4	40.4	40.4	40.4	11.488	104	104	4.9	7	9	5	9	7	10	5	4	2	2	3										51.815	283140000	70786000	0.000877974	0.0877974		55
25266;Q6B833	25266;Q6B833	8;4	8;4	8;4	>25266;>tr|Q6B833|Q6B833_COTJA Histone H4 (Fragment) OS=Coturnix coturnix japonica PE=3 SV=1	2	8	8	8	55.8	55.8	55.8	11.466	104	104;43	15.7	3	1	2	1	1	1			1	2		1					9	6	15	15	48.831	137300000	22883000	0.000283823	0.0283823		40		659			86
25336	25336	5	5	5	>25336	1	5	5	5	60.6	60.6	60.6	11.816	104	104	16.8															1	2	21				37.295	92823000	11603000	0.000143914	0.0143914		27		660;661			30;65
25462	25462	1	1	1	>25462	1	1	1	1	12.6	12.6	12.6	12.022	103	103	14														2							28.247	12405000	2067400	2.56424e-05	0.00256424		2
25584	25584	3	3	3	>25584	1	3	3	3	51	51	51	11.452	102	102	3.17		1	3	2																	28.638	7357700	1471500	1.82513e-05	0.00182513		4
25629	25629	2	2	2	>25629	1	2	2	2	25.7	25.7	25.7	12.129	101	101	14														3							7.4228	1942300	277470	3.44152e-06	0.000344152		2
2565	2565	3	3	1	>2565	1	3	3	1	5.1	5.1	2.8	78.795	709	709	11.1											7	1									14.582	7455000	248500	3.0822e-06	0.00030822		6		662;663			486;677
25661	25661	1	1	1	>25661	1	1	1	1	18.8	18.8	18.8	11.313	101	101	17																	1				11.192	664930	94990	1.17818e-06	0.000117818		1
2574	2574	19	19	8	>2574	1	19	19	8	29.1	29.1	12.4	80.042	709	709	14.2														45	9						245.64	209620000	4764000	5.90889e-05	0.00590889		49		664			68
25766	25766	2	2	2	>25766	1	2	2	2	26.7	26.7	26.7	11.442	101	101	20																				5	7.7697	2134100	426810	5.29381e-06	0.000529381		4		665			42
25891	25891	2	1	1	>25891	1	2	1	1	37.4	21.2	21.2	10.297	99	99	20																				1	5.2274	423340	70557	8.75133e-07	8.75133e-05		1		666			49
25910;19226	25910;19226	2;1	2;1	2;1	>25910;>19226	2	2	2	2	19.2	19.2	19.2	11.151	99	99;155	11.2										1	3	2									3.3567	1890700	378150	4.69027e-06	0.000469027		3
2595;551	2595	37;3	37;3	3;0	>2595	2	37	37	3	47.1	47.1	3.3	81.534	707	707;1299	6.98	36	39	42	43	42	36	18	47	103	26	18	18	2	6	7	2	3	6	5	3	305.92	3500900000	94618000	0.00117357	0.117357		421		618;619;622;623			368;458;483;583
2596	2596	19	19	14	>2596	1	19	19	14	21.1	21.1	16.2	77.893	705	705	8.18	13	15	18	18	21	13	9	7	72	20	14	20	7	7	5	3	4	5	2	1	197.73	3730800000	90996000	0.00112864	0.112864		228		481;667			325;598
25983	25983	1	1	1	>25983	1	1	1	1	10.1	10.1	10.1	10.976	99	99	4			1	2	1																2.1768	3004200	500690	6.21016e-06	0.000621016		5
2599;CON__ENSEMBL:ENSBTAP00000016046;16450	2599	23;2;1	23;2;1	9;1;0	>2599	3	23	23	9	38.5	38.5	14.5	78.137	704	704;706;185	9.83	3	4	6	5	1	1		13	64	22	19	11	1	1	3	2	4	10	2		305.06	1039600000	31502000	0.000390726	0.0390726		126		668;669;670;671;672			61;653;656;679;683
2601	2601	11	11	9	>2601	1	11	11	9	17.6	17.6	14.2	79.341	704	704	11								2	16	8	1	1					1	2	3		76.829	103530000	2464900	3.05727e-05	0.00305727		23		673;674			481;620
26053	26053	6	6	6	>26053	1	6	6	6	55.1	55.1	55.1	10.554	98	98	8.79	4	1	2	1	2	1			3	15	6	3		2	2						65.205	173690000	24813000	0.000307761	0.0307761		32		675			39
26054	26054	1	1	1	>26054	1	1	1	1	14.3	14.3	14.3	10.998	98	98	14													1	1	1						3.6608	1441800	480600	5.96098e-06	0.000596098		1
26068	26068	5	2	2	>26068	1	5	2	2	46.9	23.5	23.5	11.203	98	98	15.5	1														4	5	4		1	1	33.695	13256000	2209400	2.74036e-05	0.00274036		10		676			1
26145	26145	1	1	1	>26145	1	1	1	1	19.6	19.6	19.6	10.53	97	97	12.6											2	1		1	1						97.842	2426500	808840	1.00322e-05	0.00100322		4
2615	2615	14	10	10	>2615	1	14	10	10	25	17.8	17.8	79.312	704	704	5.42	6	7	12	8	11	4		7	5	5	5	1									68.216	107390000	3068300	3.80568e-05	0.00380568		50		677;678;679			216;515;543
26159;22858	26159;22858	2;1	2;1	2;1	>26159;>22858	2	2	2	2	21.6	21.6	21.6	9.8009	97	97;123	19																			3		4.5333	1671800	238830	2.96226e-06	0.000296226		3
26176	26176	1	1	1	>26176	1	1	1	1	18.6	18.6	18.6	11.252	97	97	1.75	2	1	1																		7.1028	5773700	962290	1.19355e-05	0.00119355		2
2618	2618	1	1	1	>2618	1	1	1	1	1.3	1.3	1.3	81.475	704	704	19																			1		2.2181	201990	5049.8	6.26337e-08	6.26337e-06		1		680			497
26190	26190	1	1	1	>26190	1	1	1	1	13.4	13.4	13.4	10.494	97	97	15.3															2	1					4.3156	784470	156890	1.94594e-06	0.000194594		1
26235	26235	8	5	5	>26235	1	8	5	5	60.8	34	34	10.784	97	97	12.5											2	20	8	3	1	1					18.212	107780000	15398000	0.000190985	0.0190985		33
26236	26236	1	1	1	>26236	1	1	1	1	14.4	14.4	14.4	11.062	97	97	5.5					1	1															6.0664	1152600	192090	2.38253e-06	0.000238253		2		681			59
26279	26279	2	2	2	>26279	1	2	2	2	20.8	20.8	20.8	10.681	96	96	3.07	1	3	6	4	1																8.7607	18796000	3759100	4.66249e-05	0.00466249		12
26318	26318	3	3	3	>26318	1	3	3	3	43.8	43.8	43.8	11.019	96	96	15.8															4	5	2				10.976	9312300	1862500	2.3101e-05	0.0023101		7
26348	26348	3	3	3	>26348	1	3	3	3	42.7	42.7	42.7	11.031	96	96	18.5																		4	4		47.687	3608300	601380	7.45904e-06	0.000745904		4		682			62
2636;14357	2636	7;3	7;3	7;3	>2636	2	7	7	7	10.8	10.8	10.8	79.863	702	702;211	13.2										5	6	5		3	5	1	4	1			28.699	28413000	767920	9.52467e-06	0.000952467		24		683			164
26369	26369	1	1	1	>26369	1	1	1	1	12.5	12.5	12.5	10.933	96	96	10.3	1	1		1														2	1		2.5649	28046000	5609100	6.95708e-05	0.00695708		3
264;1337	264;1337	48;24	48;24	40;24	>264;>1337	2	48	48	40	34.5	34.5	29.3	190.23	1720	1720;941	2.82	40	89	95	32	20	8	2	1		1											323.31	596040000	7544800	9.35797e-05	0.00935797		208		684;685;686;687;688;689;690;691			382;417;927;1180;1291;1302;1500;1645
26413	26413	2	2	1	>26413	1	2	2	1	32.6	32.6	13.7	10.641	95	95	13.1										2		5	1						2		11.781	40925000	10231000	0.000126897	0.0126897		9
26477;9358	26477;9358	2;2	2;2	2;2	>26477;>9358	2	2	2	2	28.4	28.4	28.4	10.643	95	95;309	15															6						7.5939	2928100	732030	9.07952e-06	0.000907952		5
26558	26558	2	2	2	>26558	1	2	2	2	21.3	21.3	21.3	10.415	94	94	12.8												3	4	1							9.5907	121440000	17348000	0.000215171	0.0215171		8
26573	26573	1	1	1	>26573	1	1	1	1	11.7	11.7	11.7	10.706	94	94	19																			1		2.9259	580370	82910	1.02835e-06	0.000102835		1
26594	26594	1	1	1	>26594	1	1	1	1	14.9	14.9	14.9	10.083	94	94	18																		1			3.1683	1390600	463540	5.74938e-06	0.000574938		1
26666	26666	4	4	4	>26666	1	4	4	4	64.9	64.9	64.9	10.486	94	94	10.5	2					1			1	2	5	15									51.207	78137000	13023000	0.000161527	0.0161527		21		693;694			1;73
26673	26673	1	1	1	>26673	1	1	1	1	11.7	11.7	11.7	10.228	94	94	10.7										1	2										2.6439	3496000	699200	8.67232e-06	0.000867232		1		695			3
26683	26683	3	3	3	>26683	1	3	3	3	36.6	36.6	36.6	10.292	93	93	18.6																		4	2	1	12.146	3811000	476380	5.90864e-06	0.000590864		6		696;697			30;70
267;567	267	3;1	3;1	3;1	>267	2	3	3	3	2.7	2.7	2.7	184.97	1711	1711;1281	2		3																			22.243	2063800	32247	3.99966e-07	3.99966e-05		3
26729	26729	2	2	2	>26729	1	2	2	2	25.8	25.8	25.8	10.931	93	93	19.2																			3	1	5.0999	7482200	1870500	2.32002e-05	0.00232002		2
26799;5371	26799;5371	1;1	1;1	1;1	>26799;>5371	2	1	1	1	20.7	20.7	20.7	10.612	92	92;458	19																			1		5.3816	668510	167130	2.07295e-06	0.000207295		1		698			66
26854	26854	3	3	3	>26854	1	3	3	3	28.3	28.3	28.3	10.686	92	92	13.3													5	2							9.2943	28159000	3519900	4.36581e-05	0.00436581		5
26937	26937	1	1	1	>26937	1	1	1	1	23.1	23.1	23.1	10.021	91	91	14.7														1	2						14.357	6664700	1332900	1.65322e-05	0.00165322		2
26951	26951	1	1	1	>26951	1	1	1	1	15.4	15.4	15.4	10.65	91	91	8.42	2	2	2			1	1				4	6							1		28.598	28888000	9629200	0.000119433	0.0119433		17		699			3
26997	26997	2	2	2	>26997	1	2	2	2	30.8	30.8	30.8	10.107	91	91	15.8														5	3	1			2	1	9.1489	26773000	8924500	0.000110692	0.0110692		6
27012	27012	1	1	1	>27012	1	1	1	1	9.9	9.9	9.9	10.553	91	91	13.5													1	1							3.232	1202200	171740	2.13013e-06	0.000213013		1
2706	2706	7	7	7	>2706	1	7	7	7	11.1	11.1	11.1	77.4	692	692	18.3																		12	3	1	20.828	16478000	411960	5.10963e-06	0.000510963		13
4256;2707	4256;2707	1;1	1;1	1;1	>4256;>2707	2	1	1	1	1.9	1.9	1.9	60.701	539	539;692	9								1	2	1											2.2305	3035700	121430	1.50612e-06	0.000150612		2
27078	27078	1	1	1	>27078	1	1	1	1	7.8	7.8	7.8	10.419	90	90	9									1												9.6847	211020	42204	5.23465e-07	5.23465e-05		0		700			3
27121	27121	1	1	1	>27121	1	1	1	1	15.6	15.6	15.6	9.7523	90	90	15															1						2.9342	358090	179050	2.22079e-06	0.000222079		1
27153	27153	1	1	1	>27153	1	1	1	1	17.8	17.8	17.8	10.091	90	90	7					1	1		1	1												6.0458	2774800	924950	1.14723e-05	0.00114723		3
27166	27166	2	2	2	>27166	1	2	2	2	24.7	24.7	24.7	10.104	89	89	20																				5	3.4267	1112100	185350	2.29893e-06	0.000229893		3
27180	27180	1	1	1	>27180	1	1	1	1	12.4	12.4	12.4	10.35	89	89	20																				1	2.9279	1538700	307750	3.81709e-06	0.000381709		1
27206;5045	27206;5045	6;4	6;4	6;4	>27206;>5045	2	6	6	6	66.3	66.3	66.3	10.527	89	89;478	16.5	1	1																15	3		22.779	31996000	5332700	6.61426e-05	0.00661426		15		701			39
27387	27387	2	1	1	>27387	1	2	1	1	25	11.4	11.4	10.251	88	88	10										1											3.7752	67040000	11173000	0.000138581	0.0138581		2
274	274	40	40	14	>274	1	40	40	14	24.4	24.4	7.1	189.44	1695	1695	4.65	30	38	43	61	61	60	28	11	10	3	1	1	4	1							323.31	1204900000	15252000	0.000189174	0.0189174		268		702;703;704;705;706;707;708;709;710			239;379;689;1181;1301;1325;1370;1520;1535
27419	27419	2	2	2	>27419	1	2	2	2	17.2	17.2	17.2	9.5138	87	87	19																			2		5.3054	700920	116820	1.44894e-06	0.000144894		2
27451	27451	3	3	3	>27451	1	3	3	3	23	23	23	10.25	87	87	10.4										5	3										16.39	46028000	15343000	0.000190302	0.0190302		6
2749	2749	2	2	2	>2749	1	2	2	2	4.8	4.8	4.8	79.49	688	688	6.33						2	1														8.3531	3946600	112760	1.39859e-06	0.000139859		3		711			253
27504	27504	1	1	1	>27504	1	1	1	1	23	23	23	9.2254	87	87	3.67			1	2																	4.6495	555630	111130	1.37837e-06	0.000137837		1
2758;9950;27662;22939	2758	12;2;1;1	12;2;1;1	6;0;1;1	>2758	4	12	12	6	22.7	22.7	14.4	75.395	687	687;295;85;122	2.86	27	12	12	10	7	3								1	1						94.289	81836000	2273200	2.8195e-05	0.0028195		41		712;713;714;715			113;115;267;423
27601	27601	1	1	1	>27601	1	1	1	1	10.5	10.5	10.5	9.9113	86	86	19																			1		2.2729	461890	57736	7.16112e-07	7.16112e-05		1
2763	2763	1	1	1	>2763	1	1	1	1	1.9	1.9	1.9	77.58	685	685	19																			1		2.2289	271910	6971.9	8.64739e-08	8.64739e-06		1
27658	27658	4	4	4	>27658	1	4	4	4	58.8	58.8	58.8	9.7723	85	85	18																		10			13.925	8512700	1418800	1.75977e-05	0.00175977		8		716;717			15;34
27687	27687	2	2	2	>27687	1	2	2	2	22.4	22.4	22.4	9.1965	85	85	18																		3			3.3221	2075600	415110	5.1487e-06	0.00051487		3
27737	27737	1	1	1	>27737	1	1	1	1	16.5	16.5	16.5	9.8391	85	85	9.5									1	1											4.0205	798510	133090	1.65074e-06	0.000165074		1
27739	27739	2	2	2	>27739	1	2	2	2	35.3	35.3	35.3	9.9762	85	85	8.75								1	3												8.4137	18485000	3697000	4.58547e-05	0.00458547		4
27771	27771	1	1	1	>27771	1	1	1	1	16.5	16.5	16.5	9.3227	85	85	12												3									3.8522	3048500	508090	6.30195e-06	0.000630195		3
27782	27782	1	1	1	>27782	1	1	1	1	20	20	20	9.608	85	85	19																			1		3.7963	293100	58620	7.27076e-07	7.27076e-05		1		718			49
2781;1407	2781;1407	4;3	4;3	4;3	>2781;>1407	2	4	4	4	9.9	9.9	9.9	74.465	684	684;921	9								1	5	1											41.097	15971000	614270	7.61892e-06	0.000761892		8
27816	27816	2	2	2	>27816	1	2	2	2	48.8	48.8	48.8	8.666	84	84	14.2														3	1						16.4	2874500	574900	7.1306e-06	0.00071306		4
27913	27913	1	1	1	>27913	1	1	1	1	20.5	20.5	20.5	9.6766	83	83	9.33									2	1											6.6286	13293000	4431000	5.49586e-05	0.00549586		1		719			73
29938;27949	29938;27949	1;1	1;1	1;1	>29938;>27949	2	1	1	1	25	25	25	7.1814	64	64;83	19																			1		3.7584	485500	121380	1.5055e-06	0.00015055		1
2798;20622	2798	4;1	4;1	4;1	>2798	2	4	4	4	9.2	9.2	9.2	76.097	682	682;142	2.42	6	1	2	1	1	1															37.367	6129100	165650	2.05459e-06	0.000205459		9		720;721			251;307
280;3252;318;B1P656;14610	280;3252	13;9;4;1;1	13;9;4;1;1	13;9;4;1;1	>280;>3252	5	13	13	13	10.4	10.4	10.4	191.61	1675	1675;630;1586;108;208	9.6	6	2	3	3															11		86.749	8031300	89237	1.10683e-06	0.000110683		15		722			996
2800;17492	2800	19;3	19;3	19;3	>2800	2	19	19	19	33.7	33.7	33.7	74.42	680	680;173	9.18	4	2	2	2	2			1	29	34	7	5	1	3	2						142.71	377690000	11445000	0.000141955	0.0141955		62		723;724;725			384;489;498
28010	28010	2	2	2	>28010	1	2	2	2	34.9	34.9	34.9	8.9925	83	83	14.4														3	2						8.5503	3998800	799770	9.91971e-06	0.000991971		3		726			62
28044	28044	4	4	4	>28044	1	4	4	4	43.9	43.9	43.9	9.4948	82	82	16												3			1	1	9	2			10.442	43697000	6242400	7.74258e-05	0.00774258		14		727			20
28084	28084	5	5	5	>28084	1	5	5	5	29.3	29.3	29.3	9.519	82	82	10.1	9	6	7	4	4	7	3	6	30	29	5	3	2	2	5	3	14	15	3		19.362	1293600000	258710000	0.00320883	0.320883		123		728			12
28143	28143	3	3	3	>28143	1	3	3	3	39	39	39	9.6208	82	82	11.7											3	6									8.8825	16714000	3342700	4.14602e-05	0.00414602		7
28189	28189	1	1	1	>28189	1	1	1	1	17.3	17.3	17.3	9.3316	81	81	19																			4		6.1068	2103400	300480	3.72692e-06	0.000372692		4
28361	28361	2	2	2	>28361	1	2	2	2	37.5	37.5	37.5	9.3517	80	80	17																1	3	1			18.501	7525900	1505200	1.86693e-05	0.00186693		4		729			41
28365	28365	2	2	2	>28365	1	2	2	2	21.2	21.2	21.2	9.0584	80	80	18.2																	2	1	3		4.9188	3038200	506370	6.28061e-06	0.000628061		4
28383	28383	1	1	1	>28383	1	1	1	1	12.5	12.5	12.5	9.3624	80	80	2.5	3	2	3	1	1																6.5433	14564000	4854800	6.02151e-05	0.00602151		8
2855	2855	1	1	1	>2855	1	1	1	1	1.8	1.8	1.8	76.845	674	674	9									1												2.2034	51384	1557.1	1.9313e-08	1.9313e-06		1		730			345
28645	28645	1	1	1	>28645	1	1	1	1	24.7	24.7	24.7	8.9722	77	77	14														1							9.712	4066400	813270	1.00872e-05	0.00100872		1
28649	28649	5	5	5	>28649	1	5	5	5	44.2	44.2	44.2	9.1864	77	77	14.3	1	2	3	1	1	1				1				2	9	10	14	10		1	32.543	335820000	167910000	0.00208262	0.208262		45		731;732			65;77
28687	28687	2	2	2	>28687	1	2	2	2	37.7	37.7	37.7	9.1341	77	77	16.8																1	3				7.149	11728000	2931900	3.6365e-05	0.0036365		3
28703	28703	2	2	2	>28703	1	2	2	2	28.6	28.6	28.6	9.0863	77	77	12.6												2	3								5.3289	5075200	845870	1.04915e-05	0.00104915		3
28736	28736	2	2	2	>28736	1	2	2	2	27.3	27.3	27.3	8.4419	77	77	10.9										2	6	1									6.3773	4005900	667650	8.281e-06	0.0008281		5
28794	28794	3	3	3	>28794	1	3	3	3	71.1	71.1	71.1	8.9911	76	76	10.8										5	4	3									29.88	19081000	3816300	4.73344e-05	0.00914947		9		733			60
28817	28817	3	3	2	>28817	1	3	3	2	28.9	28.9	15.8	8.6627	76	76	10										6											6.4787	8104500	1620900	2.01044e-05	0.00201044		4
4212;2886;27713;21932	4212;2886;27713;21932	2;2;1;1	2;2;1;1	2;2;1;1	>4212;>2886;>27713;>21932	4	2	2	2	3.1	3.1	3.1	60.286	543	543;671;85;131	14.7														1	2						3.0454	3205700	100180	1.24255e-06	0.000124255		3		734			264
28900	28900	1	1	1	>28900	1	1	1	1	16	16	16	8.3564	75	75	20																				1	2.4672	456080	114020	1.41421e-06	0.000141421		1		735			29
2895	2895	8	1	1	>2895	1	8	1	1	10.7	1.8	1.8	77.851	672	672	10										2											7.7453	73575000	2299200	2.85175e-05	0.00285175		3		370;371			28;31
2897	2897	2	1	1	>2897	1	2	1	1	2.8	1.2	1.2	74.091	671	671	10									1	1	1										3.281	2080200	71733	8.89719e-07	8.89719e-05		2		539			162
29019	29019	3	3	2	>29019	1	3	3	2	31.1	31.1	16.2	8.2274	74	74	9.03	1	2	1	1	1	2			1	8	8	5		1							13.15	35978000	11993000	0.000148752	0.0148752		19		736			10
29061	29061	1	1	1	>29061	1	1	1	1	17.6	17.6	17.6	8.3994	74	74	9.2									4	1											3.5983	42742000	10686000	0.000132541	0.0132541		6
29156	29156	1	1	1	>29156	1	1	1	1	19.2	19.2	19.2	8.1044	73	73	20																				1	3.1569	942470	235620	2.92244e-06	0.000292244		1		737			41
29228	29228	1	1	1	>29228	1	1	1	1	12.5	12.5	12.5	8.3656	72	72	17																	3				3.1484	1839700	459930	5.70461e-06	5.70461e-08		1
29257	29257	3	3	3	>29257	1	3	3	3	33.3	33.3	33.3	7.8757	72	72	12.8	4	4	4	5	3	3	4	2	1	3	4	3	1	2	5	1	2	9	26	6	101.25	2285400000	1142700000	0.0141731	1.41731		65		738			22
29329	29329	2	2	2	>29329	1	2	2	2	29.6	29.6	29.6	8.1441	71	71	13.7													1	2							16.148	9035700	2258900	2.80176e-05	0.00280176		2
29338	29338	3	3	3	>29338	1	3	3	3	43.7	43.7	43.7	8.1066	71	71	19																			7		9.8028	5812300	1162500	1.44187e-05	0.00144187		8		739			4
29603	29603	1	1	1	>29603	1	1	1	1	17.6	17.6	17.6	7.7572	68	68	20																				3	2.5381	2001000	500260	6.20483e-06	0.000620483		2
29629	29629	1	1	1	>29629	1	1	1	1	17.6	17.6	17.6	7.6417	68	68	17																	3				3.0564	1279900	319970	3.96865e-06	0.000396865		2		740			47
29768	29768	4	4	4	>29768	1	4	4	4	46.3	46.3	46.3	7.6436	67	67	8.16	2	2	1	1		2				3	1	4	2		1						19.947	14094000	3523600	4.37039e-05	0.00437039		11
29776	29776	3	3	3	>29776	1	3	3	3	56.7	56.7	56.7	7.6406	67	67	14.8														1	4						11.83	1688600	422150	5.23601e-06	0.000523601		4
29886	29886	2	2	2	>29886	1	2	2	2	18.5	18.5	18.5	7.202	65	65	17																	3				5.4606	4538700	1134700	1.40739e-05	0.00140739		3		741			26
29976	29976	2	2	2	>29976	1	2	2	2	35.9	35.9	35.9	7.6986	64	64	11.3											10	4									41.542	18998000	4749500	5.8909e-05	0.0058909		17		742;743			27;34
30;6814;16447;3804	30	35;4;1;1	35;4;1;1	31;4;1;1	>30	4	35	35	31	11.1	11.1	9.9	360.82	3202	3202;390;185;582	4.08	59	64	72	65	60	39	25	15	6	3	3	4			1		2				272.42	2184400000	14962000	0.000185577	0.0185577		342		451;744;745			1435;1596;1635
30023	30023	1	1	1	>30023	1	1	1	1	20.6	20.6	20.6	6.771	63	63	15.3															2	1					3.6023	2204300	551060	6.83491e-06	0.000683491		2
30070	30070	1	1	1	>30070	1	1	1	1	19.4	19.4	19.4	6.8628	62	62	11											2										2.503	0	0	0	0		2
30089	30089	1	1	1	>30089	1	1	1	1	22.6	22.6	22.6	6.7414	62	62	19																			1		3.3178	189190	63064	7.82196e-07	7.82196e-05		1
30094	30094	1	1	1	>30094	1	1	1	1	16.1	16.1	16.1	6.9106	62	62	19.3																			2	1	6.2797	2175600	1087800	1.34922e-05	0.00134922		2
30108	30108	4	3	2	>30108	1	4	3	2	66.1	43.5	24.2	7.1714	62	62	16.6	1													1	3		3	8	3	1	15.387	27936000	9312100	0.0001155	0.01155		15		746			58
30155	30155	2	2	1	>30155	1	2	2	1	59	59	44.3	6.8127	61	61	11.6								2			6	7								1	44.132	52796000	17599000	0.000218284	0.0218284		15		747;748;749;750			33;46;49;59
30159	30159	1	1	1	>30159	1	1	1	1	31.1	31.1	31.1	6.7569	61	61	9.5									1	1											9.8737	19460000	4865000	6.03416e-05	0.00603416		1		751			18
3039;7493;8136;6904;3919	3039;7493	4;3;1;1;1	4;3;1;1;1	4;3;1;1;1	>3039;>7493	5	4	4	4	7.7	7.7	7.7	72.048	651	651;363;344;386;572	19																			4		12.136	1726800	46670	5.78858e-07	5.78858e-05		4		753;754			344;347
304	304	2	2	2	>304	1	2	2	2	1.5	1.5	1.5	180.88	1616	1616	5					2																4.4766	8614600	110440	1.36981e-06	0.000136981		2
30646	30646	1	1	1	>30646	1	1	1	1	22.6	22.6	22.6	6.0787	53	53	19																			2		3.4409	201320	67108	8.32355e-07	8.32355e-05		2
30730	30730	3	3	3	>30730	1	3	3	3	54.9	54.9	54.9	6.1296	51	51	11.2										1	8	3									13.988	32765000	10922000	0.000135468	0.0135468		8		756			17
30760	30760	2	1	1	>30760	1	2	1	1	31.4	31.4	31.4	5.8793	51	51	9.62	1	1	1	1	1							4	7								4.4307	34917000	11639000	0.000144361	0.0144361		7			19;20;104			7;11;12
3078;10672	3078	20;8	20;8	20;8	>3078	2	20	20	20	36.5	36.5	36.5	73.918	647	647;277	9.68	2	1		1		1			45	47	10	12	1		1						100.85	606090000	17317000	0.000214786	0.0214786		89		757;758;759;760;761;762;763			135;190;244;394;496;498;553
30796	30796	4	4	4	>30796	1	4	4	4	60	60	60	5.6222	50	50	10.6	2	1	3	3					2	5	15	21	2	3	5	1					24.719	290730000	72682000	0.00090149	0.090149		46
3116;19692;3352;55	3116	24;3;2;2	24;3;2;2	23;3;2;2	>3116	4	24	24	23	39.9	39.9	39.9	74.906	644	644;150;621;2715	2.97	17	32	51	28	12	2	1														145.52	171030000	4750900	5.89264e-05	0.00589264		105		764;765;766;767;768;769;770;771;772			101;126;191;208;244;262;423;613;619
3144;11518	3144;11518	8;5	8;5	7;5	>3144;>11518	2	8	8	7	11.2	11.2	10.1	74.343	642	642;260	9								1	12	1											19.447	53920000	1585900	1.96702e-05	0.00196702		12
B2MV58;A0PA14;3188	B2MV58;A0PA14;3188	11;11;11	1;1;1	1;1;1	>tr|B2MV58|B2MV58_COTCO Inducible heat shock protein 70 OS=Coturnix coturnix PE=2 SV=1;>tr|A0PA14|A0PA14_COTJA Heat shock protein 70kDa OS=Coturnix coturnix japonica GN=HSPA2 PE=3 SV=1;>3188	3	11	1	1	18.3	3.6	3.6	69.922	634	634;634;634	18.5																		1	1		18.224	1418000	41706	5.17288e-07	5.17288e-05		1		773;774			128;384
323	323	59	59	36	>323	1	59	59	36	40.6	40.6	22.8	177.16	1572	1572	5.8	90	104	131	100	167	156	53	24	44	44	23	22	10	15	7	5	8	12	11	6	323.31	5168200000	54981000	0.000681941	0.0681941		923		775;776;777;778;779;780;781;782;783;784;785;786;787;788;789;790			595;630;690;747;943;957;960;997;1002;1011;1068;1168;1327;1391;1406;1533
3233	3233	6	1	1	>3233	1	6	1	1	13.7	3.2	3.2	71.563	630	630	8.5								1	1												10.868	13582000	411570	5.10479e-06	0.000510479		3		791			377
3249;4492;23846;11381;9148;3303	3249;4492	7;5;2;1;1;1	7;5;2;1;1;1	7;5;2;1;1;1	>3249;>4492	6	7	7	7	15	15	15	70.823	628	628;521;115;262;315;624	13.1									1	8	2	1						1	5		37.584	11792000	327550	4.06267e-06	0.000406267		13		793;794			5;167
3257	3257	4	4	3	>3257	1	4	4	3	9.5	9.5	6.2	68.38	629	629	6.23	4	3	3	5	3	3	3	8	7	2	2	1									120.45	224170000	9746400	0.000120887	0.0120887		33
3276	3276	11	11	8	>3276	1	11	11	8	22.2	22.2	17.4	67.564	627	627	3.57	11	18	21	24	19	10	2														80.002	181720000	6057500	7.51324e-05	0.00751324		84
3308;16376	3308;16376	3;2	1;0	1;0	>3308;>16376	2	3	1	1	6.2	2.7	2.7	69.33	625	625;185	6.33						2	1														7.7897	5233900	180480	2.23853e-06	0.000223853		4		795			324
339	339	35	9	5	>339	1	35	9	5	27	7.9	3.8	171.55	1535	1535	4.53	4	5	9	4	5	11	3						2								71.44	143600000	1994400	2.4737e-05	0.0024737		35		498;702;704;706;707;708;709;710;796;797;798			209;622;1022;1046;1091;1241;1256;1408;1420;1424;1499
3409;25136	3409;25136	10;5	10;5	10;5	>3409;>25136	2	10	10	10	20.1	20.1	20.1	68.56	616	616;105	8.14	3	1	3	1	1	1		1	20	1	5	5									35.883	93006000	3207100	3.97783e-05	0.00397783		22		799;800			152;178
3436;A0ZT13;A0PA15;5203	3436;A0ZT13;A0PA15;5203	28;28;28;17	28;28;28;17	26;26;26;16	>3436;>tr|A0ZT13|A0ZT13_COTJA Heat shock protein 70kDa OS=Coturnix coturnix japonica GN=HSPA5 PE=2 SV=1;>tr|A0PA15|A0PA15_COTJA Heat shock protein 70kDa OS=Coturnix coturnix japonica GN=HSPA5 PE=3 SV=1;>5203	4	28	28	26	46.8	46.8	46.8	67.862	613	613;652;652;467	10.1	15	6	14	8	8	6	3	3	79	59	52	33	24	3	9	2	7	2	16	4	232.07	1002700000	35809000	0.000444146	0.0444146		285		801;802;803;804;805			107;112;155;291;500
696;346	696;346	1;1	1;1	1;1	>696;>346	2	1	1	1	0.8	0.8	0.8	127.23	1194	1194;1524	2.56	2	2	3	2																	2.3101	9924800	215760	2.67612e-06	0.000267612		6	10		21;22	936		935;938
3462;4097	3462;4097	27;24	27;24	7;7	>3462;>4097	2	27	27	7	44.4	44.4	15.1	67.965	611	611;555	7.87	17	17	22	19	11	7	4	25	77	20	12	13	8	1	1	1	2	5	6	2	276.63	1681000000	64653000	0.000801905	0.0801905		226		553;554;555;556;806			83;218;317;484;486
3463;1908	3463;1908	8;6	8;6	8;6	>3463;>1908	2	8	8	8	10.3	10.3	10.3	64.656	610	610;810	5.15	2	3	9	6	3	19	10	2	1												34.864	355530000	14221000	0.000176386	0.0176386		46		807			163
3477;CON__P00735	3477	17;3	17;3	17;3	>3477	2	17	17	17	28	28	28	69.11	607	607;625	8.3	5	4	6	1	1	4	4	2	40	24	4	1	1		1			1		1	114.5	512070000	16002000	0.000198476	0.0198476		86		808;809;810			446;534;560
3495	3495	3	3	3	>3495	1	3	3	3	7.1	7.1	7.1	68.126	606	606	9									3												8.3962	3421200	117970	1.46321e-06	0.000146321		3
35;3998	35	13;4	13;4	7;2	>35	2	13	13	7	5.1	5.1	3	340.58	3124	3124;563	2.67	1	8	13	2																	43.689	13991000	94536	1.17255e-06	0.000117255		17		811			1012
350;5459;2305	350;5459;2305	9;5;5	9;5;5	8;4;4	>350;>5459;>2305	3	9	9	8	7.8	7.8	7.3	168.47	1519	1519;452;744	4.74		1	1	4	9	4															34.779	7738100	117240	1.45415e-06	0.000145415		11
3546	3546	2	2	2	>3546	1	2	2	2	4.5	4.5	4.5	66.796	602	602	9.25									3	1											5.1563	4076700	194130	2.40783e-06	0.000240783		2
5733;3566	5733;3566	1;1	1;1	1;1	>5733;>3566	2	1	1	1	2.1	2.1	2.1	48.476	439	439;602	8.33								2	1												2.5699	1020400	46383	5.75298e-07	5.75298e-05		2
3589	3589	15	15	15	>3589	1	15	15	15	33.7	33.7	33.7	66.906	600	600	6.1	18	23	26	26	11	7	9	7	6	9	6	6	19	6	2						199.47	343900000	10421000	0.000129254	0.0129254		102		812;813;814;815;816;817;818			53;93;107;209;234;304;326
36;6	36;6	1;1	1;1	1;1	>36;>6	2	1	1	1	0.3	0.3	0.3	341.92	3106	3106;4979	10										1											2.2013	2250800	14336	1.77812e-07	1.77812e-05		1
4420;360	4420;360	2;2	2;2	2;2	>4420;>360	2	2	2	2	5.1	5.1	5.1	58.878	525	525;1503	13													4								8.2968	5682700	236780	2.93683e-06	0.000293683		3
3602;3258	3602;3258	5;4	5;4	5;4	>3602;>3258	2	5	5	5	9.7	9.7	9.7	67.863	599	599;627	10.4									2	9	8	1									13.84	36711000	1147200	1.4229e-05	0.0014229		12		819			442
3603	3603	1	1	1	>3603	1	1	1	1	2.2	2.2	2.2	65.821	599	599	9									1												2.8599	727200	40400	5.0109e-07	5.0109e-05		1		820			252
3606	3606	5	5	5	>3606	1	5	5	5	10.9	10.9	10.9	66.548	598	598	10.6									4	5	6	4	1								28.253	41560000	1222400	1.51617e-05	0.00151617		10		821;822			285;313
361;8051	361	3;1	3;1	3;1	>361	2	3	3	3	2.8	2.8	2.8	168.57	1499	1499;346	6.91	1			2		2	2	1	1	1				1							15.481	4606900	73125	9.06985e-07	9.06985e-05		7
3610;27848	3610	13;4	13;4	13;4	>3610	2	13	13	13	20.7	20.7	20.7	66.09	598	598;84	4.56	6	11	15	16	15	30	7					2									81.701	261320000	10888000	0.000135046	0.0135046		84		823;824;825;826;827;828			171;193;195;199;202;349
3617;7168	3617;7168	2;1	2;1	2;1	>3617;>7168	2	2	2	2	4.4	4.4	4.4	68.018	597	597;375	10.7	2	1	1						9	9	6	3	3	3	2	1	2	1			14.492	272010000	8774600	0.000108833	0.0108833		42
3635;8744;18738;12818	3635	7;3;1;1	7;3;1;1	7;3;1;1	>3635	4	7	7	7	15.2	15.2	15.2	67.472	594	594;325;160;235	10									5	11	6										30.148	10757000	347010	4.30404e-06	0.000430404		11		829			374
3694	3694	28	5	5	>3694	1	28	5	5	55.1	7.5	7.5	66.183	590	590	5.9	11	12	11	6	10	12	4	3	7	4	2	3	1	1	1			2	2		45.549	828890000	23683000	0.000293745	0.0293745		71		775;776;777;780;781;783;784;788;789;790			47;82;142;199;459;473;476;519;524;533
37	37	1	1	1	>37	1	1	1	1	0.3	0.3	0.3	339.19	3093	3093	12												1									2.178	2361300	15234	1.8895e-07	1.8895e-05		1	11			322
376	376	49	49	49	>376	1	49	49	49	38.9	38.9	38.9	164.28	1474	1474	2.32	76	121	56	29	11	5	1														323.31	605340000	8525900	0.000105749	0.0105749		229		830;831;832;833;834;835;836;837			60;221;241;389;457;712;984;1080
3793	3793	18	18	11	>3793	1	18	18	11	30.4	30.4	17.7	63.981	583	583	11.6	6	7	6	8	4	5	3	3	4	6	6	13	69	13	13	5	15			7	211.71	2693700000	89791000	0.0011137	0.11137		150		313;314;315;316;838			246;257;285;392;514
3797	3797	15	15	5	>3797	1	15	15	5	31	31	9.1	67.058	583	583	10.6									2	27	20	5	1								69.387	82523000	3588000	4.45027e-05	0.00445027		45		839;840;841			314;392;520
3812	3812	7	4	4	>3812	1	7	4	4	14.1	7.1	7.1	64.932	581	581	14.2														7	2						60.427	14703000	544540	6.75404e-06	0.000675404		7		842			439
3846	3846	9	2	2	>3846	1	9	2	2	19.2	4.7	4.7	64.008	579	579	6.22						7	2														10.026	3745300	117040	1.45167e-06	0.000145167		6		324;843;844;845			292;294;324;447
3860;15333	3860	14;4	14;4	14;4	>3860	2	14	14	14	29.3	29.3	29.3	65.459	577	577;198	3	11	19	28	8	5	5	2														62.762	51716000	1477600	1.8327e-05	0.0018327		53
3863	3863	5	5	5	>3863	1	5	5	5	9.7	9.7	9.7	66.348	575	575	10.9										1	8										16.589	9703200	285390	3.53975e-06	0.000353975		7
389	389	29	20	12	>389	1	29	20	12	18.5	14	8	164.07	1454	1454	4.79	42	48	47	59	68	46	17	22	14	8	5	12	1	1	1						239.83	3004400000	41728000	0.000517561	0.0517561		364		846;847;848			234;531;1363
390	390	2	2	2	>390	1	2	2	2	1.4	1.4	1.4	163.4	1450	1450	10										2											3.534	4539100	54037	6.70232e-07	6.70232e-05		3
3917;3148	3917;3148	38;36	38;36	38;36	>3917;>3148	2	38	38	38	70.1	70.1	70.1	66.256	572	572;641	7.2	13	16	25	25	17	10	4	3	122	43	7	6									323.31	2143700000	71456000	0.000886284	0.0886284		225		849;850;851;852;853;854;855;856;857;858	23;24;25;26		64;115;246;262;308;322;449;481;527;544	123;124;489;491
3922;24046	3922	7;1	7;1	7;1	>3922	2	7	7	7	15.4	15.4	15.4	55.726	572	572;114	7.45	18	12	16	17	12	4	7	6	20	6	4	1		3	3	2	4	3	11	2	43.618	434100000	12768000	0.000158364	0.0158364		113		859;860;861;862			427;430;441;514
3936	3936	4	4	4	>3936	1	4	4	4	6.8	6.8	6.8	63.937	570	570	3	3	6	6	3	1	1	1														9.5563	7868300	218560	2.71085e-06	0.000271085		11
3939	3939	1	1	1	>3939	1	1	1	1	2.3	2.3	2.3	63.026	570	570	4.33				2	1																2.4283	753260	27898	3.46025e-07	3.46025e-05		1
3947;9852	3947;9852	22;14	22;14	22;14	>3947;>9852	2	22	22	22	45.9	45.9	45.9	64.289	567	567;297	7.77	1	4	7	4	2	1		2	54	7	1										176.23	272930000	10109000	0.000125384	0.0125384		65		863;864;865;866;867			87;191;370;373;536
3951;26296	3951;26296	4;3	4;3	4;3	>3951;>26296	2	4	4	4	9.3	9.3	9.3	60.287	568	568;96	17.5																	3		1		45.148	2438200	78651	9.75525e-07	9.75525e-05		4		868;869			40;55
4045	4045	1	1	1	>4045	1	1	1	1	2	2	2	64.373	560	560	19																			1		2.2698	97740	3258	4.04097e-08	4.04097e-06		1
4071;2784;26164;8798;21073	4071	21;6;3;3;1	21;6;3;3;1	6;1;0;0;0	>4071	5	21	21	6	50.8	50.8	16.5	62.132	557	557;684;97;324;138	9.93	26	24	19	17	18	19	12	8	16	13	37	81	12	19	20	6	16	6	19	9	323.31	1896600000	67735000	0.000840131	0.0840131		350		870;871;872;873;874;875			411;422;486;507;522;534
4076;28790	4076;28790	3;2	3;2	3;2	>4076;>28790	2	3	3	3	5.6	5.6	5.6	64.467	557	557;76	15.6	1															3	6	2			10.439	21283000	644950	7.99945e-06	0.000799945		10		876			34
4106	4106	20	20	12	>4106	1	20	20	12	37.1	37.1	23.8	61.428	555	555	5.87	97	82	70	52	52	45	34	19	33	25	19	32	15	13	13	7	4	3	3	2	323.31	11178000000	360570000	0.00447222	0.447222		588		877;878			177;182
4130	4130	11	1	1	>4130	1	11	1	1	23	2.9	2.9	61.165	552	552	3			2																		3.4377	799250	30740	3.81275e-07	3.81275e-05		1		879			194
4131;6583	4131;6583	3;2	3;2	3;2	>4131;>6583	2	3	3	3	7.8	7.8	7.8	63.602	552	552;400	6.3	1	2	2	1								4									16.052	5287300	188830	2.3421e-06	0.00023421		4		880;881			168;234
4141	4141	1	1	1	>4141	1	1	1	1	1.5	1.5	1.5	62.408	551	551	14.6				1													3	1			3.8592	15727000	476570	5.911e-06	0.0005911		4
4145	4145	9	9	9	>4145	1	9	9	9	24.4	24.4	24.4	62.354	550	550	6.41	4	6	6	10	13	14	8	5	7	1	5	6		1	1	1					72.619	163200000	6044300	7.49687e-05	0.00749687		67		882			14
4167;13509	4167;13509	2;1	2;1	2;1	>4167;>13509	2	2	2	2	4.6	4.6	4.6	61.304	548	548;223	4.33	1	1	1	1	2	2	1														5.9747	2366200	94647	1.17393e-06	0.000117393		3
4183;4255	4183;4255	2;1	2;1	2;1	>4183;>4255	2	2	2	2	7.5	7.5	7.5	61.387	545	545;539	3.93	6	2	2	2	1										2						41.068	26775000	1275000	1.58141e-05	0.00158141		12		884			436
7816;420	7816;420	3;3	3;3	3;3	>7816;>420	2	3	3	3	10.5	10.5	10.5	40.558	353	353;1422	10.9										2	6	1									11.249	5943300	349610	4.33629e-06	0.000433629		6
4207	4207	3	3	3	>4207	1	3	3	3	8.1	8.1	8.1	59.893	543	543	12												5									17.643	6374500	219810	2.72635e-06	0.000272635		5
4210	4210	7	7	7	>4210	1	7	7	7	20.3	20.3	20.3	59.78	543	543	13.7					1	2	1					1		13	12	1			2		67.198	216820000	7743600	9.60455e-05	0.00960455		26		885;886			49;272
4217;16014	4217	5;2	5;2	5;2	>4217	2	5	5	5	7.7	7.7	7.7	61.504	542	542;189	8.84	4	4	5	5	3	10	8	9	5	5	4	3	3	1	1		3	3	4	3	22.359	614820000	26731000	0.00033155	0.033155		73
4229;B6F297;1907	4229	19;1;1	1;0;0	1;0;0	>4229	3	19	1	1	47.3	3.5	3.5	62.442	541	541;230;808	9									1												3.8697	9987000	356680	4.42398e-06	0.000442398		1		593;594;595;596;597;887;888			107;139;253;456;460;492;494
4244;10646	4244;10646	2;1	2;1	2;1	>4244;>10646	2	2	2	2	4.1	4.1	4.1	59.754	540	540;278	11.6											3	5									5.2906	25705000	1352900	1.67803e-05	0.00167803		5
4269;9239	4269;9239	9;5	9;5	9;5	>4269;>9239	2	9	9	9	21.4	21.4	21.4	60.665	538	538;313	3.59	8	12	11	10	12	9	1														39.757	76683000	2473600	3.06806e-05	0.00306806		45		889;890			244;448
4290	4290	34	34	34	>4290	1	34	34	34	38.6	38.6	38.6	61.119	536	536	9.58	15	10	13	20	14	12	12	8	53	162	50	36	4	19	5	2	15	2	3	6	323.31	4670400000	150660000	0.00186867	0.186867		409		891;892;893;894;895;896;897;898;899;900			77;124;139;155;169;200;215;235;248;263
431	431	1	1	1	>431	1	1	1	1	0.7	0.7	0.7	154.21	1406	1406	2.67		1	2																		3.7382	1981800	34169	4.23805e-07	4.23805e-05		3
4319	4319	17	17	6	>4319	1	17	17	6	43.6	43.6	20.6	58.514	534	534	4.94	11	16	26	19	26	43	13	9	6	4	2										126.28	420980000	15592000	0.000193391	0.0193391		148		901;902;903;904;905			139;151;297;303;334
4325	4325	3	1	1	>4325	1	3	1	1	8.6	3.4	3.4	60.584	533	533	2.83	1	1	2	2																	8.2245	4186900	199370	2.47283e-06	0.000247283		4		906			41
4336	4336	12	1	1	>4336	1	12	1	1	26.3	2.1	2.1	60.157	532	532	14														2							3.838	8205500	264690	3.28301e-06	0.000328301		3		907;908			155;157
4361;4742	4361;4742	12;11	12;11	12;11	>4361;>4742	2	12	12	12	30.6	30.6	30.6	61.579	530	530;500	8.32	1	3	3	4	2	2		17	14	4	4	1	2	4	2						62.391	109590000	3535000	4.38453e-05	0.00438453		46		909;910;911;912;913;914;915			138;141;143;211;216;241;327
4371	4371	12	12	12	>4371	1	12	12	12	32.3	32.3	32.3	59.712	529	529	8.56	2	2	3	3	2	2			19	23	5	5									73.822	193630000	6676900	8.2815e-05	0.0082815		54		916;917;918			271;318;486
4382;5405;3203	4382;5405;3203	7;6;6	1;0;0	1;0;0	>4382;>5405;>3203	3	7	1	1	10.4	1.5	1.5	62.092	528	528;456;634	7.84	6	3	5	6	2	2			3	1	3	2	4	3	1			1	1	2	2.8507	53911000	1859000	2.30576e-05	0.00230576		24		919			284
4394;9496	4394	3;1	3;1	3;1	>4394	2	3	3	3	8.2	8.2	8.2	57.554	527	527;306	9.83									1	5											13.16	4369900	182080	2.25838e-06	0.000225838		4		920			504
4437	4437	3	1	1	>4437	1	3	1	1	6.1	2.1	2.1	57.143	524	524	10										1											5.6572	4399000	146630	1.81868e-06	0.000181868		1		921			215
4547	4547	18	1	1	>4547	1	18	1	1	35.3	2.5	2.5	59.834	516	516	12									1		1	2	2	1							3.634	21717000	748870	9.28839e-06	0.000928839		6		922;923;924;925			262;268;280;516
455;18102	455	59;1	59;1	39;1	>455	2	59	59	39	37.4	37.4	25	156.44	1382	1382;167	5.71	121	141	124	129	178	120	61	35	41	111	48	43	8	5	7	2	8	8	3	2	323.31	12687000000	211450000	0.00262266	0.262266		1096		847;926;927;928;929;930;931			144;322;654;755;1012;1070;1199
4578	4578	1	1	1	>4578	1	1	1	1	2.5	2.5	2.5	55.489	514	514	8								1													2.3397	0	0	0	0		1
458	458	29	2	2	>458	1	29	2	2	21.6	1.2	1.2	153.14	1378	1378	7.38	2	3	1	1							5	4									5.0449	10725000	146920	1.82228e-06	0.000182228		13		225;226			646;741
5473;4589	5473;4589	2;2	2;2	2;2	>5473;>4589	2	2	2	2	5.8	5.8	5.8	50.663	452	452;513	9.5								1		3											7.1375	9686300	484320	6.00712e-06	0.000600712		3
4597	4597	4	4	3	>4597	1	4	4	3	10.2	10.2	7.8	55.677	512	512	1.91	1	10																			13.448	4991600	277310	3.43953e-06	0.000343953		7
4629;6244;G9IHC5	4629;6244;G9IHC5	13;11;10	13;11;10	8;7;6	>4629;>6244;>tr|G9IHC5|G9IHC5_COTJA Elongation factor 1-alpha (Fragment) OS=Coturnix coturnix japonica GN=EF1A PE=2 SV=1	3	13	13	8	30.2	30.2	24.1	55.501	510	510;416;357	12.6	6	3	3	1	1	1			4	5	8	47	6	3	8	4	12	4	14	3	209.31	335440000	15247000	0.000189112	0.0189112		121		932;933;934			324;452;458
4676;23	4676;23	2;1	2;1	2;1	>4676;>23	2	2	2	2	5.1	5.1	5.1	57.783	506	506;3564	1.4	3	2																			6.808	1224000	48960	6.07261e-07	6.07261e-05		3
4678	4678	9	3	3	>4678	1	9	3	3	23.7	5.7	5.7	53.793	506	506	2	1	4	1																		11.921	4808400	171730	2.13e-06	0.000213		5		637			323
4709	4709	4	3	3	>4709	1	4	3	3	7.9	6.5	6.5	58.134	504	504	9									4												6.1614	7263600	269020	3.33671e-06	0.000333671		4		935			227
4728;5903	4728;5903	2;1	2;1	2;1	>4728;>5903	2	2	2	2	6.2	6.2	6.2	57.586	502	502;430	12												3									9.5693	2107100	81041	1.00517e-06	0.000100517		5
6312;4820	6312;4820	2;2	2;2	2;2	>6312;>4820	2	2	2	2	5.1	5.1	5.1	46.856	413	413;494	10										2											6.3783	3080600	154030	1.91047e-06	0.000191047		4
483	483	40	12	12	>483	1	40	12	12	34.9	9.4	9.4	149.65	1355	1355	2.22	14	27	12	6	1																80.815	96795000	1640600	2.03487e-05	0.00203487		46		936;937;938;939			32;965;1107;1218
4836;16174	4836	27;1	27;1	7;0	>4836	2	27	27	7	50	50	11.1	58.67	494	494;188	8.69	38	16	15	16	12	8	4	4	37	24	25	12	13	25	9	1	2	7	9	6	205.04	509130000	18183000	0.000225528	0.0225528		228		919;922;923;925;940;941			128;140;225;232;245;494
4868	4868	8	1	1	>4868	1	8	1	1	17.7	3.9	3.9	50.506	491	491	10.8									2	4	2	3	1								13.894	25877000	1293800	1.60473e-05	0.00160473		7		942			460
4885	4885	1	1	1	>4885	1	1	1	1	2.4	2.4	2.4	56.513	490	490	8								1													5.7319	428940	15319	1.90005e-07	1.90005e-05		1
4905	4905	3	1	1	>4905	1	3	1	1	8.2	3.9	3.9	53.343	489	489	20																				2	3.6746	540790	38628	4.79111e-07	4.79111e-05		1
4923	4923	3	3	3	>4923	1	3	3	3	9	9	9	54.313	488	488	3.64		1	3	6	1																31.243	4481300	186720	2.31593e-06	0.000231593		6
495	495	15	2	2	>495	1	15	2	2	10.5	2.5	2.5	137.4	1344	1344	2.5	4	7	5	3	1																76.564	68849000	1110500	1.37738e-05	0.00137738		19		462;943			123;188
4960	4960	5	1	1	>4960	1	5	1	1	14.6	3.9	3.9	54.769	485	485	18.8																		2	3	1	11.376	16360000	511240	6.34102e-06	0.000634102		4
4967	4967	13	13	13	>4967	1	13	13	13	39.4	39.4	39.4	54.387	485	485	8.09	2	1		1	1			1	24	3											102.83	105090000	4203600	5.21381e-05	0.00521381		24		944;945;946;947			88;151;229;396
50;2717;833	50;2717	3;2;1	2;1;1	2;1;1	>50;>2717	3	3	2	2	1.7	1.5	1.5	310.95	2802	2802;691;1115	2.2	1	2	2																		15.776	1862100	14548	1.80442e-07	1.80442e-05		2
5021;24347	5021;24347	2;1	2;1	2;1	>5021;>24347	2	2	2	2	5.4	5.4	5.4	54.089	480	480;111	16														1	1				1		5.5241	1195000	41208	5.11111e-07	5.11111e-05		2		948			421
5029	5029	13	5	5	>5029	1	13	5	5	35.7	13.2	13.2	53.074	479	479	10.9	2	1	1	1				1	10	5	7	5	1	2	3	1	1	1	1	2	94.163	338050000	15366000	0.000190588	0.0190588		41		949			308
5112	5112	37	37	12	>5112	1	37	37	12	68.9	68.9	24.5	52.373	473	473	8.65	44	47	45	50	48	58	46	40	158	410	115	54	20	18	11	5	9	6	5	3	323.31	17917000000	814400000	0.0101012	1.01012		1274		950;951;952;953;954;955;956;957;958;959;960;961	27;28;29;105		98;147;152;170;202;278;279;365;395;411;454;471	40;59;208;290
5116	5116	20	20	20	>5116	1	20	20	20	41.4	41.4	41.4	49.374	473	473	11.1	1		1	2	1		1		1	10	80	19		4	3	1			2		211.92	951120000	39630000	0.000491539	0.0491539		94		962;963;964;965;966	30;31		163;168;200;209;298	112;113
5125	5125	10	3	3	>5125	1	10	3	3	24.3	8.5	8.5	52.221	473	473	2.56	6	4	2	4	2																15.319	47538000	1980800	2.45683e-05	0.00245683		16		392;394;397;967			13;39;112;397
5141	5141	4	4	4	>5141	1	4	4	4	11.4	11.4	11.4	51.178	472	472	11.9											8	1							1		17.143	6810800	252250	3.12871e-06	0.000312871		8
515;671	515;671	2;1	2;1	2;1	>515;>671	2	2	2	2	1.5	1.5	1.5	145.5	1328	1328;1214	5.43	2	2	3	5	5	1			1	2					2						4.2599	66219000	959690	1.19032e-05	0.00119032		16
5166	5166	16	6	6	>5166	1	16	6	6	32.3	14.6	14.6	52.185	471	471	10.1		1	1	2	1			2	3	8	1							5			20.591	45334000	1813400	2.2492e-05	0.0022492		23		52;53;968			181;182;351
5183;27693;18652	5183;27693;18652	2;1;1	2;1;1	2;1;1	>5183;>27693;>18652	3	2	2	2	4.7	4.7	4.7	51.626	469	469;85;160	10.8										1	3										4.4181	2622500	104900	1.3011e-06	0.00013011		3		969			398
5218	5218	7	7	7	>5218	1	7	7	7	14.6	14.6	14.6	53.499	467	467	8.95	1	3	4	5	4	1	1	4	14	3	9	8	3	2	1	1			2		32.899	194290000	8095500	0.00010041	0.010041		47
5279	5279	6	1	1	>5279	1	6	1	1	16	5.2	5.2	50.423	463	463	10										1											21.426	3361700	160080	1.98551e-06	0.000198551		1		970			276
5306	5306	6	6	6	>5306	1	6	6	6	26.6	26.6	26.6	50.119	462	462	1.94	34	27	17	6																	177.67	1547700000	309550000	0.00383941	0.383941		71		971;972	32		37;211	182
5308	5308	16	4	4	>5308	1	16	4	4	36.7	9.1	9.1	50.922	461	461	3.42	5	9	4	5	4	4	2														12.233	188710000	7258100	9.00237e-05	0.00900237		28		30;33;973			293;358;446
5322;25476	5322;25476	2;1	2;1	2;1	>5322;>25476	2	2	2	2	5.4	5.4	5.4	51.649	460	460;103	19																			2		3.8061	145510	5389.1	6.68421e-08	6.68421e-06		2
5337	5337	1	1	1	>5337	1	1	1	1	3.3	3.3	3.3	53.271	460	460	19																			1		5.3369	134700	4490	5.56904e-08	5.56904e-06		1
5368	5368	8	3	3	>5368	1	8	3	3	24.2	13.5	13.5	50.878	459	459	6.43	5	6	7	5	7	5	2	3	2		1	3	1	1	3	2	1				96.853	379280000	29176000	0.000361876	0.0361876		51
5399	5399	3	3	3	>5399	1	3	3	3	8.6	8.6	8.6	51.836	456	456	9									5												10.198	12195000	580710	7.20267e-06	0.000720267		4
6206;5403	6206;5403	12;12	12;12	12;12	>6206;>5403	2	12	12	12	30.4	30.4	30.4	47.96	418	418;456	10.3	1			1	2	1	1		6	17	30	15	1								59.184	219900000	8795900	0.000109097	0.0109097		45
5467;13235	5467;13235	17;10	17;10	10;5	>5467;>13235	2	17	17	10	48.2	48.2	33.8	50.765	452	452;228	7.19	31	32	33	28	30	33	23	60	100	31	20	17	5	3	5	1	4	3	1	3	323.31	7090100000	308260000	0.00382341	0.382341		479		602;974	16;17;33;106		185;234	276;277;319;320
5469	5469	15	2	1	>5469	1	15	2	1	40.3	6.2	4	50.385	452	452	9.04	1	1	1	1	2	1	1	1	5	3	3	3		1				2			14.445	160150000	6673100	8.27678e-05	0.00827678		26
5559	5559	1	1	1	>5559	1	1	1	1	4.3	4.3	4.3	50.721	447	447	19																			1		4.6569	493570	18983	2.3545e-07	2.3545e-05		1
5563;18559	5563	4;1	4;1	4;1	>5563	2	4	4	4	15.2	15.2	15.2	51.307	446	446;161	10										8											20.93	17065000	682600	8.46643e-06	0.000846643		8
5568	5568	12	3	3	>5568	1	12	3	3	28.3	12.3	12.3	49.969	446	446	7.9	10	4	5	6	2	4	6	5	1	4	8	11	3	5					3		67.094	365500000	18275000	0.000226669	0.0226669		59		331;332;975;976;977;978			73;233;257;293;299;300
5571;23699	5571	20;4	20;4	20;4	>5571	2	20	20	20	55.8	55.8	55.8	49.752	446	446;116	11.6	1		1	1				1	2	1	53	26	3	3	2	2	2		3		212.81	196270000	6768000	8.39449e-05	0.00839449		76		979;980;981			260;292;361
5583	5583	11	11	11	>5583	1	11	11	11	26.5	26.5	26.5	51.357	445	445	11.1											21	3									36.822	21729000	804770	9.98173e-06	0.000998173		20		982;983;984;985;986			51;200;274;289;322
5586	5586	27	27	27	>5586	1	27	27	27	52.6	52.6	52.6	51.594	445	445	10.5	3	3	5	4	4	2	2			7	74	70	5	3							323.31	746940000	33952000	0.000421114	0.0421114		146		987;988	34		236;395	215
6403;5610	6403;5610	1;1	1;1	1;1	>6403;>5610	2	1	1	1	3.9	3.9	3.9	46.468	409	409;444	2.67		1	2																		5.01	672520	42032	5.21332e-07	5.21332e-05		1
5627	5627	1	1	1	>5627	1	1	1	1	2.9	2.9	2.9	49.975	444	444	1	2																				6.1811	1431000	79502	9.8608e-07	9.8608e-05		1
5704	5704	3	3	3	>5704	1	3	3	3	8.9	8.9	8.9	50.044	440	440	11.2										2	5	5									12.954	10003000	434920	5.3944e-06	0.00053944		7
5717;CON__P41361	5717	20;2	20;2	20;2	>5717	2	20	20	20	50.1	50.1	50.1	49.902	439	439;465	11.3										3	49	26									154.91	182870000	6095700	7.56062e-05	0.00756062		57		989;990;991;992;993;994			97;111;260;289;346;431
576;29871;28719;17421	576;29871;28719;17421	2;1;1;1	2;1;1;1	2;1;1;1	>576;>29871;>28719;>17421	4	2	2	2	1.5	1.5	1.5	142.1	1271	1271;66;77;174	10.5										1	1										3.8419	13204000	203140	2.51959e-06	0.000251959		2
577	577	3	1	1	>577	1	3	1	1	3.7	0.9	0.9	143.23	1273	1273	6						1															2.6886	1442100	26221	3.25225e-07	3.25225e-05		2
5773	5773	10	10	3	>5773	1	10	10	3	23.1	23.1	7.6	49.436	437	437	10.6									7	26	6	16									73.287	86425000	3928400	4.87248e-05	0.00487248		41		942			406
5781;CON__ENSEMBL:ENSBTAP00000025008	5781	21;5	21;5	10;0	>5781	2	21	21	10	63.6	63.6	38.9	48.588	437	437;536	9.59	33	18	26	18	9	13	12	14	14	14	52	99	10	18	17	7	10	2	16	3	323.31	1225000000	68057000	0.000844125	0.0844125		356		329;331;332;977;995;996;997;998;999;1000;1001;1002			55;225;249;259;285;291;292;313;315;322;355;380
5817	5817	8	1	1	>5817	1	8	1	1	25.7	3.2	3.2	48.745	435	435	14														1							3.6698	1848200	71085	8.81682e-07	8.81682e-05		1		644			302
5860;CON__Q95121	5860	31;1	31;1	31;1	>5860	2	31	31	31	60	60	60	48.149	432	432;416	9.95	33	28	27	26	25	21	17	15	18	21	35	124	96	18	22	10	16	13	6	6	323.31	6032400000	232010000	0.00287767	0.287767		494		1003;1004;1005			210;213;289
5873	5873	9	9	9	>5873	1	9	9	9	20.1	20.1	20.1	49.887	432	432	11.8											7	17	1								36.623	38464000	1424600	1.76696e-05	0.00176696		24
5910	5910	11	11	11	>5910	1	11	11	11	34.4	34.4	34.4	50.543	430	430	10.4							1	1	9	22	25	7									102.95	166870000	6952900	8.62383e-05	0.00862383		48		1006			198
5924	5924	2	2	2	>5924	1	2	2	2	7	7	7	47.976	429	429	11.2	3	2	1	1	1							1		7	4	2	3			1	19.829	43311000	1968700	2.44182e-05	0.00244182		20		1007			310
595	595	1	1	1	>595	1	1	1	1	1.5	1.5	1.5	129.84	1265	1265	2.33		2	1																		3.8969	867030	33347	4.1361e-07	4.1361e-05		1
5974	5974	5	5	4	>5974	1	5	5	4	14.3	14.3	8.4	48.79	428	428	9.14									6	1											25.849	23130000	1360600	1.68758e-05	0.00168758		7		202;203;1008			219;311;317
5977	5977	9	2	2	>5977	1	9	2	2	15	4.7	4.7	48.088	427	427	7.71	3	2	3	1					1	1	3	4	1	1	1						14.155	186660000	10370000	0.000128621	0.0128621		20		331;332;977;1009			145;238;280;281
60;101	60;101	2;1	1;1	1;1	>60;>101	2	2	1	1	0.9	0.5	0.5	285.81	2630	2630;2249	2		1																			3.2395	664310	7724.5	9.58086e-08	9.58086e-06		1
6000	6000	7	7	2	>6000	1	7	7	2	22.3	22.3	6.8	48.218	426	426	7.67			1	2	1			4	10												50.339	51726000	2249000	2.78948e-05	0.00278948		17		791			258
6002;18810	6002;18810	3;2	3;2	3;2	>6002;>18810	2	3	3	3	8.2	8.2	8.2	47.853	426	426;159	7.08	3	4	2	1						7	5	2									11.866	28247000	1177000	1.45986e-05	0.00145986		11
6017	6017	3	3	1	>6017	1	3	3	1	7.8	7.8	2.8	46.264	425	425	10.2										3	1										10.217	12799000	511960	6.34995e-06	0.000634995		3		921			200
6024;10781	6024;10781	7;4	7;4	7;4	>6024;>10781	2	7	7	7	25.2	25.2	25.2	48.622	425	425;275	11.6											14	25									64.111	67459000	3066300	3.8032e-05	0.0038032		29		1010;1011;1012;1013;1014			89;208;332;337;402
6042	6042	9	1	1	>6042	1	9	1	1	25.6	4.5	4.5	47.062	425	425	3			1																		9.8555	853220	42661	5.29133e-07	5.29133e-05		1		684;689			30;65
6069	6069	3	3	3	>6069	1	3	3	3	10.6	10.6	10.6	46.513	423	423	16.8														3		1	7	1	3		15.01	9566800	455560	5.65041e-06	0.000565041		12
6082	6082	2	2	2	>6082	1	2	2	2	5.2	5.2	5.2	48.086	423	423	12												2									6.9727	1247100	56688	7.03113e-07	7.03113e-05		2
6084	6084	20	20	17	>6084	1	20	20	17	62.9	62.9	49.4	47.468	423	423	6.61	3	9	8	10	15	38	8												3	9	127.14	213720000	7915600	9.81788e-05	0.00981788		79		1015;1016;1017;1018;1019			21;183;235;253;348
6110	6110	2	1	1	>6110	1	2	1	1	7.1	3.8	3.8	47.869	421	421	11											2										4.9432	642140	25685	3.18576e-07	3.18576e-05		1		1020			305
6140;6239	6140;6239	3;2	3;2	3;2	>6140;>6239	2	3	3	3	10.2	10.2	10.2	46.384	420	420;416	16																8					15.67	2268600	103120	1.27902e-06	0.000127902		6
6157	6157	4	4	4	>6157	1	4	4	4	9.8	9.8	9.8	47.225	419	419	10.2										7	2										14.984	7073600	353680	4.38677e-06	0.000438677		6
6163;8823	6163;8823	5;3	5;3	5;3	>6163;>8823	2	5	5	5	13.1	13.1	13.1	48.597	419	419;324	11.3										2	10	7									14.048	21831000	992340	1.23082e-05	0.00123082		18
621;3281	621;3281	35;30	35;30	35;30	>621;>3281	2	35	35	35	30.2	30.2	30.2	140.15	1247	1247;627	10	29	30	41	32	23	18	12	66	77	87	91	35	9	13	46	39	39	20	18	14	323.31	5147400000	75698000	0.000938898	0.0938898		631		1021;1022;1023;1024;1025	35;36;37		132;177;339;542;592	202;559;560
6255;4296	6255	3;1	3;1	2;1	>6255	2	3	3	2	7.7	7.7	4.6	48.272	415	415;536	5.12		1	1		1	4	1														5.778	7051000	371100	4.60283e-06	0.000460283		8
6295	6295	13	8	8	>6295	1	13	8	8	44.3	33.9	33.9	45.615	413	413	3.48	49	27	23	11	7	5	4	3	2	3	1	2		2		1	2				165.65	2467100000	123350000	0.00152994	0.152994		114		1026;1027;1028;1029			31;152;402;404
6305	6305	1	1	1	>6305	1	1	1	1	1.7	1.7	1.7	46.59	413	413	6.05		1	2	2	10	1			2	1	1					1					4.2514	141050000	6716600	8.33074e-05	0.00833074		15
6327	6327	24	24	24	>6327	1	24	24	24	50.5	50.5	50.5	45.953	412	412	11	15	12	24	23	18	10	5	6	12	46	35	78	102	66	31	11	12	11	7	4	323.31	5003400000	250170000	0.00310291	0.310291		420		1030;1031;1032;1033;1034;1035			160;202;256;318;321;353
6335	6335	1	1	1	>6335	1	1	1	1	3.4	3.4	3.4	46.009	411	411	9									1												2.9268	1706500	100380	1.24503e-06	1.24503e-08		1
6350	6350	1	1	1	>6350	1	1	1	1	2.9	2.9	2.9	44.992	411	411	12												2									3.5014	310990	16368	2.03016e-07	2.03016e-05		2
6355	6355	20	20	20	>6355	1	20	20	20	51.1	51.1	51.1	46.234	411	411	2.78	76	51	50	31	14	12	9		2	1											274.95	3479100000	248510000	0.00308232	0.308232		216		1036			92
6378	6378	1	1	1	>6378	1	1	1	1	4.1	4.1	4.1	46.757	410	410	11											2										6.1728	2173900	120770	1.49794e-06	0.000149794		1
6385;13788	6385	10;4	10;4	10;4	>6385	2	10	10	10	25.2	25.2	25.2	44.815	409	409;219	12												28	1								87.039	42814000	2038800	2.52877e-05	0.00252877		28
6406;B4ZCR2	6406;B4ZCR2	2;1	2;1	2;1	>6406;>tr|B4ZCR2|B4ZCR2_COTCO Fibrinogen beta chain (Fragment) OS=Coturnix coturnix GN=FGB PE=4 SV=1	2	2	2	2	5.4	5.4	5.4	46.511	408	408;144	11.3										1	3	3									9.7246	9524900	366340	4.54379e-06	0.000454379		3
6467;17078	6467	7;1	3;1	3;1	>6467	2	7	3	3	21.5	8.6	8.6	40.883	405	405;178	9.54	2	1	1							7	10	4	1								11.622	15721000	924740	1.14697e-05	0.00114697		12		1037			217
6505;CON__Q2KJ83	6505;CON__Q2KJ83	1;1	1;1	1;1	>6505;>Q2KJ83 TREMBL:Q2KJ83 (Bos taurus) Similar to Carboxypeptidase N catalytic chain	2	1	1	1	3.2	3.2	3.2	46.495	404	404;462	12												1									2.871	753720	44337	5.49921e-07	5.49921e-05		1		1038			85
652;591	652;591	4;3	4;3	4;3	>652;>591	2	4	4	4	2.9	2.9	2.9	137.63	1222	1222;1266	7.24	3	2	2	1		1		1		2			1	2	1	1					6.1511	208150000	3588800	4.45126e-05	0.00445126		9		1039	107		869	839
6528	6528	5	5	5	>6528	1	5	5	5	20.1	20.1	20.1	46.857	402	402	11										1	11	1									71.948	53619000	2822100	3.50031e-05	0.00350031		7		1040;1041;1042			207;286;320
6542	6542	5	5	5	>6542	1	5	5	5	16.4	16.4	16.4	45.447	402	402	18															1		3			3	16.888	6911800	329130	4.08227e-06	0.000408227		6		1043;1044;1045;1046			280;290;291;295
6544;23547	6544	5;2	5;2	5;2	>6544	2	5	5	5	12.9	12.9	12.9	44.698	402	402;118	16.2	6	1									2				4	1	2	6	18	15	35.786	140240000	8249100	0.000102315	0.0102315		41
6545	6545	8	8	6	>6545	1	8	8	6	29.1	29.1	18.7	45.225	402	402	12.7	1									1			17	3	2						104.42	148910000	7445500	9.23481e-05	0.00923481		20		275;276;1047;1048;1049			200;228;373;384;398
6555	6555	22	22	21	>6555	1	22	22	21	54.4	54.4	51.4	47.295	401	401	10.8	2	5	5	5	4	3	2	1	1	4	79	81	2		1		1	1	3	3	303.69	750380000	35732000	0.000443191	0.0443191		189		1050;1051;1052;1053;1054;1055			51;112;127;315;365;367
656;4018;8610;23403;15536;11470	656;4018	36;19;4;2;2;1	2;0;0;0;0;0	2;0;0;0;0;0	>656;>4018	6	36	2	2	30	1.5	1.5	140.76	1221	1221;562;329;119;195;261	10										5											13.027	109590000	1635700	2.02879e-05	0.00202879		4		375;376;377;378;382			24;220;941;1130;1137
6577;13826	6577	5;1	5;1	5;1	>6577	2	5	5	5	16	16	16	44.704	400	400;219	10.8										6	16	2									19.485	48217000	3444100	4.27179e-05	0.00427179		16		1056			83
6635	6635	5	3	3	>6635	1	5	3	3	17.4	5.8	5.8	43.055	397	397	9								1	4	1											11.441	6416500	534710	6.63212e-06	0.000663212		4
6640;16694;14949;18145	6640;16694	22;11;4;1	22;11;4;1	21;11;3;1	>6640;>16694	4	22	22	21	57.9	57.9	53.7	44.755	397	397;182;203;166	9.95	16	21	20	22	17	15	6		7	5	4	6	1	50	55	13	12	7	3		193.94	3232700000	170140000	0.00211028	0.211028		195		612;1057;1058;1059;1060;1061;1062;1063;1064;1065			16;26;53;167;205;217;219;224;303;310
6642	6642	5	5	5	>6642	1	5	5	5	16.9	16.9	16.9	45.987	397	397	10.5									1	7	9										29.917	24094000	1147300	1.42302e-05	0.00142302		18		1066			197
6656	6656	2	2	2	>6656	1	2	2	2	5.8	5.8	5.8	45.352	396	396	11.4											3	2									7.9002	3379400	225300	2.79444e-06	0.000279444		3
6729	6729	17	17	4	>6729	1	17	17	4	48.3	48.3	10.4	44.235	393	393	11.7											43	19		4	2				1		82.049	75461000	3144200	3.89982e-05	0.00389982		53		1067;1068;1069			90;165;320
6735;24538	6735	9;1	9;1	9;1	>6735	2	9	9	9	33.1	33.1	33.1	44.093	393	393;110	11.7											8	15									51.596	24446000	1111200	1.37824e-05	0.00137824		20		1070;1071;1072;1073			71;209;386;387
6738	6738	1	1	1	>6738	1	1	1	1	3.6	3.6	3.6	44.456	393	393	7							1														2.3338	160200	6161.5	7.64224e-08	7.64224e-06		1
6755	6755	5	3	3	>6755	1	5	3	3	19.4	9.7	9.7	44.056	392	392	2.46	5	8	7	3	1																40.904	46351000	2317500	2.87444e-05	0.00287444		21		223;224;1074;1075			282;285;324;325
6759;15245	6759	4;1	4;1	4;1	>6759	2	4	4	4	12	12	12	44.749	392	392;199	11.8										1		10									20.306	4628700	289300	3.58825e-06	0.000358825		8		1076			102
678	678	6	2	1	>678	1	6	2	1	5.9	2.4	1.5	133.02	1205	1205	3.4	1	2	1	4	2																6.6891	6009800	117840	1.46159e-06	0.000146159		7		712;1077			691;799
679;18833	679	8;1	8;1	8;1	>679	2	8	8	8	7.9	7.9	7.9	134.06	1204	1204;159	2.82	13	5	8	7	2	3	1														32.384	37833000	713830	8.85378e-06	0.000885378		24		1078;1079			120;605
6802	6802	9	7	7	>6802	1	9	7	7	30	22.6	22.6	42.721	390	390	3.59	2	4	5	12	5	1															62.688	17870000	812260	1.00746e-05	0.00100746		14		16;1080			49;177
6809	6809	12	1	1	>6809	1	12	1	1	36.4	4.9	4.9	41.402	390	390	6						2															11.405	8050900	383380	4.75514e-06	0.000475514		2		901;902;903			147;153;184
6841	6841	1	1	1	>6841	1	1	1	1	3.1	3.1	3.1	42.294	389	389	19																			1		3.2704	330900	15757	1.95437e-07	1.95437e-05		1
6873	6873	5	5	5	>6873	1	5	5	5	12.4	12.4	12.4	43.689	387	387	10.4										7	2	1									14.665	35502000	2366800	2.93559e-05	0.00293559		6
6907	6907	6	6	6	>6907	1	6	6	6	22.3	22.3	22.3	43.866	386	386	15.4														7	13	6	7				33.142	18702000	1246800	1.54643e-05	0.00154643		20		1081;1082;1083			120;134;190
6916	6916	32	7	7	>6916	1	32	7	7	67	16.6	16.6	42.457	385	385	8.6	3	3	3	4	2	3	1		19	32	8	5		1							101.69	656810000	34569000	0.000428767	0.0428767		69		950;952;953;954;955;956;957;958;959;1084;1085	28;29;38;39;40		82;130;135;153;185;261;262;307;323;366;383	26;45;56;57;191
6917;7088	6917;7088	8;7	8;7	8;7	>6917;>7088	2	8	8	8	24.4	24.4	24.4	43.687	385	385;378	10.5										16	16										31.574	36107000	1641200	2.03561e-05	0.00203561		25
6950	6950	12	12	5	>6950	1	12	12	5	37.2	37.2	14.1	42.633	384	384	5.06	59	38	28	23	17	25	26	29	15	13	10	9	1	2	1						124.53	2525600000	148560000	0.00184262	0.184262		260		306;307;309;1086			80;84;241;375
7050	7050	3	3	3	>7050	1	3	3	3	10.3	10.3	10.3	44.049	380	380	12												4									11.534	4882800	271270	3.36462e-06	0.000336462		5
7052	7052	6	6	6	>7052	1	6	6	6	23.2	23.2	23.2	42.1	379	379	3.72	11	17	13	9	10	4	5	4	2												58.46	275990000	16235000	0.000201366	0.0201366		66		1087			187
7080	7080	1	1	1	>7080	1	1	1	1	2.6	2.6	2.6	43.18	379	379	5.73	3	4	2	2	1	2	2	3	3	2	2										2.5956	411050000	19574000	0.00024278	0.024278		27
7084;19870;Q5KQS6;7136	7084	20;5;3;1	20;5;3;1	3;3;1;0	>7084	4	20	20	3	59	59	9.3	42.062	378	378;149;73;377	10	39	31	29	25	26	27	12	12	24	48	21	23	66	30	14	8	18	15	42	17	323.31	4060600000	203030000	0.00251822	0.251822		463		635;1088;1089;1090;1091;1092			47;50;156;193;308;328
7086	7086	1	1	1	>7086	1	1	1	1	4.2	4.2	4.2	44.477	378	378	12.3												2	1								4.4762	2288400	143030	1.77403e-06	0.000177403		3
7094	7094	7	2	2	>7094	1	7	2	2	22.8	4	4	41.226	378	378	7.92	1		1	1	1				2	5	2										9.3998	45048000	3465200	4.29796e-05	0.00429796		9		193;194;196;1093			151;295;330;353
7119	7119	1	1	1	>7119	1	1	1	1	3.4	3.4	3.4	41.945	377	377	15.1														2	3	1	1				6.1286	11378000	758500	9.40783e-06	0.000940783		3
7127;10944	7127;10944	5;4	5;4	5;4	>7127;>10944	2	5	5	5	17.8	17.8	17.8	42.377	377	377;271	11.5											11	10									23.419	21234000	965200	1.19716e-05	0.00119716		19		1094;1095			225;233
713;7878	713	52;7	52;7	48;7	>713	2	52	52	48	35.3	35.3	32.3	126.44	1185	1185;351	8.25	282	328	419	488	690	623	669	821	530	379	370	361	314	206	166	103	168	142	127	66	323.31	972240000000	24306000000	0.301472	30.1472		8730
7139	7139	13	13	7	>7139	1	13	13	7	42	42	22.9	42.895	376	376	8.28	3	4	3	3	4	4	1	1	1	18	18	5									60.839	91390000	4810000	5.96594e-05	0.00596594		38		5;6;7;1103;1104;1105			9;77;223;226;255;314
7146	7146	4	4	4	>7146	1	4	4	4	13.8	13.8	13.8	40.421	376	376	12											7	1							1		17.195	5895900	226760	2.81255e-06	0.000281255		7		1106			42
7153	7153	11	11	9	>7153	1	11	11	9	33.2	33.2	26.9	40.913	376	376	11.7									1	9	19	2							4		83.916	117450000	5338400	6.62133e-05	0.00662133		28		1107			280
7172;6496;20826	7172;6496	28;25;1	28;25;1	28;25;1	>7172;>6496	3	28	28	28	64.8	64.8	64.8	45.098	375	375;404;140	8.97	21	14	7	9	8	8	3	5	11	20	123	38	2	1	2	1					310.9	1086000000	54300000	0.000673494	0.0673494		188		1108;1109;1110;1111;1112;1113	60		103;138;268;271;278;283	105
72	72	47	47	17	>72	1	47	47	17	23.9	23.9	9.4	276.86	2506	2506	2.27	55	106	50	18	7	2	1														323.31	514650000	4855200	6.02201e-05	0.00602201		174		123;936;938;1114;1115;1116;1117			934;1045;1306;1672;1675;1845;1913
7229	7229	4	4	4	>7229	1	4	4	4	11	11	11	43.252	373	373	11.4									2	8	5	2	3	3	1						9.8949	19315000	965730	1.19782e-05	0.00119782		18
724;11945	724	16;1	2;0	2;0	>724	2	16	2	2	14.2	2.1	2.1	129.55	1175	1175;251	6.2	3	3	2	4	6	3	3							4	2						15.907	52181000	841630	1.04389e-05	0.00104389		19		146;147;148;151;1118			179;232;678;1044;1137
7257;8220	7257;8220	10;7	10;7	10;7	>7257;>8220	2	10	10	10	41.4	41.4	41.4	41.994	372	372;341	16.2														4	15				6	3	70.758	44973000	2248700	2.78911e-05	0.00278911		22		1119			232
7314	7314	2	2	2	>7314	1	2	2	2	7	7	7	40.571	370	370	2.67	1	3	3	2																	10.238	10436000	549280	6.81283e-06	0.000681283		5
8898;7340	8898;7340	1;1	1;1	1;1	>8898;>7340	2	1	1	1	7.5	7.5	7.5	36.847	322	322;369	10										1											23.546	3008000	200530	2.48722e-06	0.000248722		1
736;9566	736	3;1	3;1	2;1	>736	2	3	3	2	4.1	4.1	3.2	130.25	1170	1170;304	2.9	1	2	5	1	1																14.264	6241700	111460	1.38246e-06	0.000138246		4
7366	7366	1	1	1	>7366	1	1	1	1	4.3	4.3	4.3	41.845	368	368	13													1								4.6921	3077400	161970	2.00895e-06	0.000200895		1
7379	7379	2	2	2	>7379	1	2	2	2	7.9	7.9	7.9	41.2	367	367	12											1	5	1								8.3978	4240700	282710	3.50651e-06	0.000350651		5		1120			263
74	74	4	1	1	>74	1	4	1	1	1.8	0.5	0.5	278.18	2496	2496	10										1											3.8885	1253000	8409.7	1.04307e-07	1.04307e-05		1		1			1213
7403	7403	1	1	1	>7403	1	1	1	1	3.3	3.3	3.3	39.884	367	367	12												2									2.5028	746140	57395	7.11882e-07	7.11882e-05		1		1121			115
741	741	1	1	1	>741	1	1	1	1	1.2	1.2	1.2	131.95	1167	1167	9.67									1	2											3.6698	2444200	38796	4.81195e-07	4.81195e-05		3
7445	7445	12	12	10	>7445	1	12	12	10	36.2	36.2	30.4	40.307	365	365	10.7	3	2	1	1	1	1	1	1	1	2	34	21	2	4	2		1	1			218.57	191310000	11254000	0.000139586	0.0139586		43		1122			184
746;12347;17759	746	31;8;2	31;8;2	23;7;1	>746	3	31	31	23	33.6	33.6	23.9	128.52	1164	1164;243;170	2.87	63	63	68	54	18	11	5						1								243.76	721370000	10455000	0.000129676	0.0129676		213		492;493;494;1123;1124;1125;1126;1127;1128;1129;1130;1131	14		139;216;228;277;287;331;337;386;544;584;597;683	979
7464	7464	1	1	1	>7464	1	1	1	1	6.3	6.3	6.3	42.509	364	364	19																			1		7.257	149170	7850.8	9.73751e-08	9.73751e-06		1
7492;8391	7492;8391	3;2	3;2	3;2	>7492;>8391	2	3	3	3	9.6	9.6	9.6	39.871	363	363;335	12.5											1	6	2	1	1						9.747	7287400	404860	5.02156e-06	0.000502156		7
7499	7499	5	2	2	>7499	1	5	2	2	24.8	9.1	9.1	41.36	363	363	11.4					1	2														2	8.5814	5574000	293370	3.63873e-06	0.000363873		4		1019			26
7550	7550	7	7	5	>7550	1	7	7	5	39.3	39.3	26.6	39.56	361	361	8.67						1		3	14												106.51	84652000	6046600	7.49972e-05	0.00749972		19		1132;1133			196;204
7583;17098	7583	8;1	8;1	8;1	>7583	2	8	8	8	29.4	29.4	29.4	40.573	360	360;178	13.4												12	7				1		3		33.369	40258000	2012900	2.49664e-05	0.00249664		17		1134;1135			193;202
7592	7592	1	1	1	>7592	1	1	1	1	3.6	3.6	3.6	41.482	360	360	10.5										1	1										3.6849	431770	25398	3.15017e-07	3.15017e-05		2
7643;9539	7643;9539	7;6	7;6	7;6	>7643;>9539	2	7	7	7	22.1	22.1	22.1	41.755	358	358;305	6.25	3	2	3	4	3	3	3	13	4			2									20.572	27517000	1196400	1.48392e-05	0.00148392		23
7675	7675	6	6	6	>7675	1	6	6	6	23	23	23	40.78	357	357	12.8										1		7	10	3	1						29.323	71443000	3969100	4.92296e-05	0.00492296		17		1136			176
7695;12044	7695	9;2	9;2	7;1	>7695	2	9	9	7	35.4	35.4	28.4	40.716	356	356;249	11.7	2	1	2											18	2						37.663	64087000	4005400	4.96798e-05	0.00496798		19		1137;1138			89;121
7707	7707	1	1	1	>7707	1	1	1	1	5.9	5.9	5.9	38.047	356	356	9									2												14.765	9058600	1006500	1.24838e-05	0.00124838		2
7717	7717	10	1	1	>7717	1	10	1	1	27.2	2.2	2.2	40.951	356	356	7.33				1					2												9.2713	2022700	155590	1.92982e-06	0.000192982		2		585;589;590	15		23;30;316	226
8238;7725	8238;7725	1;1	1;1	1;1	>8238;>7725	2	1	1	1	3.5	3.5	3.5	36.731	340	340;356	3			1																		2.5827	661430	36746	4.55768e-07	4.55768e-05		1
7743	7743	2	2	2	>7743	1	2	2	2	2.8	2.8	2.8	40.111	355	355	17																3	2	1	1		5.037	3453500	172670	2.14166e-06	0.000214166		4
7773	7773	16	16	13	>7773	1	16	16	13	56.2	56.2	48.6	38.586	354	354	12.7			1						1	6	3	42	4	1			1		8	1	116.59	181930000	10107000	0.000125359	0.0125359		55		1139;1140;1141;1142;1143;1144			14;17;85;89;164;288
780;112;15804;20078	780;112	59;34;6;3	59;34;6;3	59;34;6;3	>780;>112	4	59	59	59	55	55	55	129.71	1142	1142;2190;192;147	5.3	46	69	70	69	86	183	69	24	20	15	15	13		1	3	1	2				323.31	2899400000	46764000	0.000580024	0.0580024		607		1145;1146;1147;1148;1149;1150;1151;1152;1153;1154;1155;1156;1157;1158;1159;1160;1161;1162;1163;1164;1165;1166			186;201;366;386;392;394;429;487;493;590;603;681;709;775;834;835;844;970;1016;1053;1057;1081
7859	7859	32	32	32	>7859	1	32	32	32	91.8	91.8	91.8	38.719	352	352	11.6	32	24	36	34	35	31	19	23	28	28	29	39	83	229	89	26	42	26	36	14	323.31	19622000000	1308100000	0.0162246	1.62246		925		1168;1169;1170			79;150;170
7861;12705	7861	8;2	8;2	8;2	>7861	2	8	8	8	32.4	32.4	32.4	39.915	352	352;237	11.5	1		1								22	22		2	2		1				206.78	193400000	13814000	0.000171338	0.0171338		44		1171;1172;1173			21;330;342
7869	7869	6	1	1	>7869	1	6	1	1	17.7	3.7	3.7	39.186	351	351	11.5											1	1									2.504	517320	34488	4.27762e-07	4.27762e-05		2
7897;27251;16302	7897	3;1;1	3;1;1	3;1;1	>7897	3	3	3	3	8.8	8.8	8.8	39.64	351	351;89;186	9.4									3	2											6.1931	3460100	150440	1.86594e-06	0.000186594		5
790	790	2	2	2	>790	1	2	2	2	2.5	2.5	2.5	124.22	1140	1140	3.14		1	4	2																	6.4758	1856300	34377	4.26385e-07	4.26385e-05		3		1174			499
7902	7902	16	2	1	>7902	1	16	2	1	57.4	12.9	4.9	34.936	350	350	13													3								21.403	11208000	700500	8.68845e-06	0.000868845		4		1089;1090;1092;1175;1176;1177			16;44;47;153;302;316
7942	7942	4	4	4	>7942	1	4	4	4	13.8	13.8	13.8	40.855	349	349	11.9											1	6									10.184	2983100	165730	2.05558e-06	0.000205558		6		1178;1179			264;331
7962	7962	1	1	1	>7962	1	1	1	1	3.7	3.7	3.7	38.39	349	349	6						1															3.1852	122950	6471	8.02612e-08	8.02612e-06		1
8208;7963	8208;7963	1;1	1;1	1;1	>8208;>7963	2	1	1	1	4.7	4.7	4.7	38.252	341	341;348	19																			1		4.0973	101320	4824.7	5.98418e-08	5.98418e-06		1
7974;23690	7974	12;3	12;3	12;3	>7974	2	12	12	12	39.1	39.1	39.1	40.205	348	348;116	11.6										9	31	24	4					2	1		59.599	154200000	6704200	8.31536e-05	0.00831536		55		1180;1181;1182			69;206;331
8795;7975	8795;7975	1;1	1;1	1;1	>8795;>7975	2	1	1	1	3.4	3.4	3.4	35.391	324	324;348	12												2									8.1412	3136500	209100	2.59351e-06	0.000259351		1
7977	7977	1	1	1	>7977	1	1	1	1	2	2	2	40.544	348	348	8.57						1	1	1	2	1	1										17.459	19087000	1004600	1.24603e-05	0.00124603		5
7982;15194	7982	15;7	15;7	15;7	>7982	2	15	15	15	50.6	50.6	50.6	41.019	348	348;200	10.9	2	4	2	3	1	1	1		1	2	4	45	24	2							304.36	342230000	21389000	0.000265292	0.0265292		69		1183;1184;1185;1186;1187;1188;1189			101;141;211;286;293;296;308
7992;14018;8539;8424	7992;14018	4;2;1;1	4;2;1;1	4;2;1;1	>7992;>14018	4	4	4	4	15.5	15.5	15.5	39.601	348	348;216;331;335	7.5						2	2	5	1												14.527	18355000	966030	1.19819e-05	0.00119819		11
8;129	8	5;1	5;1	5;1	>8	2	5	5	5	1.1	1.1	1.1	523.36	4631	4631;2095	2		5																			11.645	2654800	10056	1.24727e-07	1.24727e-05		5
80	80	3	2	2	>80	1	3	2	2	1.5	1.1	1.1	275.64	2470	2470	3		1	2	1																	5.7441	1537100	12916	1.602e-07	1.602e-05		3
8009	8009	8	8	8	>8009	1	8	8	8	24.5	24.5	24.5	38.641	347	347	9.55	3	2		1	1				8	23	21	6									36.613	132900000	9493000	0.000117744	0.0117744		47
8019	8019	7	7	7	>8019	1	7	7	7	28.2	28.2	28.2	37.624	347	347	7.73	2	1	4	3	2	3		9	18	3	4				2						63.126	284530000	17783000	0.000220566	0.0220566		46		1190;1191			82;207
8027;20399	8027	13;4	13;4	13;4	>8027	2	13	13	13	37.5	37.5	37.5	40.245	347	347;144	10.4	8	5	5	6	3	2	2	1	2	2	3	11	42	5	11	3	2				102.91	748240000	41569000	0.000515589	0.0515589		82		1192;1193;1194;1195			63;80;83;318
804;5416	804;5416	39;21	10;6	6;6	>804;>5416	2	39	10	6	46.2	14.7	9.4	122.63	1132	1132;455	2.37	24	23	16	8	2	1						1									231.69	269590000	4992500	6.1923e-05	0.0061923		70		102;105;364;366;367;368;1196;1197;1198;1199;1200			195;283;739;775;801;850;852;864;935;1037;1083
8047;11321;P01014;I0J178;E1BTF4	8047;11321	13;8;4;4;4	13;8;4;4;4	12;7;3;3;3	>8047;>11321	5	13	13	12	36.1	36.1	33.5	39.217	346	346;264;388;388;388	9.2	7	9	10	8	9	7	8	15	16	10	24	49	18	7	2		3				227.63	1033500000	51675000	0.000640936	0.0640936		177		1201;1202			29;232
8075;12144	8075;12144	13;8	4;1	4;1	>8075;>12144	2	13	4	4	47.4	15	15	38.61	346	346;247	9.69	6	4	2	2	1	2	3	3	2		5	17	3	1	5	2	1	1	1	1	37.35	132850000	8856900	0.000109854	0.0109854		49		870;871;874;1203			198;273;294;309
8076	8076	1	1	1	>8076	1	1	1	1	4.9	4.9	4.9	39.156	346	346	9									2												7.6172	8098000	404900	5.02206e-06	0.000502206		2
8093	8093	16	15	2	>8093	1	16	15	2	49	45.5	10.7	41.194	345	345	9.08	6	4	5	7	4	2	2	1	2	2	19	40	4								78.202	300040000	15792000	0.000195871	0.0195871		74		471;472;1204			55;64;284
8094	8094	2	2	2	>8094	1	2	2	2	6.1	6.1	6.1	39.164	345	345	12.6												4			1						5.9664	4514200	300940	3.73262e-06	0.000373262		5
8113	8113	1	1	1	>8113	1	1	1	1	3.8	3.8	3.8	37.462	344	344	10.7										1	2										3.7025	2946600	140310	1.74029e-06	0.000174029		2
8162	8162	1	1	1	>8162	1	1	1	1	4.4	4.4	4.4	37.713	343	343	12												2									3.2209	141360	14136	1.75332e-07	1.75332e-05		1
8164	8164	5	5	5	>8164	1	5	5	5	16.9	16.9	16.9	37.856	343	343	18																		9			13.883	8838100	883810	1.09621e-05	0.00109621		7		1205;1206;1207			230;307;337
8202	8202	4	4	4	>8202	1	4	4	4	12	12	12	37.402	342	342	11.2										1	8	3									11.72	18021000	1501800	1.86271e-05	0.00186271		8
8206	8206	14	14	14	>8206	1	14	14	14	41.5	41.5	41.5	39.368	342	342	10.8	1	3	2	3	2	3	1				33	36	6	2	1		1	1	1	1	98.215	242360000	17312000	0.000214724	0.0214724		69		1208			36
8210	8210	2	2	1	>8210	1	2	2	1	5.3	5.3	2.6	38.415	341	341	1.9	4	3	3																		4.8172	7301200	365060	4.52792e-06	0.000452792		5
8258	8258	16	3	3	>8258	1	16	3	3	53.8	10	10	38.206	340	340	11.7											8	5		2							46.321	21080000	1054000	1.3073e-05	0.0013073		12		1067;1068;1209			90;165;256
8272	8272	1	1	1	>8272	1	1	1	1	3.8	3.8	3.8	38.541	339	339	13													2								17.401	5826600	448200	5.55912e-06	0.000555912		1
8279	8279	7	7	7	>8279	1	7	7	7	30.1	30.1	30.1	36.886	339	339	10.7									3	21	30	10									35.849	144170000	7588000	9.41155e-05	0.00941155		41		1210			219
8287	8287	2	2	2	>8287	1	2	2	2	7.4	7.4	7.4	36.931	339	339	12												4									5.8679	2993600	187100	2.32064e-06	0.000232064		4
8294	8294	1	1	1	>8294	1	1	1	1	3.5	3.5	3.5	38.01	339	339	6						1															2.4451	347890	31626	3.92264e-07	3.92264e-05		1
8300	8300	3	3	1	>8300	1	3	3	1	11.8	11.8	4.1	38.226	339	339	12.2												3	1								8.0215	4422500	245690	3.04734e-06	0.000304734		3
8367	8367	4	4	4	>8367	1	4	4	4	12.8	12.8	12.8	37.177	336	336	19.5																	2			10	25.217	17523000	1030800	1.27852e-05	0.00127852		12		1211;1212			3;83
8378	8378	4	4	4	>8378	1	4	4	4	13.4	13.4	13.4	39.05	336	336	6.82	2		1	1	1	1					5										10.254	7652700	478290	5.93233e-06	0.000593233		6
841;13088	841	21;4	21;4	11;4	>841	2	21	21	11	24.7	24.7	14.7	124.13	1111	1111;230	2.81	18	39	54	16	5	3	2		1												184.01	216210000	4600200	5.70572e-05	0.00570572		92		879;1213;1214			213;643;985
8456	8456	1	1	1	>8456	1	1	1	1	5.1	5.1	5.1	38.793	333	333	7.67							1	2													6.287	4842600	403550	5.00531e-06	0.000500531		1
8492	8492	2	2	1	>8492	1	2	2	1	5.1	5.1	3	39.646	333	333	9								1	2	1											3.4338	3785900	210330	2.60877e-06	0.000260877		2		1215			300
8527	8527	8	1	1	>8527	1	8	1	1	26.5	3.9	3.9	37.128	332	332	3.14	2	3	3	3	3																3.8905	6848300	402840	4.99651e-06	0.000499651		10		1216			249
8543	8543	6	6	6	>8543	1	6	6	6	29.3	29.3	29.3	37.608	331	331	11.2	1	1	1	2	1						3	26	1		1			1	2		64.485	292970000	22536000	0.000279519	0.0279519		31		1217;1218;1219;1220			112;147;156;184
8574	8574	12	12	12	>8574	1	12	12	12	41.8	41.8	41.8	35.753	330	330	10	13	9	11	13	13	14	11	10	10	8	8	31	50	23	18	6	5	2	2	2	261.88	2799800000	311090000	0.00385851	0.385851		215		1221;1222;1223			1;192;236
8626	8626	3	1	1	>8626	1	3	1	1	11.2	3.3	3.3	36.362	329	329	11.8											1	4									2.4008	2601000	153000	1.89769e-06	0.000189769		3
8663	8663	1	1	1	>8663	1	1	1	1	2.1	2.1	2.1	37.997	328	328	12.4	1	1	2	2	1	1	1		1	2	3	3	2	1	1	1	4	4	4	2	2.3253	68769000	5730800	1.89769e-06	0.000189769		23
8674	8674	2	2	2	>8674	1	2	2	2	7.9	7.9	7.9	31.228	328	328	18																		2			11.221	1758000	293010	3.63426e-06	0.000363426		3
8709	8709	2	2	1	>8709	1	2	2	1	7.1	7.1	2.8	36.599	326	326	19																			2		5.3416	740670	46292	5.74169e-07	5.74169e-05		2
871	871	7	1	1	>871	1	7	1	1	6.8	2.5	2.5	124.75	1096	1096	8								1													9.7959	409390	6938.8	8.60634e-08	8.60634e-06		1		1224;1225			985;986
8715	8715	3	3	3	>8715	1	3	3	3	8	8	8	36.272	326	326	12.9	4	5	2	6	2	3						1			1		2	6	19	8	11.509	421860000	23437000	0.000290694	0.0290694		50		1226			36
9191;8717	9191;8717	3;3	3;3	3;3	>9191;>8717	2	3	3	3	12.4	12.4	12.4	35.544	314	314;326	12												5									11.01	2897800	193190	2.39618e-06	0.000239618		3
875	875	14	14	14	>875	1	14	14	14	16.2	16.2	16.2	122.05	1095	1095	12											1	36	1								64.947	86951000	1449200	1.79747e-05	0.00179747		40		1227;1228;1229			141;215;219
8791	8791	14	14	13	>8791	1	14	14	13	43.2	43.2	38.3	36.06	324	324	5.88	18	17	12	14	14	8	9	14	14	1	3	2	1	5			2		1	2	50.562	250090000	12505000	0.000155102	0.0155102		115		264			288
8830	8830	2	2	2	>8830	1	2	2	2	5.3	5.3	5.3	36.775	323	323	15															4						2.7071	1075200	59736	7.40918e-07	7.40918e-05		2
887	887	23	23	10	>887	1	23	23	10	18.8	18.8	10.6	124.56	1090	1090	11.4	19	10	6	5	2	2			2	2	2	7	10	79	27	4		1	5	3	323.31	585480000	9443300	0.000117127	0.0117127		144		341;342;343			932;978;1001
8915;17458	8915	6;1	6;1	6;1	>8915	2	6	6	6	16.8	16.8	16.8	36.984	321	321;174	9.67									5	10											27.245	26674000	1778200	2.20554e-05	0.00220554		10		1230;1231;1232			103;195;220
8920;12363	8920;12363	2;1	2;1	2;1	>8920;>12363	2	2	2	2	9	9	9	35.9	321	321;243	14									1										1		6.8843	1676800	88251	1.0946e-06	0.00010946		2
8924;P81494	8924	20;2	20;2	12;2	>8924	2	20	20	12	55.8	55.8	32.4	35.291	321	321;48	12.3	11	12	7	12	7	5	3	9	13	10	4	12	67	63	34	17	19	15	14	7	211.6	2878300000	191890000	0.00238005	0.238005		263	16	452;453;1233;1234	130	21	52;78;192;213	23
8970	8970	6	6	4	>8970	1	6	6	4	19.4	19.4	13.8	35.54	320	320	10			1			1			1	9	5	4									23.697	39195000	2613000	3.24096e-05	0.00324096		13
9040;4245	9040;4245	6;4	6;4	6;4	>9040;>4245	2	6	6	6	25.2	25.2	25.2	36.018	318	318;540	9.76									4	13											35.793	12604000	840270	1.0422e-05	0.0010422		12		1235;1236			249;267
9043	9043	11	11	11	>9043	1	11	11	11	41.8	41.8	41.8	36.012	318	318	14.7													1	11	17	3					61.572	56009000	3111600	3.85938e-05	0.00385938		24		1237;1238;1239;1240;1241			118;121;122;173;213
9045	9045	2	2	2	>9045	1	2	2	2	8.5	8.5	8.5	35.199	317	317	19																			2		6.2682	420780	35065	4.34919e-07	4.34919e-05		2
9047;I0J137	9047	4;1	4;1	4;1	>9047	2	4	4	4	14.8	14.8	14.8	35.076	317	317;56	17.4														1	1		1		4		11.077	1795900	89797	1.11377e-06	0.000111377		7
906	906	7	7	5	>906	1	7	7	5	7.4	7.4	5.4	120.86	1083	1083	5.9	1	1	2			6	7	3													18.671	49691000	842210	1.04461e-05	0.00104461		17
9081	9081	1	1	1	>9081	1	1	1	1	4.1	4.1	4.1	36.338	317	317	19.5																			1	1	4.1946	767310	47957	5.94821e-07	5.94821e-05		2		1242			309
9087	9087	4	4	4	>9087	1	4	4	4	16.5	16.5	16.5	35.69	316	316	16.8																2	7				42.971	16626000	1187600	1.47301e-05	0.00147301		7		1243			90
9140	9140	16	16	16	>9140	1	16	16	16	51.4	51.4	51.4	37.171	315	315	11.3	5	3	3	3	2	1	1	1	1	3	3	43	38	13	4	2					106.28	382550000	20134000	0.000249726	0.0249726		92	17;18	1244;1245;1246		227;229	110;168;203
9150	9150	4	1	1	>9150	1	4	1	1	16.2	3.5	3.5	34.904	315	315	8.5								1	1												5.6725	4562400	325880	4.04196e-06	0.000404196		2
9170;10953;5520	9170;10953;5520	2;1;1	2;1;1	2;1;1	>9170;>10953;>5520	3	2	2	2	8.3	8.3	8.3	35.352	314	314;271;449	11.1											7	1									7.8508	6201000	477000	5.91633e-06	0.000591633		8		1247			171
9190	9190	4	4	4	>9190	1	4	4	4	15	15	15	36.371	314	314	9.85								1	8	6	3	2									16.279	23712000	1482000	1.83816e-05	0.00183816		10		1248			221
9197	9197	2	2	2	>9197	1	2	2	2	10.2	10.2	10.2	33.156	314	314	2.25		3	1																		21.915	2283000	190250	2.35971e-06	0.000235971		3		1249			171
9238;9954	9238;9954	6;4	6;4	6;4	>9238;>9954	2	6	6	6	16.3	16.3	16.3	34.722	313	313;295	2.84	12	8	7	5	3	1			2												26.292	61465000	5122100	6.35305e-05	0.00635305		27		1250;1251			12;91
9254	9254	1	1	1	>9254	1	1	1	1	3.8	3.8	3.8	35.653	312	312	2		1																			2.8719	527990	65999	8.18599e-07	8.18599e-05		1	19	1252;1253		68	64;65
9260;14035	9260	5;2	5;2	5;2	>9260	2	5	5	5	21.8	21.8	21.8	35.016	312	312;216	12.8												6	10	1	1						29.832	31883000	1678000	2.08126e-05	0.00208126		12		1254;1255;1256;1257			161;167;173;193
9286	9286	12	12	8	>9286	1	12	12	8	38.3	38.3	22.5	35.152	311	311	9.99	4	3	6	4	5	9	1	6	5	10	64	36	4	1	4	1		1	1	1	90.151	813740000	54249000	0.000672862	0.0672862		128		564;565;1258;1259;1260;1261;1262			29;30;197;230;235;240;304
9318;12526	9318;12526	7;5	7;5	7;5	>9318;>12526	2	7	7	7	27.4	27.4	27.4	32.768	310	310;240	9.62	3									2	8	2							1		33.525	7827000	391350	4.854e-06	0.0004854		9		1263			301
935;10628	935	5;1	5;1	5;1	>935	2	5	5	5	5.7	5.7	5.7	119.2	1072	1072;278	8.89								1	8												21.331	23168000	421230	5.2246e-06	0.00052246		6		1264			268
9368	9368	2	2	2	>9368	1	2	2	2	5.5	5.5	5.5	36.574	309	309	11.2											3	1									2.3628	1397800	87363	1.08358e-06	0.000108358		2
9384;21077;P01013	9384;21077	13;7;1	12;6;1	12;6;1	>9384;>21077	3	13	12	12	38.8	35.9	35.9	35.12	309	309;138;232	8.6	18	18	15	9	8	14	13	14	21	17	38	44	11	7	5	2	1	2	3	1	65.684	2170500000	144700000	0.00179474	0.179474		217		1265;1266			163;195
94	94	7	7	4	>94	1	7	7	4	3.3	3.3	1.8	260.92	2311	2311	2.46	5	8	10	2	1																24.559	22581000	211040	2.61757e-06	0.000261757		18		906			468
9456	9456	4	4	4	>9456	1	4	4	4	13	13	13	33.237	307	307	14														8							10.334	5771900	384790	4.77263e-06	0.000477263		7		1267;1268			69;102
9561;12530;22193	9561;12530	3;2;1	3;2;1	3;2;1	>9561;>12530	3	3	3	3	13.8	13.8	13.8	34.818	304	304;240;129	15.2														3					1		13.99	2011700	134110	1.66339e-06	0.000166339		4
9582;10622	9582;10622	9;6	9;6	9;6	>9582;>10622	2	9	9	9	31.2	31.2	31.2	33.943	304	304;278	5.14	11	12	9	8	6	7	5	7	5	3	5	2									48.552	243990000	24399000	0.000302626	0.0302626		68		1269;1270			30;183
9593	9593	10	10	3	>9593	1	10	10	3	36.3	36.3	11.6	34.062	303	303	9.58	5	6	6	4	1	2		3	2	1	7	34	14	2	2		1				62.623	461320000	27137000	0.000336586	0.0336586		69		1216;1271;1272			163;276;297
9604	9604	4	4	2	>9604	1	4	4	2	18.8	18.8	10.2	35.569	303	303	12												5									11.745	2923000	162390	2.01416e-06	0.000201416		4		110			129
9639	9639	7	7	7	>9639	1	7	7	7	16.2	16.2	16.2	33.568	302	302	6.65	4	4	4	6	6	5	3	3	15	3	3	4									43.135	312050000	34672000	0.000430044	0.0430044		51		1273			37
9640	9640	16	8	8	>9640	1	16	8	8	55.3	24.5	24.5	33.832	302	302	5.75	25	31	26	26	38	28	23	14	15	12	15	11		1	1		1	2	1		164.69	4667800000	274580000	0.00340567	0.340567		265		927			109
9655	9655	3	3	3	>9655	1	3	3	3	11.9	11.9	11.9	33.827	302	302	13.6													7	1	1	1					11.695	40339000	2689300	3.33559e-05	0.00333559		8
9668	9668	4	4	4	>9668	1	4	4	4	13.6	13.6	13.6	34.034	301	301	12.5												7	6								22.661	54946000	3924700	4.86789e-05	0.00486789		11
9721	9721	1	1	1	>9721	1	1	1	1	5.7	5.7	5.7	33.832	300	300	15															1						36.469	0	0	0	0		1
9750;17715;15493	9750	3;1;1	1;1;0	1;1;0	>9750	3	3	1	1	12.4	4.3	4.3	33.963	299	299;171;196	7							1														11.017	0	0	0	0		1		114			72
9774	9774	8	8	5	>9774	1	8	8	5	36.8	36.8	28.1	34.059	299	299	12.2												19	4	1							84.567	141050000	14105000	0.000174947	0.0174947		22		1274;1275			63;65
979	979	5	5	1	>979	1	5	5	1	5.5	5.5	0.8	119.86	1061	1061	15.9	1	1	1											1	1	1	3	11	2	3	19.181	59456000	1061700	1.31685e-05	0.00131685		19
9823	9823	2	2	2	>9823	1	2	2	2	6.4	6.4	6.4	33.677	298	298	4.29	1		1	2	1	1	1														3.6521	7161500	397860	4.93474e-06	0.000493474		6		1276			108
9826	9826	3	1	1	>9826	1	3	1	1	12.4	4.7	4.7	32.299	298	298	4.5				1	1																4.5839	279600	19972	2.47717e-07	2.47717e-05		1
985	985	4	4	4	>985	1	4	4	4	5.7	5.7	5.7	118.5	1059	1059	14.4								3	2									2	5		23.225	18970000	387140	4.80178e-06	0.000480178		11
9862;15680	9862;15680	7;5	7;5	7;5	>9862;>15680	2	7	7	7	25.6	25.6	25.6	33.367	297	297;193	10.7	4	2		2	1	2		1	3	1	1	2	7	15	6						93.118	161800000	14709000	0.000182439	0.0182439		42		1277			51
9870	9870	13	3	3	>9870	1	13	3	3	43.1	10.8	10.8	32.423	297	297	6.65	7	5	4	4	5	3	3	1	1	6	7	8									27.565	263360000	18812000	0.000233329	0.0233329		47		67			112
9912	9912	7	2	2	>9912	1	7	2	2	47	10.1	10.1	32.388	296	296	11											5										72.391	38714000	3871400	4.80178e-05	0.00480178		9		405;1278			196;243
9921	9921	3	1	1	>9921	1	3	1	1	10.5	5.1	5.1	33.452	296	296	11.5											3	3									4.7315	14653000	1046600	1.29812e-05	0.00129812		3		663			100
9934;9;21678	9934;9	10;8;3	4;3;1	4;3;1	>9934;>9	3	10	4	4	43.7	23.4	23.4	33.081	295	295;4574;133	8.87	2	2	2	2	1	1	1	1	2	9	1		4						2	1	96.444	1087900000	67997000	0.000843381	0.0843381		31		635;1091;1279;1280			39;96;110;245
A0A060PIY8;76;441	A0A060PIY8;76	116;99;56	116;99;56	36;30;22	>tr|A0A060PIY8|A0A060PIY8_COTJA Fibronectin 1 OS=Coturnix coturnix japonica GN=FN1 PE=2 SV=1;>76	3	116	116	36	52.5	52.5	15.9	273.38	2484	2484;2483;1395	4.24	236	304	441	291	184	104	50	35	30	21	18	19	4	14	9	2	3	33	7	3	323.31	17596000000	167580000	0.00207853	0.207853		1599		238;239;240;241;242;243;244;245;246;247;248;249;250;1281			122;449;469;483;496;499;500;931;1379;1596;1644;1861;1879;2398
A0PA16;5390;3087;A0ZT12	A0PA16;5390;3087	27;24;22;10	25;22;20;8	17;16;14;0	>tr|A0PA16|A0PA16_COTJA Heat shock protein 70kDa OS=Coturnix coturnix japonica GN=HSPA8 PE=2 SV=1;>5390;>3087	4	27	25	17	46	44.3	31.6	70.87	646	646;457;646;634	9.84	13	11	11	6	5	8	3	1	49	33	7	3		4	5	9	11	4	14	6	183.01	531930000	16119000	0.000199927	0.0199927		146		773;1282;1283;1284;1285;1286			61;87;122;127;237;549
A5HTZ3;10743	A5HTZ3	3;1	3;1	3;1	>tr|A5HTZ3|A5HTZ3_COTCO Axoneme central apparatus protein (Fragment) OS=Coturnix coturnix GN=SPAG6 PE=2 SV=1	2	3	3	3	9.3	9.3	9.3	48.847	450	450;276	12												8									19.331	13195000	549790	6.81916e-06	0.000681916		7		1287			330
A5HU02	A5HU02	2	2	2	>tr|A5HU02|A5HU02_COTCO CD9 protein (Fragment) OS=Coturnix coturnix GN=CD9 PE=2 SV=1	1	2	2	2	5.6	5.6	5.6	23.733	213	213	11.4	2	2	2	2	1	1	1	1	2	1	2	1	3	1	1		1	4	7		17.525	39514000	7902700	9.80188e-05	0.00980188		28
A9CTP4	A9CTP4	3	3	3	>tr|A9CTP4|A9CTP4_COTJA Glutathione peroxidase 1 OS=Coturnix coturnix japonica GN=GPx1 PE=2 SV=2	1	3	3	3	21.6	21.6	21.6	17.014	153	153	17.8																	5	10	1		11.829	7178400	797600	9.8928e-06	0.00098928		11
B9A8Q3	B9A8Q3	6	6	6	>tr|B9A8Q3|B9A8Q3_COTJA Riboflavin-binding protein OS=Coturnix coturnix japonica PE=4 SV=1	1	6	6	6	19.3	19.3	19.3	27.237	238	238	12.3	3	1	2	2					1					9	16	2	1	1	1		34.484	49427000	5491800	6.81159e-05	0.00681159		30		1288			189
E1ABY0	E1ABY0	2	2	2	>tr|E1ABY0|E1ABY0_COTJA Trail (Fragment) OS=Coturnix coturnix japonica PE=2 SV=1	1	2	2	2	61.1	61.1	61.1	6.1829	54	54	15.2															3	1					11.322	1582000	527350	6.54083e-06	0.000654083		3
I0J150	I0J150	2	2	2	>tr|I0J150|I0J150_COTJA Hen egg protein 21 kDa (Fragment) OS=Coturnix coturnix japonica GN=HEP21 PE=4 SV=1	1	2	2	2	42.5	42.5	42.5	8.9762	80	80	19.2																			3	1	11.806	6655500	1663900	2.06377e-05	0.00206377		4
O73632	O73632	11	11	5	>tr|O73632|O73632_COTJA Acid alpha glucosidase OS=Coturnix coturnix japonica GN=GAAII PE=2 SV=2	1	11	11	5	14.8	14.8	7.4	96.696	873	873	7.91				1	1	1	1	11	8												41.634	62519000	1645200	2.04058e-05	0.00204058		19		1224;1225;1386			111;762;763
O93390;14899;25554	O93390;14899	9;7;4	9;7;4	9;7;4	>sp|O93390|SPRC_COTJA SPARC OS=Coturnix coturnix japonica GN=SPARC PE=2 SV=1;>14899	3	9	9	9	31.2	31.2	31.2	34.051	298	298;204;102	12.8	2							1	1	1	1	1	1	23	3	1					47.969	81242000	6249400	7.75126e-05	0.00775126		28		1389			257
P00701	P00701	11	11	6	>sp|P00701|LYSC_COTJA Lysozyme C OS=Coturnix coturnix japonica GN=LYZ PE=1 SV=2	1	11	11	6	76.2	76.2	31.3	16.278	147	147	13.2	10	10	9	10	9	6	2	1	4	5	8	8	8	6	11	7	11	14	40	34	318.41	948300000	105370000	0.00130693	0.130693		178		1390;1391			30;123
P01003;15709	P01003;15709	15;8	15;8	14;8	>sp|P01003|IOVO_COTJA Ovomucoid OS=Coturnix coturnix japonica PE=1 SV=1;>15709	2	15	15	14	93.5	93.5	87.6	20.477	186	186;193	13.4	8	3	3	6	3	2	2	1	8	14	19	29	23	59	73	28	26	14	6	8	323.31	1896200000	172380000	0.00213807	0.213807		300		1392;1393;1394			42;68;107
P05600	P05600	2	1	1	>sp|P05600|IOVO_COTDE Ovomucoid (Fragment) OS=Coturnix delegorguei PE=1 SV=1	1	2	1	1	30.8	30.8	30.8	5.6954	52	52	14										1				3	4						6.271	5164600	1721500	2.13521e-05	0.00213521		5
Q9W7A7;Q9W7A8;Q9PWB6;Q9W7A3;Q9PWB2;Q9PWB4;Q9PWB1;Q9W7A4;Q9PWB5;Q9PWB3;Q9W7A5;Q9W7A6;P06398;Q9W7A2	Q9W7A7;Q9W7A8;Q9PWB6;Q9W7A3;Q9PWB2;Q9PWB4;Q9PWB1;Q9W7A4;Q9PWB5;Q9PWB3;Q9W7A5;Q9W7A6;P06398;Q9W7A2	1;1;1;1;1;1;1;1;1;1;1;1;1;1	1;1;1;1;1;1;1;1;1;1;1;1;1;1	1;1;1;1;1;1;1;1;1;1;1;1;1;1	>tr|Q9W7A7|Q9W7A7_COTJA Fast troponin T isoform (Fragment) OS=Coturnix coturnix japonica PE=2 SV=1;>tr|Q9W7A8|Q9W7A8_COTJA Fast troponin T isoform (Fragment) OS=Coturnix coturnix japonica PE=2 SV=1;>tr|Q9PWB6|Q9PWB6_COTJA Fast troponin T isoform (Fragment)	14	1	1	1	15.2	15.2	15.2	11.044	92	92;97;101;119;119;121;121;125;125;125;127;135;253;380	10										1											3.9276	24022000	6005500	7.44875e-05	0.00744875		1
P14018;6174;Q9YGP0;11604;15491;U3JI22;U3ISS8	P14018;6174;Q9YGP0;11604	27;24;17;15;7;2;1	27;24;17;15;7;2;1	27;24;17;15;7;2;1	>sp|P14018|CLUS_COTJA Clusterin OS=Coturnix coturnix japonica GN=CLU PE=2 SV=2;>6174;>tr|Q9YGP0|Q9YGP0_CHICK Clusterin OS=Gallus gallus PE=2 SV=1;>11604	7	27	27	27	62.5	62.5	62.5	51.8	451	451;419;448;258;196;392;333	11	48	41	39	36	37	34	17	14	39	41	43	34	33	138	181	48	40	10	15	15	323.31	9045400000	430730000	0.00534243	0.534243		859		1398;1399;1400;1401;1402;1403			66;124;179;240;353;433
P19104	P19104	33	1	1	>sp|P19104|OVAL_COTJA Ovalbumin OS=Coturnix coturnix japonica GN=SERPINB14 PE=2 SV=2	1	33	1	1	78.6	7.6	7.6	42.239	383	383	13													1								14.797	287600	15978	1.98178e-07	1.98178e-05		0
P24589;14194	P24589;14194	5;4	5;4	4;3	>sp|P24589|HBA_COTJA Hemoglobin subunit alpha-A OS=Coturnix coturnix japonica GN=HBAA PE=1 SV=2;>14194	2	5	5	4	49.3	49.3	43	15.308	142	142;214	19.1																	1	1	10	5	28.71	12718000	1413100	1.7527e-05	0.00123223		13		1405			33
P30892	P30892	3	3	2	>sp|P30892|HBAD_COTJA Hemoglobin subunit alpha-D OS=Coturnix coturnix japonica GN=HBAD PE=1 SV=1	1	3	3	2	27.7	27.7	16.3	15.576	141	141	19.6																			3	5	11.34	3076900	279720	3.46943e-06	0.000346943		5
P32918;12041	P32918;12041	41;37	41;37	41;37	>sp|P32918|APOA1_COTJA Apolipoprotein A-I OS=Coturnix coturnix japonica GN=APOA1 PE=1 SV=2;>12041	2	41	41	41	84.8	84.8	84.8	30.753	264	264;249	13	21	17	11	15	13	8	7	3	16	14	18	15	3	9	22	28	161	29	8	13	224.6	4402200000	244570000	0.00303345	0.303345		323		1406;1407;1408;1409;1410;1411			37;87;97;160;230;263
P42642;12505	P42642;12505	6;5	6;5	6;5	>sp|P42642|NOV_COTJA Protein NOV OS=Coturnix coturnix japonica GN=NOV PE=2 SV=1;>12505	2	6	6	6	21.2	21.2	21.2	38.667	353	353;241	14.6												1	1	9	2	1	1		1		54.029	40432000	2128000	2.6394e-05	0.0026394		12		1412;1413;1414;1415			101;113;243;244
Q85UK1;P50684	Q85UK1;P50684	1;1	1;1	1;1	>tr|Q85UK1|Q85UK1_COTCH Cytochrome c oxidase subunit 2 OS=Coturnix chinensis GN=COII PE=3 SV=1;>sp|P50684|COX2_COTJA Cytochrome c oxidase subunit 2 OS=Coturnix coturnix japonica GN=MT-CO2 PE=3 SV=2	2	1	1	1	8.8	8.8	8.8	25.555	227	227;227	17																	2				12.086	1172500	167510	2.07766e-06	0.000207766		2		1416			121
P58773;14581;Q6LDU0;9114;17275	P58773;14581;Q6LDU0;9114	8;7;7;6;1	4;3;3;2;0	2;2;2;1;0	>sp|P58773|TPM1_COTJA Tropomyosin alpha-1 chain OS=Coturnix coturnix japonica GN=TPM1 PE=2 SV=1;>14581;>tr|Q6LDU0|Q6LDU0_COTCO Japanese quail alpha-tropomyosin OS=Coturnix coturnix PE=2 SV=1;>9114	5	8	4	2	25.4	17.6	10.2	32.765	284	284;208;284;316;176	10										8											14.233	62020000	3876200	4.80773e-05	0.00480773		8		1417			141
P67965	P67965	3	3	3	>sp|P67965|VEGFA_COTJA Vascular endothelial growth factor A OS=Coturnix coturnix japonica GN=VEGFA PE=2 SV=1	1	3	3	3	17.1	17.1	17.1	25.203	216	216	18																	1	1	1		8.38	4437500	443750	5.50392e-06	0.000550392		3		1418			120
P79886	P79886	3	3	3	>sp|P79886|APOV1_COTJA Apovitellenin-1 OS=Coturnix coturnix japonica PE=2 SV=1	1	3	3	3	49.5	49.5	49.5	11.94	105	105	20																				9	30.196	11029000	2757200	3.41981e-05	0.00341981		7		1419;1420			36;91
Q05025;971	Q05025;971	13;9	13;9	13;9	>sp|Q05025|G3P_COTJA Glyceraldehyde-3-phosphate dehydrogenase OS=Coturnix coturnix japonica GN=GAPDH PE=2 SV=2;>971	2	13	13	13	49.2	49.2	49.2	35.657	333	333;1062	12.4	5	2	3	2	1				2	9	3	3	8	36	8	2	5	2	5	1	112.08	383170000	22539000	0.000279556	0.0279556		65		1421;1422;1423;1424;1425;1426;1427;1428			41;44;128;131;173;229;326;329
Q5UAX9;14305;4759	Q5UAX9	7;2;2	7;2;2	7;2;2	>tr|Q5UAX9|Q5UAX9_COTCO Heparan sulfate 6-O endosulfatase 2 OS=Coturnix coturnix GN=Sulf2 PE=2 SV=1	3	7	7	7	11.4	11.4	11.4	102.14	877	877;212;499	10									11	9	3	3	1								52.404	51554000	1718500	2.13149e-05	0.00213149		16		1429;1430;1431;1432;1433			268;273;278;333;586
Q6PRV1;17575;26589;30561	Q6PRV1;17575;26589	6;5;4;1	6;5;4;1	6;5;4;1	>tr|Q6PRV1|Q6PRV1_COTJA Ferritin OS=Coturnix coturnix japonica PE=2 SV=1;>17575;>26589	4	6	6	6	33.1	33.1	33.1	21.222	181	181;172;94;55	17.3																	16	6			21.291	41724000	3793100	4.70466e-05	0.00470466		17		1434			165
Q6V115;25985	Q6V115	42;9	42;9	10;0	>sp|Q6V115|OVAL_COTCO Ovalbumin OS=Coturnix coturnix GN=SERPINB14 PE=2 SV=3	2	42	42	10	92.7	92.7	29	42.209	383	383;99	10.7	202	200	186	195	243	217	213	359	369	235	213	361	1757	601	307	123	104	94	102	95	323.31	339000000000	18833000000	0.23359	23.359		7926
Q76LI6;Q76LJ0;Q76LI7;20370;Q90371;Q9TQD5;Q9TQD4	Q76LI6;Q76LJ0;Q76LI7;20370;Q90371;Q9TQD5;Q9TQD4	2;2;2;1;1;1;1	2;2;2;1;1;1;1	2;2;2;1;1;1;1	>tr|Q76LI6|Q76LI6_COTJA MHC class I alpha chain OS=Coturnix coturnix japonica GN=Coja-E PE=3 SV=1;>tr|Q76LJ0|Q76LJ0_COTJA MHC class I alpha chain OS=Coturnix coturnix japonica GN=Coja-D2 PE=3 SV=1;>tr|Q76LI7|Q76LI7_COTJA MHC class I alpha chain OS=Coturnix	7	2	2	2	5.4	5.4	5.4	38.944	351	351;353;355;144;341;353;353	15															3						3.4158	756930	44525	5.52253e-07	5.52253e-05		2
Q7ZUB2;23018	Q7ZUB2;23018	2;1	2;1	2;1	>sp|Q7ZUB2|RS17_COTJA 40S ribosomal protein S17 OS=Coturnix coturnix japonica GN=RPS17 PE=2 SV=3;>23018	2	2	2	2	23.7	23.7	23.7	15.538	135	135;122	19																			3		19.028	2169200	433850	5.38113e-06	0.000538113		4		1441;1442			58;126
Q8JIP4;15425	Q8JIP4;15425	5;4	5;4	5;4	>tr|Q8JIP4|Q8JIP4_COTCO Epimorphin OS=Coturnix coturnix PE=2 SV=1;>15425	2	5	5	5	22.7	22.7	22.7	33.028	286	286;197	14.8														4	9	1					20.689	11836000	845400	1.04857e-05	0.00104857		9		1445;1446			28;236
Q9DGI2;25220	Q9DGI2	17;6	17;6	17;6	>tr|Q9DGI2|Q9DGI2_COTJA Insulin-like growth factor binding protein 5 (Fragment) OS=Coturnix coturnix japonica GN=IGFBP-5 PE=2 SV=1	2	17	17	17	71.8	71.8	71.8	25.73	227	227;105	13.1	19	8	10	6	4	7	4		7	7	7	7	4	13	71	26	38	16	17	15	180.36	906580000	90658000	0.00112445	0.112445		232		1447;1448;1449	74;75;76;77;78;120;121		83;124;151	72;79;80;81;160;161;223
Q9I832;P23498	Q9I832	14;4	10;2	10;2	>tr|Q9I832|Q9I832_COTJA Osteopontin OS=Coturnix coturnix japonica GN=OPN PE=2 SV=1	2	14	10	10	46.6	33.3	33.3	29.335	264	264;264	12.8								1	1	2	1	22	52	6	6						156.4	1119800000	124420000	0.00154321	0.154321		84			49;50;51;52;79;80;81;82;83;84;85;86;87;122;123;131			28;30;31;35;141;171;177;188;193;201;206;212;220;223;228;244
Q9I9P7;24920	Q9I9P7	12;2	12;2	12;2	>sp|Q9I9P7|EXFAB_COTJA Extracellular fatty acid-binding protein OS=Coturnix coturnix japonica PE=1 SV=1	2	12	12	12	55.6	55.6	55.6	20.179	178	178;107	14.1	7	7	5	5	5	5	3	1	5	10	6	6		2	5	4	22	56	27	11	78.908	2843700000	258520000	0.00320648	0.320648		155		1450;1451			163;166
Q9PUB0	Q9PUB0	16	4	4	>tr|Q9PUB0|Q9PUB0_COTJA Vitellogenin (Fragment) OS=Coturnix coturnix japonica PE=2 SV=1	1	16	4	4	47.3	14.8	14.8	46.45	412	412	3	9	7	7	9	5				1												61.698	38269000	1594500	1.97769e-05	0.00197769		40		399;401;1452			200;217;341
SUM																																							80624300841	1.00008	100.007	100
