# Supplementary material for: Proteomic analysis of quail calcified eggshell matrix: a comparison to chicken and turkey eggshell proteomes
Source: Proteome Sci. 2015 Aug 27;13:22. doi: 10.1186/s12953-015-0078-1 (PMC4550075; doi:10.1186/s12953-015-0078-1)
Supplement: Additional file 2: Table S2. — Table S2, derived from MaxQuant output table Peptides, contains all identified peptide sequences belonging to the proteins of Table S1 in alphabetic order starting with the first amino acid: It also contains other relevant data such as scores, charge states, and mass accuracy. (XLSX 2472 kb) [file 12953_2015_78_MOESM2_ESM.xlsx]

## Sheet: peptides
Table S2
Sequence	N-term cleavage window	C-term cleavage window	Amino acid before	First amino acid	Second amino acid	Second last amino acid	Last amino acid	Amino acid after	A Count	R Count	N Count	D Count	C Count	Q Count	E Count	G Count	H Count	I Count	L Count	K Count	M Count	F Count	P Count	S Count	T Count	W Count	Y Count	V Count	U Count	Length	Missed cleavages	Mass	Proteins	Leading razor protein	Start position	End position	Unique (Groups)	Unique (Proteins)	Charges	PEP	Score	Fraction Average	Fraction Std. Dev.	Fraction 1	Fraction 2	Fraction 3	Fraction 4	Fraction 5	Fraction 6
AAAISTSFNGAVQR	PDFSKLARAAAISTSF	SFNGAVQRISIKGVPL	R	A	A	Q	R	I	4	1	1	0	0	1	0	1	0	1	0	0	0	1	0	2	1	0	0	1	0	14	0	1391.72	804;5416	804	965	978	yes	no	2	5.096e-28	152.47	1.67	0.745	3	2	1
AADLLLHSR	QGFSIPFKAADLLLHS	ADLLLHSRNPNLVLGF	K	A	A	S	R	N	2	1	0	1	0	0	0	0	1	0	3	0	0	0	0	1	0	0	0	0	0	9	0	994.556	3860	3860	136	144	yes	yes	3	0.016738	60.102	2	0		1
AADTLYGVQLLQDPFGIVVFR	ATPRVSTRAADTLYGV	PFGIVVFRQPDGQVLL	R	A	A	F	R	Q	2	1	0	2	0	2	0	2	0	1	3	0	0	2	1	0	1	0	1	3	0	21	0	2321.24	O73632	O73632	142	162	yes	yes	3	5.5632e-06	73.448	8	0
AAELIDYKPCAHDWIYE	KEINLWFKAAELIDYK	CAHDWIYE________	K	A	A	Y	E	-	3	0	0	2	1	0	2	0	1	2	1	1	0	0	1	0	0	1	2	0	0	17	1	2092.96	20396	20396	128	144	yes	yes	3	0.00019855	61.265	19	0
AAEQAWR	TCIGDLNRAAEQAWRS	RAAEQAWRSGGFICTQ	R	A	A	W	R	S	3	1	0	0	0	1	1	0	0	0	0	0	0	0	0	0	0	1	0	0	0	7	0	830.404	9668	9668	262	268	yes	yes	2	0.053188	102.71	13	0
AAEVWMDEYK	NFLQNTARAAEVWMDE	EVWMDEYKEHFYNRNP	R	A	A	Y	K	E	2	0	0	1	0	0	2	0	0	0	0	1	1	0	0	0	0	1	1	1	0	10	0	1240.54	3797	3797	387	396	no	no	2	0.0010206	96.171	11.2	0.748
AAEVWMDEYKEHFYNR	NFLQNTARAAEVWMDE	YKEHFYNRNPPARKEN	R	A	A	N	R	N	2	1	1	1	0	0	3	0	1	0	0	1	1	1	0	0	0	1	2	1	0	16	1	2086.92	3797	3797	387	402	no	no	4	4.5627e-05	70.47	10	0
AAFDDAIAELDTLSEESYK	DRACRLAKAAFDDAIA	TLSEESYKDSTLIMQL	K	A	A	Y	K	D	4	0	0	3	0	0	3	0	0	1	2	1	0	1	0	2	1	0	1	0	0	19	0	2086.96	13891	13891	175	193	yes	yes	2;3	3.0978e-36	189.45	15.1	0.599
AAFILPEFAR	YYNSDIHRAAFILPEF	FILPEFARK_______	R	A	A	A	R	K	3	1	0	0	0	0	1	0	0	1	1	0	0	2	1	0	0	0	0	0	0	10	0	1133.62	11175	11175	256	265	yes	yes	2	0.029455	66.19	15	0
AAFSDVAK	RLSQKYPKAAFSDVAK	AAFSDVAKLVHDTKEI	K	A	A	A	K	L	3	0	0	1	0	0	0	0	0	0	0	1	0	1	0	1	0	0	0	1	0	8	0	807.413	4290	4290	12	19	yes	yes	2	0.013216	91.853	7	2.6				3		1
AAFSDVAKLVHDTK	RLSQKYPKAAFSDVAK	AKLVHDTKEIHKECCE	K	A	A	T	K	E	3	0	0	2	0	0	0	0	1	0	1	2	0	1	0	1	1	0	0	2	0	14	1	1500.79	4290	4290	12	25	yes	yes	4	4.6469e-06	89.624	10.3	0.471
AAGDAEAIAFDGR	CEKVIIEKAAGDAEAI	EAIAFDGRTYMEYHNA	K	A	A	G	R	T	5	1	0	2	0	0	1	2	0	1	0	0	0	1	0	0	0	0	0	0	0	13	0	1262.59	166;804;5416	166	1759	1771	no	no	2	3.1188e-07	158.11	3	2.86	3	4	3	1
AAGNVQVQITPSPR	FYYSSVTKAAGNVQVQ	VQITPSPRSDFRLTEL	K	A	A	P	R	S	2	1	1	0	0	2	0	1	0	1	0	0	0	0	2	1	1	0	0	2	0	14	0	1436.77	746;12347	746	469	482	yes	no	2;3	1.4979e-22	183.89	2.13	1.02	5	5	3	2
AAGVQVLAVGLEGADQEQLRR	ITAARDAKAAGVQVLA	ADQEQLRRMVSGEDPR	K	A	A	R	R	M	4	2	0	1	0	3	2	3	0	0	3	0	0	0	0	0	0	0	0	3	0	21	1	2179.17	4678	4678	380	400	yes	yes	3	1.1498e-07	85.087	2	0		1
AAHPFLFLIK	SPELEEFRAAHPFLFL	HPFLFLIKHNPTNTIV	R	A	A	I	K	H	2	0	0	0	0	0	0	0	1	1	2	1	0	2	1	0	0	0	0	0	0	10	0	1155.68	9384	9384	284	293	yes	yes	2;3	2.2707e-05	117.89	7.02	3.87	6	4	4	5	3	5
AALDFWTSGK	AGGDLINKAALDFWTS	LDFWTSGKRREDIQLK	K	A	A	G	K	R	2	0	0	1	0	0	0	1	0	0	1	1	0	1	0	1	1	1	0	0	0	10	0	1094.54	16016	16016	69	78	yes	yes	2	0.003351	94.692	14.7	0.745
AALEEAEKAQNAAEK	KVTADMVKAALEEAEK	KAQNAAEKAIKQADED	K	A	A	E	K	A	6	0	1	0	0	1	4	0	0	0	1	2	0	0	0	0	0	0	0	0	0	15	1	1571.78	6802	6802	201	215	yes	yes	3	0.0019884	60.968	3.5	0.5			1	1
AALEVNER	KVSKAFHKAALEVNER	AALEVNERGSEAAEAT	K	A	A	E	R	G	2	1	1	0	0	0	2	0	0	0	1	0	0	0	0	0	0	0	0	1	0	8	0	900.466	1506	1506	361	368	yes	yes	2	0.0050051	101.54	11.8	0.433
AALIVPAFETLHYR	QLELPHRKAALIVPAF	AFETLHYRLTFPKSKA	K	A	A	Y	R	L	3	1	0	0	0	0	1	0	1	1	2	0	0	1	1	0	1	0	1	1	0	14	0	1599.88	5505;3802;2336	5505	242	255	yes	no	3	0.00098641	61.167	8	0
AALLCALR	EPCLDACKAALLCALR	AALLCALRTGRSADPN	K	A	A	L	R	T	3	1	0	0	1	0	0	0	0	0	3	0	0	0	0	0	0	0	0	0	0	8	0	886.506	14179	14179	175	182	yes	yes	2	0.00016123	120.65	10	0
AALPLLR	PDFFEYFRAALPLLRS	RAALPLLRSDPSLWCA	R	A	A	L	R	S	2	1	0	0	0	0	0	0	0	0	3	0	0	0	1	0	0	0	0	0	0	7	0	752.491	9190	9190	99	105	yes	yes	2	0.015771	111.69	10.2	1.07
AALQELLGK	KIRGSLARAALQELLG	ALQELLGKGKHRALD_	R	A	A	G	K	G	2	0	0	0	0	1	1	1	0	0	3	1	0	0	0	0	0	0	0	0	0	9	0	941.555	25725;24220	25725	86	94	yes	no	2	0.041226	68.846	19	0
AAMIVNQLSK	EDPVVVSKAAMIVNQL	MIVNQLSKKEASRRAL	K	A	A	S	K	K	2	0	1	0	0	1	0	0	0	1	1	1	1	0	0	1	0	0	0	1	0	10	0	1073.59	18134	18134	73	82	yes	yes	2	0.0024913	82.831	7	8.49	2
AANFEQALAAHR	EDGVLVLRAANFEQAL	EQALAAHRHLPVEFSG	R	A	A	H	R	H	5	1	1	0	0	1	1	0	1	0	1	0	0	1	0	0	0	0	0	0	0	12	0	1297.65	5571	5571	36	47	yes	yes	2;3	2.3404e-12	169.89	11.2	0.416
AAPSAEFSVDR	AWQPLNVRAAPSAEFS	SAEFSVDRHRHLMSFL	R	A	A	D	R	H	3	1	0	1	0	0	1	0	0	0	0	0	0	1	1	2	0	0	0	1	0	11	0	1148.55	1940	1940	294	304	yes	yes	2	1.3811e-06	117.94	6.72	2.81	1	1	2	2	3	2
AAQFLLDVSQTTVVSGAR	AVNTVSPRAAQFLLDV	TTVVSGARNLLIRETT	R	A	A	A	R	N	3	1	0	1	0	2	0	1	0	0	2	0	0	1	0	2	2	0	0	3	0	18	0	1861.99	P79886	P79886	57	74	yes	yes	2;3	2.3854e-06	82.877	20	0
AASDIAMTELPPTHPIR	ENSLVAYKAASDIAMT	LPPTHPIRLGLALNFS	K	A	A	I	R	L	3	1	0	1	0	0	1	0	1	2	1	0	1	0	3	1	2	0	0	0	0	17	0	1818.93	13891	13891	132	148	yes	yes	3	3.675e-09	118.21	15.3	0.471
AASQPGELKDWFVGR	LNPDGFEKAASQPGEL	LKDWFVGRSNAQGIDL	K	A	A	G	R	S	2	1	0	1	0	1	1	2	0	0	1	1	0	1	1	1	0	1	0	1	0	15	1	1659.84	6735	6735	82	96	yes	yes	3	7.7821e-06	81.128	12	0
AASTYAQALLAYTFALAK	LCWQGRIRAASTYAQA	AYTFALAKDLQRTQEL	R	A	A	A	K	D	7	0	0	0	0	1	0	0	0	0	3	1	0	1	0	1	2	0	2	0	0	18	0	1873	30	30	800	817	yes	yes	3	7.4611e-05	72.433	3	0.707		1	2	1
AATILDK	GGELEEKRAATILDKQ	RAATILDKQLNPQSIA	R	A	A	D	K	Q	2	0	0	1	0	0	0	0	0	1	1	1	0	0	0	0	1	0	0	0	0	7	0	730.423	3917;3148	3917	289	295	yes	no	2	0.024827	108.09	9.33	0.471
AATILDKQLNPQSIAQLIEMSR	GGELEEKRAATILDKQ	AQLIEMSRSLQIPPED	R	A	A	S	R	S	3	1	1	1	0	3	1	0	0	3	3	1	1	0	1	2	1	0	0	0	0	22	1	2439.32	3917;3148	3917	289	310	yes	no	3	9.3999e-06	62.589	4	1			1		1
AATSDLENYDK	KDLDMLIKAATSDLEN	SDLENYDKTRHEEFKK	K	A	A	D	K	T	2	0	1	2	0	0	1	0	0	0	1	1	0	0	0	1	1	0	1	0	0	11	0	1225.55	7172	7172	142	152	yes	yes	2	5.8473e-07	136.5	9.45	4.08	2
AATSDLENYDKTR	KDLDMLIKAATSDLEN	LENYDKTRHEEFKKYE	K	A	A	T	R	H	2	1	1	2	0	0	1	0	0	0	1	1	0	0	0	1	2	0	1	0	0	13	1	1482.7	7172	7172	142	154	yes	yes	3	1.6045e-09	164.48	7.67	4.75	2
AAVAASDLNSLLESEGQYTLLAPTNEAFEK	EESLETLRAAVAASDL	PTNEAFEKIPREMLNR	R	A	A	E	K	I	6	0	2	1	0	1	4	1	0	0	5	1	0	1	1	3	2	0	1	1	0	30	0	3151.56	2800	2800	250	279	yes	yes	3;4	6.5158e-44	153.97	9.5	0.5
AAVPSGASTGIYEALELR	YTNKGMFRAAVPSGAS	IYEALELRDNDKTRYL	R	A	A	L	R	D	4	1	0	0	0	0	2	2	0	1	2	0	0	0	1	2	1	0	1	1	0	18	0	1803.94	26413	26413	46	63	no	no	2;3	7.3176e-09	115.26	13.2	3.42
AAWISQQVDLAK	EVVDPANRAAWISQQV	SQQVDLAKKQYMDGIN	R	A	A	A	K	K	3	0	0	1	0	2	0	0	0	1	1	1	0	0	0	1	0	1	0	1	0	12	0	1328.71	8527;9593	9593	80	91	no	no	2;3	2.4387e-06	110.93	8.53	4.48	1	2	2		1	1
AAWISQQVDLAKK	EVVDPANRAAWISQQV	QQVDLAKKQYMDGINI	R	A	A	K	K	Q	3	0	0	1	0	2	0	0	0	1	1	2	0	0	0	1	0	1	0	1	0	13	1	1456.8	8527;9593	9593	80	92	no	no	3	4.4692e-07	118.87	12	0
AAYLHVGEVIDGVDMR	FLCGSSGKAAYLHVGE	VIDGVDMRAEVGLLSR	K	A	A	M	R	A	2	1	0	2	0	0	1	2	1	1	1	0	1	0	0	0	0	0	1	3	0	16	0	1743.86	323;3694	323	929	944	no	no	3	1.1192e-07	145.69	4.63	2.78	3	3	2	1	2	4
ACAAKGILLSGWR	AALSSYVRACAAKGIL	GILLSGWRNKVCTKYT	R	A	C	W	R	N	3	1	0	0	1	0	0	2	0	1	2	1	0	0	0	1	0	1	0	0	0	13	1	1401.76	10751	10751	173	185	yes	yes	3	1.7753e-06	157.56	1.83	0.687	2	3	1
ACADAVILPLK	QLAETNWKACADAVIL	DAVILPLKAQARMKWG	K	A	C	L	K	A	3	0	0	1	1	0	0	0	0	1	2	1	0	0	1	0	0	0	0	1	0	11	0	1169.65	188;746	746	801	811	no	no	2	0.008495	70.942	2.57	1.18	2	1	2	2
ACEPIIQTFCHEVADNQIDSGDLMECLIQNK	QIEALLMRACEPIIQT	MECLIQNKHQKEMNEK	R	A	C	N	K	H	2	0	2	3	3	3	3	1	1	4	2	1	1	1	1	1	1	0	0	1	0	31	0	3647.64	780	780	658	688	yes	yes	3;4	4.532e-56	157.66	6	0						2
ACLFVPSIDVLNQNTLR	YYTDDVNRACLFVPSI	VLNQNTLRIKETAQAL	R	A	C	L	R	I	1	1	2	1	1	1	0	0	0	1	3	0	0	1	1	1	1	0	0	2	0	17	0	1959.02	3947;9852	3947	150	166	yes	no	3	7.6546e-12	162.46	7	2.83			1
ACNCLLLK	IAKAVEEKACNCLLLK	ACNCLLLKVNQIGSVT	K	A	C	L	K	V	1	0	1	0	2	0	0	0	0	0	3	1	0	0	0	0	0	0	0	0	0	8	0	990.499	7773	7773	256	263	no	no	2	0.02083	87.323	12.3	0.471
ACTMGAYHPLLFEK	YYQKFHDRACTMGAYH	YHPLLFEKNLVKHLNQ	R	A	C	E	K	N	2	0	0	0	1	0	1	1	1	0	2	1	1	1	1	0	1	0	1	0	0	14	0	1636.77	21067	21067	95	108	yes	yes	3	2.1632e-06	89.624	11.6	0.49
ADALQAGASQFETSAAK	KLSELDDRADALQAGA	QFETSAAKLKRKYWWK	R	A	D	A	K	L	6	0	0	1	0	2	1	1	0	0	1	1	0	1	0	2	1	0	0	0	0	17	0	1664.8	1268;26957	1268	515	531	yes	no	2;3	3.8013e-08	100.04	19.8	0.4
ADANSIISLTFK	ARCYWALRADANSIIS	SIISLTFKTLDLEQCT	R	A	D	F	K	T	2	0	1	1	0	0	0	0	0	2	1	1	0	1	0	2	1	0	0	0	0	12	0	1278.68	1153	1153	431	442	yes	yes	2	8.8743e-07	133.32	12.4	1.4
ADDDTYVILDNLR	DEADWFMKADDDTYVI	YVILDNLRWLLSKYSP	K	A	D	L	R	W	1	1	1	4	0	0	0	0	0	1	2	0	0	0	0	0	1	0	1	1	0	13	0	1521.73	11075	11075	140	152	yes	yes	2;3	0.00014013	99.941	13.7	0.471
ADDDVYIKGDKLENFLR	DKYEWFMRADDDVYIK	DKLENFLRSLNSSEPL	R	A	D	L	R	S	1	1	1	4	0	0	1	1	0	1	2	2	0	1	0	0	0	0	1	1	0	17	2	2010.01	14001	14001	73	89	yes	yes	4	9.2225e-05	63.691	8	0
ADDGSEPNPYFGR	VVIILYGRADDGSEPN	EPNPYFGRKYIGVSEG	R	A	D	G	R	K	1	1	1	2	0	0	1	2	0	0	0	0	0	1	2	1	0	0	1	0	0	13	0	1423.6	3694	3694	97	109	yes	yes	2;3	3.9667e-33	173.76	8.06	5.44	3	3	3	2	4	3
ADDGSEPNPYFGRK	VVIILYGRADDGSEPN	PNPYFGRKYIGVSEGG	R	A	D	R	K	Y	1	1	1	2	0	0	1	2	0	0	0	1	0	1	2	1	0	0	1	0	0	14	1	1551.7	3694	3694	97	110	yes	yes	3	8.3171e-07	153.39	5.12	2.98	1	1	1		2	1
ADEHTLPLAADLMTSSR	SLTLHLMKADEHTLPL	ADLMTSSRIQKNPMLQ	K	A	D	S	R	I	3	1	0	2	0	0	1	0	1	0	3	0	1	0	1	2	2	0	0	0	0	17	0	1826.88	Q9PUB0	Q9PUB0	329	345	yes	yes	3	3.9685e-09	118.55	3.29	1.28	1	1	1	3	1
ADFLQPLPAWPIR	AMVDYPYKADFLQPLP	PLPAWPIREVCKFLKD	K	A	D	I	R	E	2	1	0	1	0	1	0	0	0	1	2	0	0	1	3	0	0	1	0	0	0	13	0	1522.83	6656	6656	199	211	yes	yes	2	0.00012531	95.094	11.5	0.5
ADHPFLFCIK	ASVSEEFRADHPFLFC	HPFLFCIKHIATNAVL	R	A	D	I	K	H	1	0	0	1	1	0	0	0	1	1	1	1	0	2	1	0	0	0	0	0	0	10	0	1246.62	P01012	P01012	361	370	yes	yes	2;3	0.00062551	96.143	10.1	4	1	1	1			1
ADHPFLFCVK	VDATEEFRADHPFLFC	HPFLFCVKHIETNAIL	R	A	D	V	K	H	1	0	0	1	1	0	0	0	1	0	1	1	0	2	1	0	0	0	0	1	0	10	0	1232.6	Q6V115;P19104;20852	Q6V115	358	367	no	no	2;3	2.2874e-05	117.7	10.1	5.13	7	6	8	5	25	5
ADHPFLFCVKHIETNAILLFGR	VDATEEFRADHPFLFC	NAILLFGRCVSP____	R	A	D	G	R	C	2	1	1	1	1	0	1	1	2	2	3	1	0	3	1	0	1	0	0	1	0	22	1	2597.36	Q6V115;P19104;20852	Q6V115	358	379	no	no	5	8.1012e-06	60.621	13	0
ADHPFLFLIR	SLELEDFRADHPFLFL	HPFLFLIRYNPTNTLL	R	A	D	I	R	Y	1	1	0	1	0	0	0	0	1	1	2	0	0	2	1	0	0	0	0	0	0	10	0	1227.68	8047	8047	321	330	yes	yes	2;3	5.6623e-06	131.5	10.6	2.96	1					1
ADIAESQVNK	ELEEAEERADIAESQV	IAESQVNKLRAKSREF	R	A	D	N	K	L	2	0	1	1	0	1	1	0	0	1	0	1	0	0	0	1	0	0	0	1	0	10	0	1073.54	167;1229;30802	167	1918	1927	no	no	2	2.457e-11	157.75	9.5	0.5
ADIESLEQLLMNK	VPLFSGFRADIESLEQ	LEQLLMNKQIGLKRYE	R	A	D	N	K	Q	1	0	1	1	0	1	2	0	0	1	3	1	1	0	0	1	0	0	0	0	0	13	0	1502.77	2615	2615	505	517	yes	yes	2;3	2.3665e-19	126.83	5.55	2.31		1	2	1	2	1
ADIFVDPVLHTACALDIK	LNMLKESKADIFVDPV	TACALDIKHHCAAIPP	K	A	D	I	K	H	3	0	0	3	1	0	0	0	1	2	2	1	0	1	1	0	1	0	0	2	0	18	0	1997.03	780;112	780	1022	1039	yes	no	2;3	3.7179e-09	159.26	5.47	3.41	2	3	1	2	1	2
ADINLLK	CGFMDDCKADINLLKC	KADINLLKCGSIRPGE	K	A	D	L	K	C	1	0	1	1	0	0	0	0	0	1	2	1	0	0	0	0	0	0	0	0	0	7	0	785.465	780;112;15804	780	206	212	yes	no	2	0.031876	100.39	5.4	1.36			1		1	2
ADIPVSHFPGGSNK	RSGASLSRADIPVSHF	HFPGGSNKILLLAQEA	R	A	D	N	K	I	1	0	1	1	0	0	0	2	1	1	0	1	0	1	2	2	0	0	0	1	0	14	0	1424.7	3846;1555	1555	536	549	no	no	3	3.387e-05	82.529	6	0						2
ADLAAQYTTIGR	VPDTPSARADLAAQYT	AQYTTIGRMDQGIGLV	R	A	D	G	R	M	3	1	0	1	0	1	0	1	0	1	1	0	0	0	0	0	2	0	1	0	0	12	0	1278.66	11716	11716	143	154	yes	yes	2	5.4029e-08	117.2	10.8	0.748
ADLINNLGTIAK	DTGIGMTKADLINNLG	NNLGTIAKSGTKAFME	K	A	D	A	K	S	2	0	2	1	0	0	0	1	0	2	2	1	0	0	0	0	1	0	0	0	0	12	0	1241.7	C7G498;C7G493;2075;10004	C7G498	96	107	yes	no	2	0.0034141	69.03	16.5	2.5
ADLVNNLGTIAK	DTGIGMTKADLVNNLG	NNLGTIAKSGTKAFME	K	A	D	A	K	S	2	0	2	1	0	0	0	1	0	1	2	1	0	0	0	0	1	0	0	1	0	12	0	1227.68	C7G492;1525;C7G496;Q8QGE7;11726	C7G492	100	111	no	no	2	1.3426e-06	113.61	4.86	3.36	1	2	1
ADMQVLPVSGEFSR	EYRSKYPKADMQVLPV	PVSGEFSRALALEVGS	K	A	D	S	R	A	1	1	0	1	0	1	1	1	0	0	1	0	1	1	1	2	0	0	0	2	0	14	0	1534.74	4361;4742	4361	325	338	yes	no	2	1.1335e-05	90.707	9	0
ADNQDIGFGSGTR	LKQLEHFKADNQDIGF	IGFGSGTRALEQALER	K	A	D	T	R	A	1	1	1	2	0	1	0	3	0	1	0	0	0	1	0	1	1	0	0	0	0	13	0	1336.6	1250	1250	921	933	yes	yes	2	1.5446e-05	143.76	4.5	1.71		1	1	1	1	1
ADPERNECFLSFK	AMADCCSKADPERNEC	NECFLSFKVPQPDFVQ	K	A	D	F	K	V	1	1	1	1	1	0	2	0	0	0	1	1	0	2	1	1	0	0	0	0	0	13	1	1611.74	16345;19800	16345	98	110	no	no	2;3	4.3574e-05	111.81	8.42	4.28	1	3	3	2	1	1
ADPERNECFLSFKVPQPDFVQPYQR	AMADCCSKADPERNEC	DFVQPYQRPASDVICK	K	A	D	Q	R	P	1	2	1	2	1	3	2	0	0	0	1	1	0	3	4	1	0	0	1	2	0	25	2	3066.47	16345;19800	16345	98	122	no	no	4	3.033e-30	115.55	10	0
ADQIETQQLMR	KMRVVLNKADQIETQQ	IETQQLMRVYGALMWS	K	A	D	M	R	V	1	1	0	1	0	3	1	0	0	1	1	0	1	0	0	0	1	0	0	0	0	11	0	1331.65	14498	14498	59	69	yes	yes	2	0.00027985	93.839	7.73	4.81	2	1	1	2	1
ADQVDTQQLMR	KIRVVLNKADQVDTQQ	VDTQQLMRVYGALMWS	K	A	D	M	R	V	1	1	0	2	0	3	0	0	0	0	1	0	1	0	0	0	1	0	0	1	0	11	0	1303.62	13766	13766	136	146	yes	yes	2	0.001971	74.611	10	0
ADQWNVNYVETSAK	SIEEAKNRADQWNVNY	NYVETSAKTRANVDKV	R	A	D	A	K	T	2	0	2	1	0	1	1	0	0	0	0	1	0	0	0	1	1	1	1	2	0	14	0	1623.75	28687	28687	38	51	yes	yes	2	8.5669e-05	86.497	17	0
ADSEVGYIIR	LPYYAAVKADSEVGYI	SEVGYIIRRVTAVDKD	K	A	D	I	R	R	1	1	0	1	0	0	1	1	0	2	0	0	0	0	0	1	0	0	1	1	0	10	0	1121.57	483	483	488	497	yes	yes	2	3.8603e-10	150.35	2.5	1.28	3	2	3	1	1
ADSEVGYIIRR	LPYYAAVKADSEVGYI	EVGYIIRRVTAVDKDA	K	A	D	R	R	V	1	2	0	1	0	0	1	1	0	2	0	0	0	0	0	1	0	0	1	1	0	11	1	1277.67	483	483	488	498	yes	yes	2;3	6.6979e-05	102.95	2.75	0.829		2	1	1
ADSPLVEQHILEIEQR	LGYDNNIKADSPLVEQ	HILEIEQRFHLVMLQE	K	A	D	Q	R	F	1	1	0	1	0	2	3	0	1	2	2	0	0	0	1	1	0	0	0	1	0	16	0	1875.97	8093;1843	8093	152	167	no	no	2;3	1.9186e-07	156.11	8.24	4.37	2	1	2		1
ADSYYEYLLK	GVYTLGARADSYYEYL	SYYEYLLKQWIQGGKT	R	A	D	L	K	Q	1	0	0	1	0	0	1	0	0	0	2	1	0	0	0	1	0	0	3	0	0	10	0	1263.6	4371	4371	292	301	yes	yes	2	0.017392	73.885	10	0.707
ADTLTLEER	NIVPVIAKADTLTLEE	DTLTLEERDYFKQRIM	K	A	D	E	R	D	1	1	0	1	0	0	2	0	0	0	2	0	0	0	0	0	2	0	0	0	0	9	0	1046.52	22760;15968;10183	22760	17	25	yes	no	2	0.00046567	111.17	5.11	2.85		1	3	1	1	1
ADTYFDNYR	YRYSKVIRADTYFDNY	DTYFDNYRVGATGEIF	R	A	D	Y	R	V	1	1	1	2	0	0	0	0	0	0	0	0	0	1	0	0	1	0	2	0	0	9	0	1163.49	205	205	633	641	yes	yes	2	0.0039797	100.02	2	0		1
ADVGDNTNRIDFAYYVTGK	QVTFTLSRADVGDNTN	FAYYVTGKAGIVNRGR	R	A	D	G	K	A	2	1	2	3	0	0	0	2	0	1	0	1	0	1	0	0	2	0	2	2	0	19	1	2118	17778	17778	113	131	yes	yes	3	5.3516e-11	128.38	3.44	2.06	2	2	1	1	1	1
ADVGFAMGIAGTDVAK	NDGPALKKADVGFAMG	IAGTDVAKEASDIILT	K	A	D	A	K	E	4	0	0	2	0	0	0	3	0	1	0	1	1	1	0	0	1	0	0	2	0	16	0	1521.75	2758;678	2758	417	432	no	no	2	9.908e-06	79.837	1.5	0.5	1	1
ADVIYIYLDK	IIKKVEVKADVIYIYL	VIYIYLDKVNENDSIR	K	A	D	D	K	V	1	0	0	2	0	0	0	0	0	2	1	1	0	0	0	0	0	0	2	1	0	10	0	1211.64	30	30	1941	1950	yes	yes	2	0.037867	62.466	5.67	3.86		1		1
ADVSDIIESALEQLNSR	CELSGASKADVSDIIE	ALEQLNSRYQPLLRFS	K	A	D	S	R	Y	2	1	1	2	0	1	2	0	0	2	2	0	0	0	0	3	0	0	0	1	0	17	0	1858.93	8076	8076	313	329	yes	yes	3	1.4716e-08	154.88	9	0
ADYIPTQQDVLR	NDLERIARADYIPTQQ	PTQQDVLRTRVKTTGI	R	A	D	L	R	T	1	1	0	2	0	2	0	0	0	1	1	0	0	0	1	0	1	0	1	1	0	12	0	1417.72	7695	7695	167	178	yes	yes	2	2.9344e-06	109.72	8.25	6.04	1	1	2
AEAAEPGEALR	VCGVHIKKAEAAEPGE	AEPGEALRYLHAAELG	K	A	E	L	R	Y	4	1	0	0	0	0	3	1	0	0	1	0	0	0	1	0	0	0	0	0	0	11	0	1112.55	1604	1604	30	40	yes	yes	2	0.011561	68.536	18	0
AEAALTVTDESDPYILTLK	AQEYIVMKAEAALTVT	DPYILTLKFQGWLNGS	K	A	E	L	K	F	3	0	0	2	0	0	2	0	0	1	3	1	0	0	1	1	3	0	1	1	0	19	0	2049.05	4269	4269	164	182	yes	yes	3	9.2825e-07	85.937	3.17	0.687		1	3	2
AEADKTFSDVTGLAK	QKNAAATRAEADKTFS	SDVTGLAKEVDDMMKQ	R	A	E	A	K	E	3	0	0	2	0	0	1	1	0	0	1	2	0	1	0	1	2	0	0	1	0	15	1	1551.78	1462;1133	1133	838	852	no	no	3	2.8005e-06	92.8	4.33	0.471				2	1
AEAILGNAAAESK	SAKEKTDRAEAILGNA	GNAAAESKAASSTAGE	R	A	E	S	K	A	5	0	1	0	0	0	2	1	0	1	1	1	0	0	0	1	0	0	0	0	0	13	0	1243.64	1555	1555	686	698	yes	yes	2	0.00048577	83.877	6.33	0.471						2
AEAYLLEDLYEEAIK	NVNALKDRAEAYLLED	DLYEEAIKDYETAQAN	R	A	E	I	K	D	3	0	0	1	0	0	4	0	0	1	3	1	0	0	0	0	0	0	2	0	0	15	0	1768.88	5586	5586	288	302	yes	yes	2	0.00041881	71.98	11.5	0.5
AEAYLLEDLYEEAIKDYETAQANSENDQQIR	NVNALKDRAEAYLLED	SENDQQIREGLERAQR	R	A	E	I	R	E	5	1	2	3	0	3	6	0	0	2	3	1	0	0	0	1	1	0	3	0	0	31	1	3631.68	5586	5586	288	318	yes	yes	3;4	1.4568e-59	166.44	11.4	0.49
AEDEEEINAELTAK	KIKEVTERAEDEEEIN	INAELTAKKRKLEDEC	R	A	E	A	K	K	3	0	1	1	0	0	5	0	0	1	1	1	0	0	0	0	1	0	0	0	0	14	0	1560.72	656;4018;167;1229	167	934	947	no	no	2;3	2.329e-06	117.08	10	0
AEDGGGQFTTIR	QYYILTIRAEDGGGQF	GGQFTTIRVYFNILDI	R	A	E	I	R	V	1	1	0	1	0	1	1	3	0	1	0	0	0	1	0	0	2	0	0	0	0	12	0	1250.59	60;4597	4597	149	160	no	no	2	0.0016995	77.644	2	0		2
AEDTQTIPFR	GLWEKAFKAEDTQTIP	DTQTIPFRVTEQESKP	K	A	E	F	R	V	1	1	0	1	0	1	1	0	0	1	0	0	0	1	1	0	2	0	0	0	0	10	0	1176.58	Q6V115;25985;P19104	Q6V115	191	200	no	no	2;3	1.2653e-86	232.79	10.5	5.16	8	7	6	8	9	7
AEDTQTIPFRVTEQESKPVQMMHQIGSFK	GLWEKAFKAEDTQTIP	MHQIGSFKVASMASEK	K	A	E	F	K	V	1	1	0	1	0	4	3	1	1	2	0	2	2	2	2	2	3	0	0	2	0	29	2	3361.64	Q6V115	Q6V115	191	219	yes	yes	4;5	4.2986e-30	104.6	10	2.14
AEDVDTPSDDILCTIVSQSTSGYVENISPAPGSEK	VITPAHLRAEDVDTPS	SPAPGSEKSRAGIAIS	R	A	E	E	K	S	2	0	1	4	1	1	3	2	0	3	1	1	0	0	3	6	3	0	1	3	0	35	0	3680.69	264;1337	264	1088	1122	yes	no	3	2.5878e-63	121.07	2.5	0.5		1	1
AEEDKIPLLVVGNK	REQILRVKAEEDKIPL	PLLVVGNKSDLEERRQ	K	A	E	N	K	S	1	0	1	1	0	0	2	1	0	1	2	2	0	0	1	0	0	0	0	2	0	14	1	1523.86	9087	9087	187	200	yes	yes	3	1.4919e-05	88.561	17	0
AEEYEFLTPMEEAPK	MVGSYGPRAEEYEFLT	TPMEEAPKGMLARGSY	R	A	E	P	K	G	2	0	0	0	0	0	5	0	0	0	1	1	1	1	2	0	1	0	1	0	0	15	0	1782.8	14877	14877	153	167	yes	yes	2	1.57e-05	80.507	17	0
AEEYVLGNFCFLR	GDNENLFKAEEYVLGN	LGNFCFLRIRTKGGNT	K	A	E	L	R	I	1	1	1	0	1	0	2	1	0	0	2	0	0	2	0	0	0	0	1	1	0	13	0	1616.77	376	376	86	98	yes	yes	2	9.8658e-05	128.85	2.33	1.11	2	1	2	1
AEFYSSENVK	TWSKHCDKAEFYSSEN	FYSSENVKVFNAVVLN	K	A	E	V	K	V	1	0	1	0	0	0	2	0	0	0	0	1	0	1	0	2	0	0	1	1	0	10	0	1172.54	9043	9043	97	106	yes	yes	2	0.0069423	83.862	14.5	0.5
AEGIIEENTDNVNFYNIMTK	LATELWSKAEGIIEEN	NFYNIMTKEVPEMKMN	K	A	E	T	K	E	1	0	4	1	0	0	3	1	0	3	0	1	1	1	0	0	2	0	1	1	0	20	0	2314.08	8543	8543	130	149	yes	yes	2;3	9.942e-12	109.65	12	0
AEICESFLR	YAFCLAGKAEICESFL	EICESFLRELQKSAKE	K	A	E	L	R	E	1	1	0	0	1	0	2	0	0	1	1	0	0	1	0	1	0	0	0	0	0	9	0	1123.53	389;5368	389	1142	1150	no	no	2	2.4595e-19	166.16	6	3.42	3	3	3	3	3	3
AEIITLDDGR	QALQQEHKAEIITLDD	IITLDDGRGVKFF___	K	A	E	G	R	G	1	1	0	2	0	0	1	1	0	2	1	0	0	0	0	0	1	0	0	0	0	10	0	1101.57	30094	30094	48	57	yes	yes	2	3.2009e-07	140.49	19.3	0.471
AEISEFAPPNTPVIMVK	RFEKEIYRAEISEFAP	NTPVIMVKALPSYPHL	R	A	E	V	K	A	2	0	1	0	0	0	2	0	0	2	0	1	1	1	3	1	1	0	0	2	0	17	0	1841.96	376	376	375	391	yes	yes	3	3.9408e-07	99.055	2.5	0.866		3		1
AEIYANGPISCGIMATEK	VSGREKMKAEIYANGP	CGIMATEKLDAYTGGL	K	A	E	E	K	L	3	0	1	0	1	0	2	2	0	3	0	1	1	0	1	1	1	0	1	0	0	18	0	1923.91	15110	15110	101	118	yes	yes	3	0.00014903	60.334	14.7	0.943
AEKFPNIPLK	DPKAVQCRAEKFPNIP	KFPNIPLKDLGQRVEC	R	A	E	L	K	D	1	0	1	0	0	0	1	0	0	1	1	2	0	1	2	0	0	0	0	0	0	10	1	1155.67	6355	6355	58	67	yes	yes	2;3	2.6081e-07	136.02	2.85	1.83	4	3	2	1	2
AEKFPNIPLKDLGQR	DPKAVQCRAEKFPNIP	PLKDLGQRVECNTKAG	R	A	E	Q	R	V	1	1	1	1	0	1	1	1	0	1	2	2	0	1	2	0	0	0	0	0	0	15	2	1724.96	6355	6355	58	72	yes	yes	2;3;4	1.3098e-06	141.55	3.08	1.94	4	2	2	2	1	1
AELAEVTGNPK	GVGSSFMRAELAEVTG	AEVTGNPKQTIVYSDP	R	A	E	P	K	Q	2	0	1	0	0	0	2	1	0	0	1	1	0	0	1	0	1	0	0	1	0	11	0	1127.58	10715	10715	165	175	yes	yes	2	0.0010163	90.913	11	0.816
AELIVQPELK	NCSDCLMRAELIVQPE	LIVQPELKYGDGVQIR	R	A	E	L	K	Y	1	0	0	0	0	1	2	0	0	1	2	1	0	0	1	0	0	0	0	1	0	10	0	1138.66	11547	11547	88	97	yes	yes	2	0.0015982	102.52	11.3	6.54	2	1	1	1	1
AELNEFLTR	FVADGIFKAELNEFLT	ELNEFLTRELAEDGYS	K	A	E	T	R	E	1	1	1	0	0	0	2	0	0	0	2	0	0	1	0	0	1	0	0	0	0	9	0	1091.56	17855	17855	9	17	yes	yes	2	0.0012177	106.2	16.8	1.33
AELSQLSAGLAGTFSSAVQQLTSHALAQLEQALQR	KEDVQAIRAELSQLSA	QLEQALQRNRDQPEDA	R	A	E	Q	R	N	7	1	0	0	0	6	2	2	1	0	7	0	0	1	0	5	2	0	0	1	0	35	0	3623.89	14241	14241	79	113	yes	yes	4	2.6575e-163	234.25	13	0
AELTKDLEEVK	LKDTEALRAELTKDLE	TKDLEEVKEKIRPFLD	R	A	E	V	K	E	1	0	0	1	0	0	3	0	0	0	2	2	0	0	0	0	1	0	0	1	0	11	1	1273.68	P32918;12041	P32918	107	117	yes	no	3	0.0013253	78.548	16.7	0.471
AELTKDLEEVKEK	LKDTEALRAELTKDLE	DLEEVKEKIRPFLDQF	R	A	E	E	K	I	1	0	0	1	0	0	4	0	0	0	2	3	0	0	0	0	1	0	0	1	0	13	2	1530.81	P32918;12041	P32918	107	119	yes	no	2;3;4	8.4303e-13	173.44	17	0
AELTPDDLSYSSR	VLLALLNKAELTPDDL	DDLSYSSRIVYWLVKQ	K	A	E	S	R	I	1	1	0	2	0	0	1	0	0	0	2	0	0	0	1	3	1	0	1	0	0	13	0	1452.67	455	455	593	605	yes	yes	2;3	1.5457e-20	180.09	7.78	4.73	3	4	5	6	6	5
AEMLLEEAK	QSAGDIARAEMLLEEA	EMLLEEAKKASKGATD	R	A	E	A	K	K	2	0	0	0	0	0	3	0	0	0	2	1	1	0	0	0	0	0	0	0	0	9	0	1032.52	6802	6802	175	183	yes	yes	2	0.010503	72.325	4.33	0.471				2	1
AENFFILR	FMRFMMMRAENFFILR	AENFFILRRKPVEGYD	R	A	E	L	R	R	1	1	1	0	0	0	1	0	0	1	1	0	0	2	0	0	0	0	0	0	0	8	0	1008.54	21682;21922	21682	64	71	yes	no	2	1.4733e-05	133.12	18.7	0.7
AEQCAEFDGTEFQGK	PEGSRDFRAEQCAEFD	DGTEFQGKKYKWLPYY	R	A	E	G	K	K	2	0	0	1	1	2	3	2	0	0	0	1	0	2	0	0	1	0	0	0	0	15	0	1715.71	21498	21498	11	25	yes	yes	2;3	8.3536e-07	156.96	6.78	5.13	4	4	4	2	4	4
AEQCAEFDGTEFQGKK	PEGSRDFRAEQCAEFD	GTEFQGKKYKWLPYYG	R	A	E	K	K	Y	2	0	0	1	1	2	3	2	0	0	0	2	0	2	0	0	1	0	0	0	0	16	1	1843.8	21498	21498	11	26	yes	yes	3	2.2802e-15	173.03	5.55	3.96	2	1	2	1	1
AERESREHEEPTTSEMTEETYPPK	KSYREQAKAERESREH	TEETYPPKAYRPKHGR	K	A	E	P	K	A	1	2	0	0	0	0	8	0	1	0	0	1	1	0	3	2	4	0	1	0	0	24	2	2862.26	Q9DGI2	Q9DGI2	68	91	yes	yes	4	8.1201e-23	149.84	15	0
AESQGAPQISIK	HKGIVYCKAESQGAPQ	GAPQISIKYHLLYVEV	K	A	E	I	K	Y	2	0	0	0	0	2	1	1	0	2	0	1	0	0	1	2	0	0	0	0	0	12	0	1227.65	18216;16315	18216	100	111	yes	no	2	0.00026826	89.663	12.4	0.49
AEVEDTIMVK	GILGPYIRAEVEDTIM	VEDTIMVKFKNLASRP	R	A	E	V	K	F	1	0	0	1	0	0	2	0	0	1	0	1	1	0	0	0	1	0	0	2	0	10	0	1133.56	339;274	274	1318	1327	no	no	2	0.0021378	85.355	4.93	1.67		1	3	1	3	4
AEVGLLSR	VIDGVDMRAEVGLLSR	AEVGLLSRNVVIMGEM	R	A	E	S	R	N	1	1	0	0	0	0	1	1	0	0	2	0	0	0	0	1	0	0	0	1	0	8	0	843.481	323;3694	323	945	952	no	no	2	3.7606e-05	130.56	4.27	2.28	3	3	3	3	3	3
AEVHNTYK	LFYDLLNKAEVHNTYK	AEVHNTYKDLLASVTG	K	A	E	Y	K	D	1	0	1	0	0	0	1	0	1	0	0	1	0	0	0	0	1	0	1	1	0	8	0	960.466	5860	5860	114	121	yes	yes	2;3	0.013026	92.051	12.5	0.5
AEVHNTYKDLLASVTGPEK	LFYDLLNKAEVHNTYK	ASVTGPEKSLKSASRI	K	A	E	E	K	S	2	0	1	1	0	0	2	1	1	0	2	2	0	0	1	1	2	0	1	2	0	19	1	2071.06	5860	5860	114	132	yes	yes	3;4	3.12e-15	161.68	12.2	0.748
AEWEVDPDYCEEVK	RSYHKRKKAEWEVDPD	PDYCEEVKQTPPYDSG	K	A	E	V	K	Q	1	0	0	2	1	0	4	0	0	0	0	1	0	0	1	0	0	1	1	2	0	14	0	1767.73	14673	14673	59	72	yes	yes	2	0.0027603	64.52	10.5	1.12
AEWLAVKDEHLYVGGLGK	GTVGKGFKAEWLAVKD	LYVGGLGKEWTTTTGE	K	A	E	G	K	E	2	0	0	1	0	0	2	3	1	0	3	2	0	0	0	0	0	1	1	2	0	18	1	1984.04	13912	13912	71	88	no	no	4	7.0271e-05	72.433	13.5	0.5
AEYKPELNCYDSDWITPSYEHAIR	TEASLEIRAEYKPELN	PSYEHAIRRISRFYSP	R	A	E	I	R	R	2	1	1	2	1	0	3	0	1	2	1	1	0	0	2	2	1	1	3	0	0	24	1	2956.33	9582;10622	9582	106	129	yes	no	4	2.7844e-11	88.573	3	2.16	1	1				1
AEYQTACEQLGQK	RVKDLCQRAEYQTACE	ACEQLGQKWQCVEDAS	R	A	E	Q	K	W	2	0	0	0	1	3	2	1	0	0	1	1	0	0	0	0	1	0	1	0	0	13	0	1524.69	Q5UAX9;4759	Q5UAX9	449	461	yes	no	2;3	2.8388e-06	126.83	9.43	0.495
AEYVGVTSVNLK	PSAVLDLKAEYVGVTS	GVTSVNLKWTVNDTAS	K	A	E	L	K	W	1	0	1	0	0	0	1	1	0	0	1	1	0	0	0	1	1	0	1	3	0	12	0	1278.68	8238;7725	8238	81	92	yes	no	2	0.001593	72.731	3	0			1
AFAPQTKPWIALAK	VNGQALSKAFAPQTKP	KPWIALAKALGTVLHG	K	A	F	A	K	A	4	0	0	0	0	1	0	0	0	1	1	2	0	1	2	0	1	1	0	0	0	14	1	1540.88	9318;12526	9318	233	246	yes	no	3	4.2328e-05	84.365	11	0
AFAPSSHSGFR	VASCVPGRAFAPSSHS	PSSHSGFRKAFRQEAD	R	A	F	F	R	K	2	1	0	0	0	0	0	1	1	0	0	0	0	2	1	3	0	0	0	0	0	11	0	1162.55	10096	10096	263	273	yes	yes	2;3	1.4381e-07	123.79	3.84	2.34	6	5	6	2	4	3
AFATAALVYNNSADPEGK	EKGSDLEKAFATAALV	NSADPEGKLSKAETKN	K	A	F	G	K	L	5	0	2	1	0	0	1	1	0	0	1	1	0	1	1	1	1	0	1	1	0	18	0	1837.88	6544	6544	314	331	yes	yes	2;3	1.2262e-09	146.2	16.8	6.03	2
AFDITYVR	NLTLHLGKAFDITYVR	AFDITYVRLKFHTSRP	K	A	F	V	R	L	1	1	0	1	0	0	0	0	0	1	0	0	0	1	0	0	1	0	1	1	0	8	0	983.508	1133	1133	92	99	yes	yes	2	5.1149e-19	144.38	3.56	1.07		2	2	3	2
AFEISDIGSK	EFISNVAKAFEISDIG	EISDIGSKIATVQFTY	K	A	F	S	K	I	1	0	0	1	0	0	1	1	0	2	0	1	0	1	0	2	0	0	0	0	0	10	0	1065.53	16810;3049	16810	27	36	yes	no	2	0.00068464	106.62	11.4	0.49
AFEMYDQDGNGYIDENELDALLK	MCAKEFNKAFEMYDQD	NELDALLKDLCEKNKK	K	A	F	L	K	D	2	0	2	4	0	1	3	2	0	1	3	1	1	1	0	0	0	0	2	0	0	23	0	2662.17	24585	24585	42	64	yes	yes	3	2.5818e-22	140.73	15.5	0.5
AFFHDSSVIPDGAEISSYLFR	FQMQIRDKAFFHDSSV	EISSYLFRDTPKRYFF	K	A	F	F	R	D	2	1	0	2	0	0	1	1	1	2	1	0	0	3	1	4	0	0	1	1	0	21	0	2357.13	4145	4145	20	40	yes	yes	3	1.4455e-06	79.293	9.33	0.471
AFGYYGPLR	GNKTELERAFGYYGPL	FGYYGPLRSVWVARNP	R	A	F	L	R	S	1	1	0	0	0	0	0	2	0	0	1	0	0	1	1	0	0	0	2	0	0	9	0	1042.52	23743	23743	29	37	yes	yes	2	0.00042587	116.73	19	0
AFKAEDTQTIPFR	AFKGLWEKAFKAEDTQ	DTQTIPFRVTEQESKP	K	A	F	F	R	V	2	1	0	1	0	1	1	0	0	1	0	1	0	2	1	0	2	0	0	0	0	13	1	1522.78	Q6V115;25985;P19104	Q6V115	188	200	no	no	2;3;4	3.6033e-90	191.53	10.9	4.6	7	5	5	5	5	4
AFLAAGDSDGDGK	ALTDTETKAFLAAGDS	GDSDGDGKIGVDAPDS	K	A	F	G	K	I	3	0	0	3	0	0	0	3	0	0	1	1	0	1	0	1	0	0	0	0	0	13	0	1222.55	20161;24618	24618	85	97	no	no	2	0.0001148	96.059	20	0
AFLAAGDSDGDGKIGVDEFQALVK	ALTDTETKAFLAAGDS	DEFQALVKS_______	K	A	F	V	K	S	4	0	0	4	0	1	1	4	0	1	2	2	0	2	0	1	0	0	0	2	0	24	1	2422.2	24618	24618	85	108	yes	yes	3	1.1625e-10	86.557	20	0
AFLDNFDSPYDKDGK	WTEDQVFRAFLDNFDS	SPYDKDGKVTTEEFMN	R	A	F	G	K	V	1	0	1	4	0	0	0	1	0	0	1	2	0	2	1	1	0	0	1	0	0	15	1	1730.78	10413	10413	237	251	yes	yes	3	4.7859e-06	85.493	18	0
AFLTLAEDILR	KANINIEKAFLTLAED	TLAEDILRKTPVKEPN	K	A	F	L	R	K	2	1	0	1	0	0	1	0	0	1	3	0	0	1	0	0	1	0	0	0	0	11	0	1260.71	17613	17613	134	144	yes	yes	2	0.00057697	97.734	13.4	5.63	2
AFMEQTLQLGEAVR	QQYQKAARAFMEQTLQ	LQLGEAVRPAAYWGFY	R	A	F	V	R	P	2	1	0	0	0	2	2	1	0	0	2	0	1	1	0	0	1	0	0	1	0	14	0	1591.8	11361	11361	38	51	yes	yes	3	3.741e-05	72.815	11	0
AFMTADLPNELIELLEK	EEVSVTVKAFMTADLP	ELIELLEKIVLDNSVF	K	A	F	E	K	I	2	0	1	1	0	0	3	0	0	1	4	1	1	1	1	0	1	0	0	0	0	17	0	1946.01	280;3252;318	280	994	1010	yes	no	2	1.5968e-06	84.375	19	0
AFPVNPENHPAGSSLASQVSGVR	QLQLTRQKAFPVNPEN	ASQVSGVRKQADGPLL	K	A	F	V	R	K	3	1	2	0	0	1	1	2	1	0	1	0	0	1	3	4	0	0	0	3	0	23	0	2320.16	10704	10704	132	154	yes	yes	3	6.6543e-08	63.376	8.5	0.5
AFQPFFVDLTLPYSVVR	LSPTVSLRAFQPFFVD	TLPYSVVRDHSLIPPL	R	A	F	V	R	D	1	1	0	1	0	1	0	0	0	0	2	0	0	3	2	1	1	0	1	3	0	17	0	1998.06	7052	7052	203	219	yes	yes	2;3	3.572e-09	159.81	4.34	2.42	5	5	7	4	6	2
AFVAGALPIK	TVTKIYGRAFVAGALP	VAGALPIKLAKDMSAA	R	A	F	I	K	L	3	0	0	0	0	0	0	1	0	1	1	1	0	1	1	0	0	0	0	1	0	10	0	985.596	22286	22286	77	86	yes	yes	2	0.033367	63.816	13	0
AFVHWYVGEGMEEGEFSEAR	FDLMYAKRAFVHWYVG	EGEFSEAREDMAALEK	R	A	F	A	R	E	2	1	0	0	0	0	5	3	1	0	0	0	1	2	0	1	0	1	1	2	0	20	0	2329.01	4071;2784;8075;12144;5606	4071	512	531	no	no	3	2.0138e-11	102.89	12	0
AFVTLER	CEVQKQLKAFVTLERF	KAFVTLERFERIYSSS	K	A	F	E	R	F	1	1	0	0	0	0	1	0	0	0	1	0	0	1	0	0	1	0	0	1	0	7	0	834.46	11888;11761	11888	15	21	yes	no	2	1.253e-05	131.04	2.75	0.829		2	1	1
AFVTLERFER	CEVQKQLKAFVTLERF	VTLERFERIYSSSIAG	K	A	F	E	R	I	1	2	0	0	0	0	2	0	0	0	1	0	0	2	0	0	1	0	0	1	0	10	1	1266.67	11888;11761	11888	15	24	yes	no	3	0.0018848	86.898	3.5	0.5			1	1
AGANQALTGMPVSAFTAILSK	LSGMSFMKAGANQALT	AFTAILSKAYPGATVP	K	A	G	S	K	A	5	0	1	0	0	1	0	2	0	1	2	1	1	1	1	2	2	0	0	1	0	21	0	2047.08	3922	3922	432	452	yes	yes	2;3	1.1921e-17	123.83	7.02	5.43	6	4	4	6	3
AGDMLDVLLENMGR	TELRVKGKAGDMLDVL	VLLENMGRISFGANFS	K	A	G	G	R	I	1	1	1	2	0	0	1	2	0	0	3	0	2	0	0	0	0	0	0	1	0	14	0	1532.73	7550	7550	193	206	yes	yes	2	0.00019155	71.279	9	0
AGDREDITEPAICALR	ALVRTVLRAGDREDIT	EPAICALRHLTSRHQE	R	A	G	L	R	H	3	2	0	2	1	0	2	1	0	2	1	0	0	0	1	0	1	0	0	0	0	16	1	1785.87	2053	2053	454	469	yes	yes	3	9.619e-05	69.331	14	0
AGDSEENAVLK	RSWLRRARAGDSEENA	SEENAVLKSRHRYYLY	R	A	G	L	K	S	2	0	1	1	0	0	2	1	0	0	1	1	0	0	0	1	0	0	0	1	0	11	0	1131.54	713	713	28	38	yes	yes	2	1.6007e-06	134.04	12	0
AGEDLTTLNADLAEK	SVISKALKAGEDLTTL	LNADLAEKFGKLDKIL	K	A	G	E	K	F	3	0	1	2	0	0	2	1	0	0	3	1	0	0	0	0	2	0	0	0	0	15	0	1559.77	19873	19873	93	107	yes	yes	2	3.3622e-06	122.33	16.8	0.433
AGFAGDDAPR	DNGSGMCKAGFAGDDA	FAGDDAPRAVFPSIVG	K	A	G	P	R	A	3	1	0	2	0	0	0	2	0	0	0	0	0	1	1	0	0	0	0	0	0	10	0	975.441	7084;7902	7084	22	31	no	no	2	0.00019372	114.4	6.53	5.38	2	1	2	2	3	1
AGFAIEAFTR	SLPEVFGKAGFAIEAF	FAIEAFTRLPYLCEGD	K	A	G	T	R	L	3	1	0	0	0	0	1	1	0	1	0	0	0	2	0	0	1	0	0	0	0	10	0	1081.56	29776	29776	32	41	yes	yes	2	0.021624	70.942	14	0
AGFGEEAVQELTTPEDIPK	FKLAVKSRAGFGEEAV	TTPEDIPKGYPQILEA	R	A	G	P	K	G	2	0	0	1	0	1	4	2	0	1	1	1	0	1	2	0	2	0	0	1	0	19	0	2029.98	1577;577	1577	583	601	no	no	2	7.6676e-10	101.92	6.5	0.5						1
AGGFGSSSLYNLGSANKR	RGGGGLGKAGGFGSSS	NLGSANKRISLGGSSS	K	A	G	K	R	I	2	1	2	0	0	0	0	4	0	0	2	1	0	1	0	4	0	0	1	0	0	18	1	1784.88	15221	15221	37	54	yes	yes	3	6.7501e-08	98.227	12	0
AGGIQVLEKPGLSKEELLQEIR	PCCRDILRAGGIQVLE	EELLQEIRYMGMELNG	R	A	G	I	R	Y	1	1	0	0	0	2	4	3	0	2	4	2	0	0	1	1	0	0	0	1	0	22	2	2406.35	9318;12526	9318	25	46	yes	no	4	3.2706e-11	95.195	11	0
AGGVASGFR	FKSGIKYKAGGVASGF	GGVASGFRHVVPNEVT	K	A	G	F	R	H	2	1	0	0	0	0	0	3	0	0	0	0	0	1	0	1	0	0	0	1	0	9	0	820.419	2080;3462	3462	117	125	no	no	2	6.5721e-15	154.49	6.5	2.5				1
AGGVEVDNDTIR	FMQYNSTRAGGVEVDN	EVDNDTIRRIEELNDL	R	A	G	I	R	R	1	1	1	2	0	0	1	2	0	1	0	0	0	0	0	0	1	0	0	2	0	12	0	1244.6	12123;9840	12123	161	172	yes	no	2	0.0021419	71.176	11.5	0.5
AGHNFHNTDMSYVK	NKLNTTWKAGHNFHNT	NTDMSYVKKLCGTFLG	K	A	G	V	K	K	1	0	2	1	0	0	0	1	2	0	0	1	1	1	0	1	1	0	1	1	0	14	0	1619.72	8924	8924	43	56	yes	yes	3;4	7.3785e-15	175.66	11.2	4.6	2
AGIAISAFTLK	APGSEKSRAGIAISAF	AISAFTLKDLRQGHIF	R	A	G	L	K	D	3	0	0	0	0	0	0	1	0	2	1	1	0	1	0	1	1	0	0	0	0	11	0	1090.64	264;1337	264	1125	1135	yes	no	2	0.004689	77.062	1.83	0.687	2	3	1
AGIDYSLVAPPMATAQTLDVDLK	________________	QTLDVDLKGEFFSLAH	K	A	G	L	K	G	4	0	0	3	0	1	0	1	0	1	3	1	1	0	2	1	2	0	1	2	0	23	0	2388.22	17946	17946	8	30	yes	yes	3	2.1146e-11	89.47	10.5	0.5
AGILDDAFSLAR	ETFSAADRAGILDDAF	DDAFSLARYLKYVYNS	R	A	G	A	R	Y	3	1	0	2	0	0	0	1	0	1	2	0	0	1	0	1	0	0	0	0	0	12	0	1247.65	4269	4269	405	416	yes	yes	2	0.00024354	89.805	2.92	1.66	3	3	2	1	2	1
AGKEPGLQIWR	VEHAEFAKAGKEPGLQ	EPGLQIWRIEKFDLVP	K	A	G	W	R	I	1	1	0	0	0	1	1	2	0	1	1	1	0	0	1	0	0	1	0	0	0	11	1	1253.69	2080;3462;4097;CON__Q3SX14	3462	10	20	no	no	2;3	2.9625e-33	160.18	9.43	4.94		1	2
AGLICYNK	QRVECNTKAGLICYNK	AGLICYNKDQISTMCY	K	A	G	N	K	D	1	0	1	0	1	0	0	1	0	1	1	1	0	0	0	0	0	0	1	0	0	8	0	937.469	6355	6355	79	86	yes	yes	2	0.0010756	111.04	3.15	1.87	3	3	2	2	1	1
AGLICYNKDQISTMCYNYEIR	QRVECNTKAGLICYNK	MCYNYEIRILCCVFVP	K	A	G	I	R	I	1	1	2	1	2	1	1	1	0	3	1	1	1	0	0	1	1	0	3	0	0	21	1	2611.19	6355	6355	79	99	yes	yes	3;4	8.9742e-26	172.3	2.11	0.994	3	3	2	1
AGLQFPVGR	KAKSRSSRAGLQFPVG	GLQFPVGRVHRLLRKG	R	A	G	G	R	V	1	1	0	0	0	1	0	2	0	0	1	0	0	1	1	0	0	0	0	1	0	9	0	943.524	21053	21053	22	30	yes	yes	2	0.00044338	114.28	17.3	2.52
AGLSSVPVEYVEALK	RAIDYWGKAGLSSVPV	VEYVEALK________	K	A	G	L	K	-	2	0	0	0	0	0	2	1	0	0	2	1	0	0	1	2	0	0	1	3	0	15	0	1560.84	6000;3233	6000	412	426	no	no	3	0.00022555	67.102	9	0
AGNLGGGVVTIER	ERIKVNGKAGNLGGGV	GGVVTIERSKSKITVT	K	A	G	E	R	S	1	1	1	0	0	0	1	4	0	1	1	0	0	0	0	0	1	0	0	2	0	13	0	1241.67	26729	26729	18	30	yes	yes	2	0.00027666	86.944	19.3	0.471
AGPAFYAGTFETPGIAWDTFVK	TKSSSRSRAGPAFYAG	IAWDTFVKFPGWSKGQ	R	A	G	V	K	F	4	0	0	1	0	0	1	3	0	1	0	1	0	3	2	0	3	1	1	1	0	22	0	2345.14	7550	7550	262	283	yes	yes	3	5.771e-18	119.38	9	0
AGPEFITR	VSTGCEVRAGPEFITR	AGPEFITRSYRFYHNN	R	A	G	T	R	S	1	1	0	0	0	0	1	1	0	1	0	0	0	1	1	0	1	0	0	0	0	8	0	889.466	7974	7974	86	93	yes	yes	2	0.00055945	114.5	10.8	0.687
AGPGEEFEKEITTAEDVPSGFPQNLR	FKLSAKNRAGPGEEFE	SGFPQNLRVVGLTTST	R	A	G	L	R	V	2	1	1	1	0	1	5	3	0	1	1	1	0	2	3	1	2	0	0	1	0	26	1	2817.35	6084	6084	73	98	yes	yes	3	2.0577e-23	104.7	5.25	0.829				1	1	2
AGPTFPAIR	DWLIDGRKAGPTFPAI	GPTFPAIRGPMVREEG	K	A	G	I	R	G	2	1	0	0	0	0	0	1	0	1	0	0	0	1	2	0	1	0	0	0	0	9	0	928.513	26053	26053	28	36	yes	yes	2	0.0093517	90.135	8.71	2.12					1	1
AGSDGESIGNCPFSQR	PVIELFVKAGSDGESI	GNCPFSQRLFMILWLK	K	A	G	Q	R	L	1	1	1	1	1	1	1	3	0	1	0	0	0	1	1	3	0	0	0	0	0	16	0	1680.72	9750;11834	11834	25	40	no	no	2;3	1.2948e-95	235.22	15.6	0.495
AGSDVLSGPATLAIEK	IIPSWRVKAGSDVLSG	PATLAIEKVFLPEGTS	K	A	G	E	K	V	3	0	0	1	0	0	1	2	0	1	2	1	0	0	1	2	1	0	0	1	0	16	0	1527.81	11515	11515	98	113	yes	yes	2	3.277e-05	95.236	15.4	2.44
AGSYFDNYR	FRYSRAIRAGSYFDNY	GSYFDNYRIGAAGEIF	R	A	G	Y	R	I	1	1	1	1	0	0	0	1	0	0	0	0	0	1	0	1	0	0	2	0	0	9	0	1091.47	169	169	556	564	yes	yes	2	2.7567e-06	138.06	2.75	1.42	3	3	2	2	2
AGSYSLPASDFTLPDVELPSWMTNGNYR	IPCHCPFKAGSYSLPA	WMTNGNYRVRAVVSSK	K	A	G	Y	R	V	2	1	2	2	0	0	1	2	0	0	3	0	1	1	3	4	2	1	2	1	0	28	0	3087.43	24235	24235	61	88	yes	yes	3;4	2.6043e-30	106.36	18.5	0.764
AGTFFWSVVIPHER	TAAKQGVKAGTFFWSV	SVVIPHERRILTILQW	K	A	G	E	R	R	1	1	0	0	0	0	1	1	1	1	0	0	0	2	1	1	1	1	0	2	0	14	0	1644.84	1639	1639	271	284	yes	yes	3	0.00033804	69.258	8	0
AGTGTFIQIEK	EKQVLIRRAGTGTFIQ	GTFIQIEKPIYKPGQT	R	A	G	E	K	P	1	0	0	0	0	1	1	2	0	2	0	1	0	1	0	0	2	0	0	0	0	11	0	1163.62	23225	23225	97	107	yes	yes	2	0.0022152	84.188	3.4	1.2		2		2	1
AGTLDLSLSGDGK	FSLVSNGKAGTLDLSL	LSLSGDGKQQLVSIED	K	A	G	G	K	Q	1	0	0	2	0	0	0	3	0	0	3	1	0	0	0	2	1	0	0	0	0	13	0	1232.62	724;1249	1249	132	144	no	no	2	7.4677e-05	139.78	7.45	4.79		1	1	1	2	3
AGTPLVEVER	TMVLVLPRAGTPLVEV	TPLVEVERDLTSDKLQ	R	A	G	E	R	D	1	1	0	0	0	0	2	1	0	0	1	0	0	0	1	0	1	0	0	2	0	10	0	1069.58	5717	5717	296	305	yes	yes	2	8.0374e-07	135.86	11.3	0.7
AGTQIENIEEDFR	WCNSHLRKAGTQIENI	ENIEEDFRDGLKLMLL	K	A	G	F	R	D	1	1	1	1	0	1	3	1	0	2	0	0	0	1	0	0	1	0	0	0	0	13	0	1520.71	1489;1534;1475;24732	1534	49	61	no	no	2	9.377e-05	150.69	10	0
AGTQIENIEEDFRDGLK	WCNSHLRKAGTQIENI	EDFRDGLKLMLLLEVI	K	A	G	L	K	L	1	1	1	2	0	1	3	2	0	2	1	1	0	1	0	0	1	0	0	0	0	17	1	1933.94	1534;1475;24732	1534	49	65	yes	no	3	1.3285e-23	179.81	10	0
AGYSFDVISR	GNYRCECKAGYSFDVI	YSFDVISRTCIDIDEC	K	A	G	S	R	T	1	1	0	1	0	0	0	1	0	1	0	0	0	1	0	2	0	0	1	1	0	10	0	1113.55	5469;5029	5469	263	272	no	no	2	7.3513e-07	136.52	8.23	3.53	1	1	1	1	2	1
AHIALWGLAICGSSK	DSYGNIDRAHIALWGL	LAICGSSKIMFEHSRE	R	A	H	S	K	I	3	0	0	0	1	0	0	2	1	2	2	1	0	0	0	2	0	1	0	0	0	15	0	1582.83	11366	11366	36	50	yes	yes	2;3	5.1427e-23	115.12	13	5.05	6	3	3	3	1
AHLEWLK	ACTASDPRAHLEWLKD	RAHLEWLKDSGELPPR	R	A	H	L	K	D	1	0	0	0	0	0	1	0	1	0	2	1	0	0	0	0	0	1	0	0	0	7	0	895.492	2044;5189	2044	230	236	yes	no	2	0.040855	94.662	2	0		1
AHQDREEISLQDMEAAISK	EMTLDLWRAHQDREEI	DMEAAISKAVFENPQS	R	A	H	S	K	A	3	1	0	2	0	2	3	0	1	2	1	1	1	0	0	2	0	0	0	0	0	19	1	2170.03	11745;16741	16741	214	232	no	no	4	9.4417e-10	93.371	15	0
AHQVVEDGYEFFAK	HDLDLICRAHQVVEDG	DGYEFFAKRQLVTLFS	R	A	H	A	K	R	2	0	0	1	0	1	2	1	1	0	0	1	0	2	0	0	0	0	1	2	0	14	0	1638.77	9561;22193	9561	228	241	yes	no	3	2.9137e-05	83.692	19	0
AHVAGDTVARPLFLEFPKDPNTWIVDR	YLYTLFHRAHVAGDTV	PNTWIVDRQLLWGAGL	R	A	H	D	R	Q	3	2	1	3	0	0	1	1	1	1	2	1	0	2	3	0	2	1	0	3	0	27	2	3063.59	871	871	877	903	yes	yes	5	9.7507e-11	65.428	8	0
AIAAAHTFLLK	LEANNLPKAIAAAHTF	AAHTFLLKHPDDEMMQ	K	A	I	L	K	H	4	0	0	0	0	0	0	0	1	1	2	1	0	1	0	0	1	0	0	0	0	11	0	1154.68	11800;9604	9604	64	74	no	no	3	0.004929	61.344	12	0
AIAAEVYEHTEGSTTSYYAVAVVK	GLAPYKLKAIAAEVYE	YYAVAVVKKGTEFTVN	K	A	I	V	K	K	5	0	0	0	0	0	3	1	1	1	0	1	0	0	0	2	3	0	3	4	0	24	0	2558.25	24968	24968	26	49	yes	yes	3	6.1005e-24	115.54	9	0
AIADSGANVVVTGGK	NLMDLQVKAIADSGAN	NVVVTGGKVADMALHY	K	A	I	G	K	V	3	0	1	1	0	0	0	3	0	1	0	1	0	0	0	1	1	0	0	3	0	15	0	1357.72	7146	7146	155	169	yes	yes	2	8.0814e-06	88.561	11	0
AIAELGIYPAVDPLDSTSR	DATTVLSRAIAELGIY	DPLDSTSRIMDPNIVG	R	A	I	S	R	I	3	1	0	2	0	0	1	1	0	2	2	0	0	0	2	2	1	0	1	1	0	19	0	1987.03	23833	23833	30	48	yes	yes	2;3	1.1924e-11	119.8	14.6	3.61
AIALATLQIINDR	EAYFRSMKAIALATLQ	TLQIINDRIYPYAAIS	K	A	I	D	R	I	3	1	1	1	0	1	0	0	0	3	2	0	0	0	0	0	1	0	0	0	0	13	0	1410.82	3947	3947	405	417	yes	yes	2	1.6825e-07	92.856	9	0
AIDASNVYASIIEAVR	NQDGFIQRAIDASNVY	ASIIEAVRKAERAAHD	R	A	I	V	R	K	4	1	1	1	0	0	1	0	0	3	0	0	0	0	0	2	0	0	1	2	0	16	0	1690.89	458;139	139	1123	1138	no	no	2;3	2.2625e-21	180.7	2.84	1.39	3	6	5	2	2	1
AIDTLLDLIMK	ANGNNVSKAIDTLLDL	TLLDLIMKRMERCVDK	K	A	I	M	K	R	1	0	0	2	0	0	0	0	0	2	3	1	1	0	0	0	1	0	0	0	0	11	0	1244.7	29886	29886	17	27	yes	yes	2	0.0048859	66.267	17	0
AIDTLLDLIMKR	ANGNNVSKAIDTLLDL	LLDLIMKRMERCVDKS	K	A	I	K	R	M	1	1	0	2	0	0	0	0	0	2	3	1	1	0	0	0	1	0	0	0	0	12	1	1400.81	29886	29886	17	28	yes	yes	3	0.00026325	75.739	17	0
AIIDNLISKR	GTREPETRAIIDNLIS	IDNLISKRDFSLSVAL	R	A	I	K	R	D	1	1	1	1	0	0	0	0	0	3	1	1	0	0	0	1	0	0	0	0	0	10	1	1141.68	1909;12177	1909	570	579	yes	no	3	0.00025492	104.22	3	1.41	1	1	1	1	1
AIIDVVSNR	KGFGTDEKAIIDVVSN	IIDVVSNRSNDQRQKI	K	A	I	N	R	S	1	1	1	1	0	0	0	0	0	2	0	0	0	0	0	1	0	0	0	2	0	9	0	985.556	12560	12560	37	45	yes	yes	2	0.0053988	82.287	12	0
AIIFYGTDFR	AARHRRTKAIIFYGTD	IFYGTDFRAYEAPLPR	K	A	I	F	R	A	1	1	0	1	0	0	0	1	0	2	0	0	0	2	0	0	1	0	1	0	0	10	0	1201.61	1204	1204	657	666	yes	yes	2	0.00042374	107.79	10.2	0.433
AIIIFVPVPQLK	IEVGGGRKAIIIFVPV	FVPVPQLKSFQKIQVR	K	A	I	L	K	S	1	0	0	0	0	1	0	0	0	3	1	1	0	1	2	0	0	0	0	2	0	12	0	1336.85	23012	23012	59	70	yes	yes	2	0.0096538	61.344	19	0
AIIQGLIPDQNYALQIIAFSDDKESKPAQGQFR	ILQNTATKAIIQGLIP	KPAQGQFRIKDIERRK	K	A	I	F	R	I	4	1	1	3	0	5	1	2	0	5	2	2	0	2	2	2	0	0	1	0	0	33	2	3673.91	197	197	84	116	yes	yes	4	2.1915e-33	97.469	19	0
AIISGYR	LVLWTRPRAIISGYRL	RAIISGYRLTAGPTRG	R	A	I	Y	R	L	1	1	0	0	0	0	0	1	0	2	0	0	0	0	0	1	0	0	1	0	0	7	0	778.434	A0A060PIY8;76;441;141	A0A060PIY8	1027	1033	no	no	2	4.5454e-09	139.92	3.6	1.82	2	3	3	2	2	2
AIISHVSPDILYLFR	KDSDKDLKAIISHVSP	PDILYLFRVQAVCRNE	K	A	I	F	R	V	1	1	0	1	0	0	0	0	1	3	2	0	0	1	1	2	0	0	1	1	0	15	0	1742.97	7816;420	7816	205	219	yes	no	3	5.2935e-07	119.96	10.7	0.471
AIITQNPAAEPLK	EEKLSEIKAIITQNPA	NPAAEPLKNIGNLFEE	K	A	I	L	K	N	3	0	1	0	0	1	1	0	0	2	1	1	0	0	2	0	1	0	0	0	0	13	0	1364.77	22820	22820	101	113	yes	yes	2	0.00060905	82.069	4	0				1
AILETLDVMAYNK	SRHYLPLKAILETLDV	LDVMAYNKFNVFHWHI	K	A	I	N	K	F	2	0	1	1	0	0	1	0	0	1	2	1	1	0	0	0	1	0	1	1	0	13	0	1479.76	7139	7139	69	81	yes	yes	2	0.00032113	77.894	10.7	0.471
AILGSLEK	AGKEEKRKAILGSLEK	AILGSLEKEAIKKGEC	K	A	I	E	K	E	1	0	0	0	0	0	1	1	0	1	2	1	0	0	0	1	0	0	0	0	0	8	0	829.491	19799	19799	95	102	yes	yes	2	0.0040336	101.54	6.68	3.72	2	1	2	3	3	1
AILGSLEKEAIK	AGKEEKRKAILGSLEK	SLEKEAIKKGECSWWD	K	A	I	I	K	K	2	0	0	0	0	0	2	1	0	2	2	2	0	0	0	1	0	0	0	0	0	12	1	1270.75	19799	19799	95	106	yes	yes	3	0.0001841	88.021	2.5	0.5		1	1
AILGSLEKEAIKK	AGKEEKRKAILGSLEK	LEKEAIKKGECSWWDT	K	A	I	K	K	G	2	0	0	0	0	0	2	1	0	2	2	3	0	0	0	1	0	0	0	0	0	13	2	1398.84	19799	19799	95	107	yes	yes	3;4	9.0116e-05	88.075	7.17	3.24			1	1	1
AILVDLEPGTMDSVR	AGNKYVPRAILVDLEP	PGTMDSVRSGPFGQIF	R	A	I	V	R	S	1	1	0	2	0	0	1	1	0	1	2	0	1	0	1	1	1	0	0	2	0	15	0	1614.83	26666	26666	63	77	yes	yes	2;3	6.9538e-06	95.57	8.91	4.12	2					1
AIMESGSANAPWAAITASEAR	KSYPLFTRAIMESGSA	AITASEARRRTVALAK	R	A	I	A	R	R	7	1	1	0	0	0	2	1	0	2	0	0	1	0	1	3	1	1	0	0	0	21	0	2103.01	4967	4967	227	247	yes	yes	2;3	1.5376e-17	128.67	9.25	0.433
AINVFISANR	KTYFKDGKAINVFISA	NVFISANRLIHQTNLI	K	A	I	N	R	L	2	1	2	0	0	0	0	0	0	2	0	0	0	1	0	1	0	0	0	1	0	10	0	1103.61	23058	23058	96	105	yes	yes	2	0.029676	66.056	16.7	0.471
AIQQLSYK	TNGTGIQRAIQQLSYK	AIQQLSYKGGNTRTGA	R	A	I	Y	K	G	1	0	0	0	0	2	0	0	0	1	1	1	0	0	0	1	0	0	1	0	0	8	0	949.523	2456	2456	102	109	yes	yes	2	0.016378	89.355	3.12	1.05		3	2	2	1
AISEELDNALNDITSL	YAQKMKYKAISEELDN	ALNDITSL________	K	A	I	S	L	-	2	0	2	2	0	0	2	0	0	2	3	0	0	0	0	2	1	0	0	0	0	16	0	1716.84	CON__Q3SX28;13205	CON__Q3SX28	269	284	yes	no	2	2.7574e-05	110.51	10	0
AITDAAMMAEELK	NAEEKAKKAITDAAMM	AMMAEELKKEQDTSAH	K	A	I	L	K	K	4	0	0	1	0	0	2	0	0	1	1	1	2	0	0	0	1	0	0	0	0	13	0	1392.66	167;4818;171;252;173;10881	167	1766	1778	no	no	2	0.00016742	77.204	9.5	0.5
AITDAAMMAEELKK	NAEEKAKKAITDAAMM	MMAEELKKEQDTSAHL	K	A	I	K	K	E	4	0	0	1	0	0	2	0	0	1	1	2	2	0	0	0	1	0	0	0	0	14	1	1520.76	167;4818;171;252;173;10881	167	1766	1779	no	no	2;3	1.788e-05	97.203	10	0
AITEPSEENSYQGR	KNDEETLKAITEPSEE	EENSYQGRKLAVAADN	K	A	I	G	R	K	1	1	1	0	0	1	3	1	0	1	0	0	0	0	1	2	1	0	1	0	0	14	0	1579.71	4420;360	4420	204	217	yes	no	2	0.00029318	79.875	13	0
AITPTYPANQADIIFDITEGNLR	PEEIIFLRAITPTYPA	DITEGNLRESFDIIKR	R	A	I	L	R	E	3	1	2	2	0	1	1	1	0	4	1	0	0	1	2	0	3	0	1	0	0	23	0	2532.29	2599;5469;5029	2599	621	643	no	no	2;3	1.5226e-23	125.79	9.82	1.11
AITSAYYR	TAGQERYRAITSAYYR	AITSAYYRGAVGALLV	R	A	I	Y	R	G	2	1	0	0	0	0	0	0	0	1	0	0	0	0	0	1	1	0	2	0	0	8	0	943.476	12944;13549	12944	90	97	yes	no	2	0.0030765	98.458	17	0
AIVAIENPADVSVISSR	EKLLLAARAIVAIENP	DVSVISSRNTGQRAVL	R	A	I	S	R	N	3	1	1	1	0	0	1	0	0	3	0	0	0	0	1	3	0	0	0	3	0	17	0	1739.94	6069	6069	166	182	yes	yes	2;3	1.4281e-08	116.96	17.4	0.728
AIVDSGTTLLR	CREYNADKAIVDSGTT	DSGTTLLRLPQKVFSA	K	A	I	L	R	L	1	1	0	1	0	0	0	1	0	1	2	0	0	0	0	1	2	0	0	1	0	11	0	1144.65	10673	10673	123	133	yes	yes	2	7.343e-05	110.39	12	0
AIVTEKGTGLQR	YRRNLDVKAIVTEKGT	EKGTGLQRTATQSISI	K	A	I	Q	R	T	1	1	0	0	0	1	1	2	0	1	1	1	0	0	0	0	2	0	0	1	0	12	1	1271.72	455	455	981	992	yes	yes	3	6.5972e-05	90.614	3	1.41	1	1	1	1	1
AIYTDALGESAAVK	TKYVFTVRAIYTDALG	LGESAAVKGKTTNRPG	R	A	I	V	K	G	4	0	0	1	0	0	1	1	0	1	1	1	0	0	0	1	1	0	1	1	0	14	0	1407.72	3276	3276	184	197	yes	yes	2;3	1.6656e-05	97.631	3.85	1.29	1	1	2	5	3	1
AKDDTELEGQVISCLK	FCQNILNRAKDDTELE	GQVISCLKLKYADQRL	R	A	K	L	K	L	1	0	0	2	1	1	2	1	0	1	2	2	0	0	0	1	1	0	0	1	0	16	1	1804.89	780;112	780	920	935	yes	no	3	2.4025e-07	135.23	4.71	2.22	2	2	2	1	1	5
AKEEQELQDIQSR	MQAYQDIKAKEEQELQ	ELQDIQSRSKEQLNSY	K	A	K	S	R	S	1	1	0	1	0	3	3	0	0	1	1	1	0	0	0	1	0	0	0	0	0	13	1	1572.77	22590	22590	104	116	yes	yes	3	0.00070498	68.751	1	0	3
AKFEELNMDLFR	DFSETLTRAKFEELNM	ELNMDLFRSTMKPVQK	R	A	K	F	R	S	1	1	1	1	0	0	2	0	0	0	2	1	1	2	0	0	0	0	0	0	0	12	1	1511.74	3436;A0ZT13;A0PA15	3436	284	295	yes	no	3	1.5366e-06	135.02	10	4.06	1		1			1
AKFFPEDVAEELIQDITQK	NPLQFRFRAKFFPEDV	LIQDITQKLFFLQVKE	R	A	K	Q	K	L	2	0	0	2	0	2	3	0	0	2	1	2	0	2	1	0	1	0	0	1	0	19	1	2220.13	4836;4547	4836	50	68	no	no	3	1.3882e-15	166.47	5	4	1
AKGPPKVTLQK	AILQDKLKAKGPPKVT	PPKVTLQKVKQLKEEA	K	A	K	Q	K	V	1	0	0	0	0	1	0	1	0	0	1	3	0	0	2	0	1	0	0	1	0	11	2	1165.72	238	238	1694	1704	yes	yes	3	0.013556	70.808	12	0
AKLEAAIAEAEER	IDNIKNQRAKLEAAIA	AIAEAEERGELALKDA	R	A	K	E	R	G	5	1	0	0	0	0	4	0	0	1	1	1	0	0	0	0	0	0	0	0	0	13	1	1399.73	CON__Q3KNV1;CON__P08729;14618	CON__Q3KNV1	330	342	no	no	3	0.0025695	60.55	18	0
AKMDSVQDTGIDHQALLK	ARLRMLIKAKMDSVQD	IDHQALLKQFEHLNHQ	K	A	K	L	K	Q	2	0	0	3	0	2	0	1	1	1	2	2	1	0	0	1	1	0	0	1	0	18	1	1968.99	7172;6496	7172	101	118	yes	no	3;4	4.7061e-25	186.97	10.9	0.331
AKPGYHDVVTIPAGATNIEVK	KVSGTLVRAKPGYHDV	GATNIEVKQRNHRGAR	R	A	K	V	K	Q	3	0	1	1	0	0	1	2	1	2	0	2	0	0	2	0	2	0	1	3	0	21	1	2179.16	4111;2489	4111	307	327	yes	no	4	1.558e-07	82.8	9	0
AKPHIQVDVGGGQTK	PFKVVEKKAKPHIQVD	DVGGGQTKTFAPEEIS	K	A	K	T	K	T	1	0	0	1	0	2	0	3	1	1	0	2	0	0	1	0	1	0	0	2	0	15	1	1533.83	3436;A0ZT13;A0PA15;5203	3436	83	97	yes	no	3	8.2159e-17	124.25	10.6	1.3
ALADHSMAQTPR	DQLVKFNKALADHSMA	HSMAQTPRLIDGIVLT	K	A	L	P	R	L	3	1	0	1	0	1	0	0	1	0	1	0	1	0	1	1	1	0	0	0	0	12	0	1296.62	11611;10239	11611	189	200	yes	no	3	0.0018236	61.11	9	0
ALADYVHAR	ERFPRGIKALADYVHA	LADYVHARGLKLGIYG	K	A	L	A	R	G	3	1	0	1	0	0	0	0	1	0	1	0	0	0	0	0	0	0	1	1	0	9	0	1014.52	9260;14035	9260	53	61	yes	no	3	0.0028356	85.676	13	0
ALAEDVR	IHFAPTWRALAEDVRE	RALAEDVREWRPAVMI	R	A	L	V	R	E	2	1	0	1	0	0	1	0	0	0	1	0	0	0	0	0	0	0	0	1	0	7	0	772.408	2299	2299	92	98	yes	yes	2	1.1146e-08	134.66	5.69	3.04	2	1	1	2	3	1
ALDFIASK	HKISNVNKALDFIASK	ALDFIASKGVKLVSIG	K	A	L	S	K	G	2	0	0	1	0	0	0	0	0	1	1	1	0	1	0	1	0	0	0	0	0	8	0	863.475	1534;1475;24732	1534	97	104	yes	no	2	0.030364	73.573	19	0
ALDLDEALYK	MTVKLKGKALDLDEAL	DLDEALYKHSDITSHS	K	A	L	Y	K	H	2	0	0	2	0	0	1	0	0	0	3	1	0	0	0	0	0	0	1	0	0	10	0	1149.59	19158	19158	130	139	yes	yes	2	0.0012194	104.22	6.25	2.95	1	1	1	1	3	3
ALDVGSGSGYLTACFAR	DQLVEGAKALDVGSGS	YLTACFARMVGPTGKA	K	A	L	A	R	M	3	1	0	1	1	0	0	3	0	0	2	0	0	1	0	2	1	0	1	1	0	17	0	1743.83	17758	17758	28	44	yes	yes	2	6.3035e-07	112.34	17	0
ALEEANSDLETK	ASYLDKVRALEEANSD	ANSDLETKIREWYLKQ	R	A	L	T	K	I	2	0	1	1	0	0	3	0	0	0	2	1	0	0	0	1	1	0	0	0	0	12	0	1318.63	16665	16665	58	69	yes	yes	2	2.6633e-07	142.1	15.5	2.19
ALEELAPK	INYEEFKKALEELAPK	ALEELAPKRFKDKSKE	K	A	L	P	K	R	2	0	0	0	0	0	2	0	0	0	2	1	0	0	1	0	0	0	0	0	0	8	0	869.486	2706	2706	72	79	yes	yes	2	0.03188	82.279	18	0
ALEHFTDLYDIK	EKAGLLQRALEHFTDL	FTDLYDIKRAVVHTHL	R	A	L	I	K	R	1	0	0	2	0	0	1	0	1	1	2	1	0	1	0	0	1	0	1	0	0	12	0	1463.73	280;3252	280	626	637	yes	no	3	0.00028881	83.204	7.67	8.06	1		1
ALEHFTDLYDIKR	EKAGLLQRALEHFTDL	TDLYDIKRAVVHTHLL	R	A	L	K	R	A	1	1	0	2	0	0	1	0	1	1	2	1	0	1	0	0	1	0	1	0	0	13	1	1619.83	280;3252	280	626	638	yes	no	4	8.1647e-05	83.087	19	0
ALELDSNLYR	QACVLMIKALELDSNL	ELDSNLYRIGQSKVFF	K	A	L	Y	R	I	1	1	1	1	0	0	1	0	0	0	3	0	0	0	0	1	0	0	1	0	0	10	0	1192.61	164	164	746	755	yes	yes	2	4.0075e-06	134.25	19	0
ALEPFATELR	RGTGELRKALEPFATE	EPFATELRERLQDNAG	K	A	L	L	R	E	2	1	0	0	0	0	2	0	0	0	2	0	0	1	1	0	1	0	0	0	0	10	0	1145.61	4336;2574	2574	155	164	no	no	2	0.0056845	86.898	14.2	0.433
ALEQALER	IGFGSGTRALEQALER	ALEQALERTRTNINWV	R	A	L	E	R	T	2	1	0	0	0	1	2	0	0	0	2	0	0	0	0	0	0	0	0	0	0	8	0	928.498	1250	1250	934	941	yes	yes	2	1.3672e-05	133.23	3.82	1.89	2	3	3	3	2	2
ALEYIEDLR	________________	LEYIEDLRKQANKGES	K	A	L	L	R	K	1	1	0	1	0	0	2	0	0	1	2	0	0	0	0	0	0	0	1	0	0	9	0	1120.58	3917;3148	3917	4	12	yes	no	2	0.00039124	119.62	5.88	3.48	1	1	1	1
ALEYIEDLRK	________________	EYIEDLRKQANKGESI	K	A	L	R	K	Q	1	1	0	1	0	0	2	0	0	1	2	1	0	0	0	0	0	0	1	0	0	10	1	1248.67	3917;3148	3917	4	13	yes	no	2;3	0.00025492	113.93	7.54	3.11	2		1	1	3	2
ALFDVLAHPQNYFK	LKDKKLIKALFDVLAH	AHPQNYFKYTAQESRE	K	A	L	F	K	Y	2	0	1	1	0	1	0	0	1	0	2	1	0	2	1	0	0	0	1	1	0	14	0	1661.86	4217	4217	499	512	yes	yes	2;3	4.8736e-07	127.79	9.89	5.45	1	2	2	2	1	3
ALFPTGGSIR	AVLPPSLKALFPTGGS	FPTGGSIRGCMKGLKA	K	A	L	I	R	G	1	1	0	0	0	0	0	2	0	1	1	0	0	1	1	1	1	0	0	0	0	10	0	1017.56	458;139	139	1702	1711	no	no	2	0.030534	65.535	3	0.816		1	1	1
ALFSLVDMVALQR	EDSACGNRALFSLVDM	VDMVALQRRRPDLLLG	R	A	L	Q	R	R	2	1	0	1	0	1	0	0	0	0	3	0	1	1	0	1	0	0	0	2	0	13	0	1461.8	12094	12094	93	105	yes	yes	2;3	5.2894e-06	151.13	11.4	0.643
ALFSQLSSSVSLR	NLEQLQIRALFSQLSS	LSSSVSLRRVALETAT	R	A	L	L	R	R	1	1	0	0	0	1	0	0	0	0	3	0	0	1	0	5	0	0	0	1	0	13	0	1393.76	6755	6755	337	349	yes	yes	2	0.00015717	145.29	2.43	0.904	1	3	2	1
ALFYDLLNK	RTEDVISRALFYDLLN	LFYDLLNKAEVHNTYK	R	A	L	N	K	A	1	0	1	1	0	0	0	0	0	0	3	1	0	1	0	0	0	0	1	0	0	9	0	1095.6	5860	5860	105	113	yes	yes	2	0.00046158	111.74	11	4.7		1	1	1	1	1
ALFYDLLNKAEVHNTYK	RTEDVISRALFYDLLN	AEVHNTYKDLLASVTG	R	A	L	Y	K	D	2	0	2	1	0	0	1	0	1	0	3	2	0	1	0	0	1	0	2	1	0	17	1	2038.05	5860	5860	105	121	yes	yes	3;4	1.303e-05	78.078	12.3	0.471
ALFYDLLNKAEVHNTYKDLLASVTGPEK	RTEDVISRALFYDLLN	ASVTGPEKSLKSASRI	R	A	L	E	K	S	3	0	2	2	0	0	2	1	1	0	5	3	0	1	1	1	2	0	2	2	0	28	2	3148.64	5860	5860	105	132	yes	yes	4	1.3586e-40	136.66	12	0
ALGITDMFDESK	TDLKDPLKALGITDMF	TDMFDESKSNFAKITR	K	A	L	S	K	S	1	0	0	2	0	0	1	1	0	1	1	1	1	1	0	1	1	0	0	0	0	12	0	1325.62	6327	6327	347	358	yes	yes	2	2.9344e-06	109.72	10.4	4.82	2	1	1	2	2	1
ALGITDMFDESKSNFAK	TDLKDPLKALGITDMF	ESKSNFAKITRTEGLH	K	A	L	A	K	I	2	0	1	2	0	0	1	1	0	1	1	2	1	2	0	2	1	0	0	0	0	17	1	1872.89	6327	6327	347	363	yes	yes	3	1.1311e-06	87.429	3.25	1.48	1		1	1	1
ALGNVGHPASIK	EEILLALKALGNVGHP	VGHPASIKHIKKCLPG	K	A	L	I	K	H	2	0	1	0	0	0	0	2	1	1	1	1	0	0	1	1	0	0	0	1	0	12	0	1162.65	188;746	746	179	190	no	no	3	7.2603e-05	89.189	2	0.866	3	2	3
ALGTVLHGLAK	KPWIALAKALGTVLHG	TVLHGLAKQATGNVQV	K	A	L	A	K	Q	2	0	0	0	0	0	0	2	1	0	3	1	0	0	0	0	1	0	0	1	0	11	0	1078.65	9318;12526	9318	247	257	yes	no	2;3	6.2938e-05	103.31	11.3	0.471
ALHFDSITGAGSATDSECGSSEYIHNLFK	NTESQMKKALHFDSIT	EYIHNLFKKLLSEITR	K	A	L	F	K	K	3	0	1	2	1	0	2	3	2	2	2	1	0	2	0	5	2	0	1	0	0	29	0	3113.4	8047;11321	8047	67	95	yes	no	4	9.2984e-80	197.54	11.6	0.49
ALIAGGGAPEIELALR	IRCLVKKRALIAGGGA	PEIELALRLNEYARTL	R	A	L	L	R	L	4	1	0	0	0	0	2	3	0	2	3	0	0	0	1	0	0	0	0	0	0	16	0	1549.88	5141	5141	338	353	yes	yes	2	5.1404e-06	91.969	12.8	3.12
ALIEKLPDLEK	ASINMDHKALIEKLPD	EKLPDLEKTSHK____	K	A	L	E	K	T	1	0	0	1	0	0	2	0	0	1	3	2	0	0	1	0	0	0	0	0	0	11	1	1267.74	12646	12646	224	234	yes	yes	3	0.0021147	73.435	14.5	0.5
ALILGELER	________________	LILGELERGQSQFQAL	R	A	L	E	R	G	1	1	0	0	0	0	2	1	0	1	3	0	0	0	0	0	0	0	0	0	0	9	0	1012.59	15505	15505	7	15	yes	yes	2	1.9361e-11	152.34	14.6	4.81	1
ALLAGGGFSTWTYR	ALDVPRDRALLAGGGF	GFSTWTYRQGYDVSIP	R	A	L	Y	R	Q	2	1	0	0	0	0	0	3	0	0	2	0	0	1	0	1	2	1	1	0	0	14	0	1498.76	3947;9852	3947	210	223	yes	no	2;3	3.9785e-06	124.07	6	3.19	1	1	1	1	1
ALLAYAFALAGK	KENHVYTKALLAYAFA	YAFALAGKEEKRKAIL	K	A	L	G	K	E	5	0	0	0	0	0	0	1	0	0	3	1	0	1	0	0	0	0	1	0	0	12	0	1207.7	19799	19799	78	89	yes	yes	2;3	0.00032699	79.659	5.38	3.55	2	4	4	3	3
ALLAYAFALAGKEEK	KENHVYTKALLAYAFA	ALAGKEEKRKAILGSL	K	A	L	E	K	R	5	0	0	0	0	0	2	1	0	0	3	2	0	1	0	0	0	0	1	0	0	15	1	1593.88	19799	19799	78	92	yes	yes	3	3.7314e-05	95.195	5.91	3.99	1	1	3	1	1
ALLDKELQIEVQK	KAEILKKRALLDKELQ	ELQIEVQKRKRDEERD	R	A	L	Q	K	R	1	0	0	1	0	2	2	0	0	1	3	2	0	0	0	0	0	0	0	1	0	13	1	1525.87	104	104	1502	1514	yes	yes	3	0.0023161	61.235	17	0
ALLENIPAASLPDLHDIENALVGEK	LGVNVTWRALLENIPA	ENALVGEKLIGAFIKE	R	A	L	E	K	L	4	0	2	2	0	0	3	1	1	2	5	1	0	0	2	1	0	0	0	1	0	25	0	2641.4	841;13088	841	730	754	yes	no	3	4.8934e-32	125.39	2.57	1.18	1	3	2		1
ALLEVVQSGGK	LTIKLVIKALLEVVQS	EVVQSGGKNIELAVMR	K	A	L	G	K	N	1	0	0	0	0	1	1	2	0	0	2	1	0	0	0	1	0	0	0	2	0	11	0	1099.62	23978;21796	23978	78	88	yes	no	2	0.0016258	87.184	17	0
ALLFIPR	VEGQLEFRALLFIPRR	RALLFIPRRAPFDLFE	R	A	L	P	R	R	1	1	0	0	0	0	0	0	0	1	2	0	0	1	1	0	0	0	0	0	0	7	0	828.522	C7G498;C7G493;2075	C7G498	331	337	no	no	2	0.053569	88.734	19	0
ALLFVPR	VEGQLEFRALLFVPRR	RALLFVPRRAPFDLFE	R	A	L	P	R	R	1	1	0	0	0	0	0	0	0	0	2	0	0	1	1	0	0	0	0	1	0	7	0	814.507	C7G492;1525;C7G496	C7G492	335	341	yes	no	2	0.029648	102.98	12.5	4.39
ALLGPEVLLFTTDGAQVEDLR	QHLLGTFRALLGPEVL	GAQVEDLRCGTLQGLY	R	A	L	L	R	C	2	1	0	2	0	1	2	2	0	0	5	0	0	1	1	0	2	0	0	2	0	21	0	2256.2	7550;6635	7550	71	91	no	no	3	7.6238e-17	136.49	9	0
ALLIQQQAPGGASR	VMWYLHPKALLIQQQA	QAPGGASRLPLL____	K	A	L	S	R	L	3	1	0	0	0	3	0	2	0	1	2	0	0	0	1	1	0	0	0	0	0	14	0	1408.78	9260	9260	295	308	yes	yes	2	4.323e-06	125.53	12.3	0.471
ALLLEHEFRPLPADK	________________	FRPLPADKQIETLPFL	M	A	L	D	K	Q	2	1	0	1	0	0	2	0	1	0	4	1	0	1	2	0	0	0	0	0	0	15	1	1747.96	18215	18215	2	16	yes	yes	3	1.3767e-05	81.632	17.3	0.471
ALLPFQSGSANILGYNLRPDLDNETLK	VKAHIKDKALLPFQSG	DLDNETLKKCQKMVMP	K	A	L	L	K	K	2	1	3	2	0	1	1	2	0	1	6	1	0	1	2	2	1	0	1	0	0	27	1	2958.55	6555	6555	334	360	yes	yes	3	9.6551e-24	103.75	12	0
ALLPFQSGSANILGYNLRPDLDNETLKK	VKAHIKDKALLPFQSG	LDNETLKKCQKMVMPE	K	A	L	K	K	C	2	1	3	2	0	1	1	2	0	1	6	2	0	1	2	2	1	0	1	0	0	28	2	3086.64	6555	6555	334	361	yes	yes	4	5.646e-18	79.382	12	0
ALLQDKTINPEVK	PWASEKAKALLQDKTI	KTINPEVKLLENYCRN	K	A	L	V	K	L	1	0	1	1	0	1	1	0	0	1	2	2	0	0	1	0	1	0	0	1	0	13	1	1467.83	3477	3477	238	250	yes	yes	2;3	0.00032211	77.644	9	0
ALLSSEIR	GIGRQLTKALLSSEIR	ALLSSEIRRIVPTCVG	K	A	L	I	R	R	1	1	0	0	0	0	1	0	0	1	2	0	0	0	0	2	0	0	0	0	0	8	0	887.508	746;12347	746	439	446	yes	no	2	0.00022732	116.73	3.17	1.34	1	1	1	2	1
ALLSSEIRR	GIGRQLTKALLSSEIR	LLSSEIRRIVPTCVGF	K	A	L	R	R	I	1	2	0	0	0	0	1	0	0	1	2	0	0	0	0	2	0	0	0	0	0	9	1	1043.61	746;12347	746	439	447	yes	no	2;3	0.00088571	99.442	2.78	1.31	2	2	2	2	1
ALLSSPWYLNR	NVTKAGYRALLSSPWY	SSPWYLNRISYGQDWM	R	A	L	N	R	I	1	1	1	0	0	0	0	0	0	0	3	0	0	0	1	2	0	1	1	0	0	11	0	1318.7	7139	7139	296	306	yes	yes	2	4.0147e-08	154.85	7.09	3.87	1	1	1	1	1
ALLTPVAIAAGR	AIGDVCGKALLTPVAI	PVAIAAGRKLALRLFG	K	A	L	G	R	K	4	1	0	0	0	0	0	1	0	1	2	0	0	0	1	0	1	0	0	1	0	12	0	1151.7	6350	6350	269	280	yes	yes	2	0.00019212	90.913	12	0
ALLYEDPFLDLTGHNSNSQLR	LSRDTLNKALLYEDPF	HNSNSQLRRIAYKQYI	K	A	L	L	R	R	1	1	2	2	0	1	1	1	1	0	5	0	0	1	1	2	1	0	1	0	0	21	0	2402.19	11593	11593	190	210	yes	yes	3	8.6365e-18	117.37	6.82	5.64	2	1	2	1
ALLYEDPFLDLTGHNSNSQLRR	LSRDTLNKALLYEDPF	NSNSQLRRIAYKQYIH	K	A	L	R	R	I	1	2	2	2	0	1	1	1	1	0	5	0	0	1	1	2	1	0	1	0	0	22	1	2558.29	11593	11593	190	211	yes	yes	4	1.4447e-06	65.855	10	0
ALMKPSLQVK	EEDSIFSKALMKPSLQ	MKPSLQVKSIQVQKIR	K	A	L	V	K	S	1	0	0	0	0	1	0	0	0	0	2	2	1	0	1	1	0	0	0	1	0	10	1	1113.66	679	679	118	127	yes	yes	3	0.0042739	80.916	1	0	2
ALMLQGVDLLADAVAVTMGPK	VKFGADARALMLQGVD	VAVTMGPKGRTVIIEQ	R	A	L	P	K	G	4	0	0	2	0	1	0	2	0	0	4	1	2	0	1	0	1	0	0	3	0	21	0	2112.13	3951	3951	38	58	yes	yes	3	4.4241e-06	71.309	17	0
ALNEACESVIQTACK	GADYRIDRALNEACES	SVIQTACKHIRSGDPM	R	A	L	C	K	H	3	0	1	0	2	1	2	0	0	1	1	1	0	0	0	1	1	0	0	1	0	15	0	1692.78	780	780	465	479	yes	yes	2;3	3.8828e-07	151.56	4.97	2.82	3	4	4	1	5	5
ALNFAMHELQLIR	ENGCECTKALNFAMHE	MHELQLIRVEKQYLHH	K	A	L	I	R	V	2	1	1	0	0	1	1	0	1	1	3	0	1	1	0	0	0	0	0	0	0	13	0	1554.83	7974	7974	201	213	yes	yes	2;3	3.5533e-06	115.57	11.4	0.831
ALNIQLGK	ELKTKSLKALNIQLGK	ALNIQLGKRNSTISSL	K	A	L	G	K	R	1	0	1	0	0	1	0	1	0	1	2	1	0	0	0	0	0	0	0	0	0	8	0	855.518	94	94	1273	1280	yes	yes	2	0.025454	85.212	3	0			1
ALNVWSSVTPLTFQK	DVDAAIQKALNVWSSV	VTPLTFQKTKDKIADI	K	A	L	Q	K	T	1	0	1	0	0	1	0	0	0	0	2	1	0	1	1	2	2	1	0	2	0	15	0	1689.91	8206	8206	13	27	yes	yes	2;3	5.6542e-07	144.8	9.79	4.09		2	1	2	1	1
ALPFWNEEIVPQIK	SLKDTIARALPFWNEE	EEIVPQIKEGKRVLIA	R	A	L	I	K	E	1	0	1	0	0	1	2	0	0	2	1	1	0	1	2	0	0	1	0	1	0	14	0	1682.9	13512	13512	132	145	yes	yes	2	0.00040799	78.529	19	0
ALPSAAVNNR	TNNVVVRKALPSAAVN	PSAAVNNRFSYAGVSY	K	A	L	N	R	F	3	1	2	0	0	0	0	0	0	0	1	0	0	0	1	1	0	0	0	1	0	10	0	1011.55	10423;10854	10423	140	149	yes	no	2	0.0015764	102.62	9.67	0.471
ALPSYPHLK	NTPVIMVKALPSYPHL	LPSYPHLKYVFKNTPS	K	A	L	L	K	Y	1	0	0	0	0	0	0	0	1	0	2	1	0	0	2	1	0	0	1	0	0	9	0	1024.57	376	376	392	400	yes	yes	3	0.009864	66.692	2	0		1
ALQEAHQQTLDDLQAEEDKVNTLTK	AKLTKEKKALQEAHQQ	DKVNTLTKAKTKLEQQ	K	A	L	T	K	A	3	0	1	3	0	4	3	0	1	0	4	2	0	0	0	0	3	0	0	1	0	25	1	2837.4	656;4018;167	167	1006	1030	no	no	3;4	7.7713e-43	178.69	10	0
ALQFAMAEYNK	ENDEGLQRALQFAMAE	FAMAEYNKASNDKYSS	R	A	L	N	K	A	3	0	1	0	0	1	1	0	0	0	1	1	1	1	0	0	0	0	1	0	0	11	0	1284.62	P81061;14227;18062	P81061	24	34	yes	no	2;3	6.8341e-05	110.84	19.6	0.482
ALQLEEER	ELSEQIQRALQLEEER	ALQLEEERRRAQEEAE	R	A	L	E	R	R	1	1	0	0	0	1	3	0	0	0	2	0	0	0	0	0	0	0	0	0	0	8	0	986.503	4836	4836	312	319	yes	yes	2	0.0009707	111.74	4	2.58	1	1	1	1	1
ALQLEEERR	ELSEQIQRALQLEEER	LQLEEERRRAQEEAER	R	A	L	R	R	R	1	2	0	0	0	1	3	0	0	0	2	0	0	0	0	0	0	0	0	0	0	9	1	1142.6	4836	4836	312	320	yes	yes	3	0.0015466	93.649	2	0.816	1	1	1
ALQRPQLQK	YLREPLAKALQRPQLQ	LQRPQLQKIDLLIGSA	K	A	L	Q	K	I	1	1	0	0	0	3	0	0	0	0	2	1	0	0	1	0	0	0	0	0	0	9	1	1080.64	17566	17566	82	90	yes	yes	3	0.0023672	94.114	2.5	0.5		3	3
ALQSNHFELSIK	YPAEPSEKALQSNHFE	NHFELSIKTEATQGLI	K	A	L	I	K	T	1	0	1	0	0	1	1	0	1	1	2	1	0	1	0	2	0	0	0	0	0	12	0	1385.73	166	166	1797	1808	yes	yes	3	5.572e-07	110.31	1.89	0.875	4	2	3
ALRDPTVTR	LLGHLMGKALRDPTVT	LRDPTVTRRYYYSIKD	K	A	L	T	R	R	1	2	0	1	0	0	0	0	0	0	1	0	0	0	1	0	2	0	0	1	0	9	1	1027.58	139	139	146	154	yes	yes	3	0.001326	99.973	2.33	0.471		2	1
ALSGNTQLDLQEINNWVR	KSYKMRLRALSGNTQL	QEINNWVRQQTRGRIL	R	A	L	V	R	Q	1	1	3	1	0	2	1	1	0	1	3	0	0	0	0	1	1	1	0	1	0	18	0	2070.05	5860	5860	182	199	yes	yes	2;3	6.8887e-56	211.17	9.37	4.49	1		2	2	1	1
ALSPALPYR	SVSNCNRRALSPALPY	LSPALPYRAVRTYYVV	R	A	L	Y	R	A	2	1	0	0	0	0	0	0	0	0	2	0	0	0	2	1	0	0	1	0	0	9	0	986.555	1734	1734	429	437	yes	yes	2	0.038281	69.825	6	0						1
ALTDELAQAR	ERVQRQLKALTDELAQ	TDELAQARDEDKRTQN	K	A	L	A	R	D	3	1	0	1	0	1	1	0	0	0	2	0	0	0	0	0	1	0	0	0	0	10	0	1086.57	4836;4547	4836	441	450	no	no	2	7.8728e-10	147.75	11.3	7.39	2	2	1	1
ALTDELAQARDEDKR	ERVQRQLKALTDELAQ	QARDEDKRTQNDIIHS	K	A	L	K	R	T	3	2	0	3	0	1	2	0	0	0	2	1	0	0	0	0	1	0	0	0	0	15	2	1729.86	4836;4547	4836	441	455	no	no	4	6.2057e-05	107.74	1	0	1
ALTLLDYLIK	KNWRHVYKALTLLDYL	TLLDYLIKTGSERVAQ	K	A	L	I	K	T	1	0	0	1	0	0	0	0	0	1	4	1	0	0	0	0	1	0	1	0	0	10	0	1161.7	10705	10705	68	77	yes	yes	2	0.019939	66.056	19	0
ALTSPYPR	AKSFYHSKALTSPYPR	ALTSPYPRSRVERAHV	K	A	L	P	R	S	1	1	0	0	0	0	0	0	0	0	1	0	0	0	2	1	1	0	1	0	0	8	0	903.481	20483	20483	15	22	yes	no	2	7.2826e-07	138.83	14	0
ALTVPELTQQMFDAK	ARGSQQYRALTVPELT	TQQMFDAKNMMAACDP	R	A	L	A	K	N	2	0	0	1	0	2	1	0	0	0	2	1	1	1	1	0	2	0	0	1	0	15	0	1690.86	5568	5568	283	297	yes	yes	2;3	4.2693e-52	166.03	7.61	5.14	6	2	2	4	1	3
ALTVPELTQQMFDSK	SRGSQQYRALTVPELT	TQQMFDSKNMMAACDP	R	A	L	S	K	N	1	0	0	1	0	2	1	0	0	0	2	1	1	1	1	1	2	0	0	1	0	15	0	1706.85	5781	5781	275	289	yes	yes	2	0.0010818	60.55	12	0
ALYDTFPSLYGDLYTQNMK	DLLNKSEKALYDTFPS	DLYTQNMKVFKDLYSE	K	A	L	M	K	V	1	0	1	2	0	1	0	1	0	0	3	1	1	1	1	1	2	0	3	0	0	19	0	2239.05	3589	3589	36	54	yes	yes	3	1.6703e-15	161.91	4.8	2.66	1	2	3	3	1
ALYPSIYLPQQLQGTNK	GWLWNCSRALYPSIYL	QQLQGTNKVLRYVRYR	R	A	L	N	K	V	1	0	1	0	0	3	0	1	0	1	3	1	0	0	2	1	1	0	2	0	0	17	0	1933.03	11361	11361	98	114	yes	yes	2;3	5.1236e-07	147.64	11.2	0.433
ALYTDTVPEDALPGK	DNDPVCEKALYTDTVP	PEDALPGKLILQVSAT	K	A	L	G	K	L	2	0	0	2	0	0	1	1	0	0	2	1	0	0	2	0	2	0	1	1	0	15	0	1588.8	72	72	1249	1263	yes	yes	2;3	2.0318e-05	82.651	2.75	0.829		2	1	1
ALYVSPESTDTAAFHK	EFSQQRWKALYVSPES	TDTAAFHKAYENFAFF	K	A	L	H	K	A	3	0	0	1	0	0	1	0	1	0	1	1	0	1	1	2	2	0	1	1	0	16	0	1735.84	8543	8543	272	287	yes	yes	2;3	2.8814e-06	113.65	14.9	3.1
AMDFDRDILSALAEVEQLSR	VAHNAWQKAMDFDRDI	AEVEQLSRMVSEAKQR	K	A	M	S	R	M	3	2	0	3	0	1	2	0	0	1	3	0	1	1	0	2	0	0	0	1	0	20	1	2278.13	10263;6802	10263	205	224	no	no	3	2.3556e-05	76.301	4.5	0.5				1	1
AMDFNGILTIR	NHGTLPSRAMDFNGIL	FNGILTIRNVQPEDAG	R	A	M	I	R	N	1	1	1	1	0	0	0	1	0	2	1	0	1	1	0	0	1	0	0	0	0	11	0	1249.65	13	13	1800	1810	yes	yes	2	0.00054962	87.184	1.8	0.748	2	2	1
AMDVKLDPALQDK	VQRILHQRAMDVKLDP	LDPALQDKCMIDLGKW	R	A	M	D	K	C	2	0	0	3	0	1	0	0	0	0	2	2	1	0	1	0	0	0	0	1	0	13	1	1442.74	780;112	780	589	601	yes	no	3	5.5661e-05	106.42	3.5	1.71	1	1	1	1	1	1
AMEAVAAQGK	GDAETVRKAMEAVAAQ	EAVAAQGKVKK_____	K	A	M	G	K	V	4	0	0	0	0	1	1	1	0	0	0	1	1	0	0	0	0	0	0	1	0	10	0	974.486	13512	13512	211	220	yes	yes	2	0.00087822	98.048	16	0
AMGIMNSFVNDIFER	PDTGISSKAMGIMNSF	FVNDIFERIAGEASRL	K	A	M	E	R	I	1	1	2	1	0	0	1	1	0	2	0	0	2	2	0	1	0	0	0	1	0	15	0	1742.81	18290;17702	18290	97	111	yes	no	2;3	7.6675e-07	115.91	18.5	1.15
AMGNLQIDFGDSSR	QSIMAIIKAMGNLQID	IDFGDSSRADDARQLF	K	A	M	S	R	A	1	1	1	2	0	1	0	2	0	1	1	0	1	1	0	2	0	0	0	0	0	14	0	1509.69	7695	7695	88	101	yes	yes	2	1.3755e-05	88.78	14	0
AMKDEEKMELQEMQLK	GMKVIENRAMKDEEKM	ELQEMQLKEAKHIAED	R	A	M	L	K	E	1	0	0	1	0	2	4	0	0	0	2	3	3	0	0	0	0	0	0	0	0	16	2	1979.94	CON__Q3SX28;13205	CON__Q3SX28	134	149	yes	no	4	2.2401e-05	142.32	10	0
AMLPLYDTGSGTIYDLR	ERGMESLKAMLPLYDT	SGTIYDLRHFMLGTAP	K	A	M	L	R	H	1	1	0	2	0	0	0	2	0	1	3	0	1	0	1	1	2	0	2	0	0	17	0	1884.93	9040;4245	9040	248	264	yes	no	2;3	3.5805e-05	67.685	9.67	0.471
AMLTQLLSR	LQRGEGERAMLTQLLS	MLTQLLSRANLARSTA	R	A	M	S	R	A	1	1	0	0	0	1	0	0	0	0	3	0	1	0	0	1	1	0	0	0	0	9	0	1031.58	3846	3846	323	331	yes	yes	2	0.00087902	93.598	6.2	0.4						4
AMPTYQAMLSAAHELPEGGLIFLADR	FSASLRLRAMPTYQAM	GLIFLADRQELYVRVR	R	A	M	D	R	Q	5	1	0	1	0	1	2	2	1	1	4	0	2	1	2	1	1	0	1	0	0	26	0	2801.39	1812	1812	526	551	yes	yes	3;4	3.1671e-31	116.05	2.8	0.748		2	2	1
AMTAIPAEQQR	SLKPCLDKAMTAIPAE	AIPAEQQRQTPTYLGA	K	A	M	Q	R	Q	3	1	0	0	0	2	1	0	0	1	0	0	1	0	1	0	1	0	0	0	0	11	0	1214.61	22102	22102	104	114	yes	yes	2	0.00030104	97.734	7	3.46	1
ANALISSWR	QTSCQRSRANALISSW	NALISSWRQSGSKLDA	R	A	N	W	R	Q	2	1	1	0	0	0	0	0	0	1	1	0	0	0	0	2	0	1	0	0	0	9	0	1016.54	841	841	571	579	yes	yes	2	3.2455e-49	205.12	2.6	0.49		2	3
ANAPYLQTLVGYEDYIGMGIDPK	IWNDCIAKANAPYLQT	IGMGIDPKKLVMGVPW	K	A	N	P	K	K	2	0	1	2	0	1	1	3	0	2	2	1	1	0	2	0	1	0	3	1	0	23	0	2527.23	8527;9593	9593	146	168	no	no	3	1.8155e-24	146.17	6.27	4.33	2	2	2	2
ANIATVK	PVMRWYHRANIATVKN	RANIATVKNDIIAYMR	R	A	N	V	K	N	2	0	1	0	0	0	0	0	0	1	0	1	0	0	0	0	1	0	0	1	0	7	0	715.423	19686	19686	131	137	yes	yes	2	0.03655	97.033	18	1.1
ANIATVKNDIIAYMR	PVMRWYHRANIATVKN	NDIIAYMRQQRRQ___	R	A	N	M	R	Q	3	1	2	1	0	0	0	0	0	3	0	1	1	0	0	0	1	0	1	1	0	15	1	1691.9	19686	19686	131	145	yes	yes	3	0.00010402	76.82	18	0
ANIQVGENDGSAGSTGATSEANVIPAAVNAR	EVQIFIGRANIQVGEN	IPAAVNARPQGYPEES	R	A	N	A	R	P	7	1	4	1	0	1	2	4	0	2	0	0	0	0	1	3	2	0	0	3	0	31	0	2940.42	713	713	545	575	yes	yes	2;3;4;5	3.3846e-134	232.02	7.15	3.41	24	32	42	53	80	66
ANLDLLQR	HYFANVGKANLDLLQR	ANLDLLQRESSERQQL	K	A	N	Q	R	E	1	1	1	1	0	1	0	0	0	0	3	0	0	0	0	0	0	0	0	0	0	8	0	941.529	5817;2480	2480	287	294	no	no	2	1.5643e-22	167.24	9.6	0.49
ANLGPWETSDADVAIGNHVER	DEDHGRLRANLGPWET	AIGNHVERDLAEHNGL	R	A	N	E	R	D	3	1	2	2	0	0	2	2	1	1	1	0	0	0	1	1	1	1	0	2	0	21	0	2250.07	7707	7707	31	51	yes	yes	3	1.0475e-15	147.67	9	0
ANLPLFPGTASAASLVVK	LLEDGIYRANLPLFPG	SAASLVVKSHTLRDFM	R	A	N	V	K	S	4	0	1	0	0	0	0	1	0	0	3	1	0	1	2	2	1	0	0	2	0	18	0	1754.99	4325	4325	16	33	yes	yes	3	3.6347e-09	128.59	2.83	1.07	1	1	2	2
ANRDYTTTVQNSLEPPLFAR	DGKEKIFRANRDYTTT	LEPPLFARYVRIHPRH	R	A	N	A	R	Y	2	2	2	1	0	1	1	0	0	0	2	0	0	1	2	1	3	0	1	1	0	20	1	2292.15	18974	18974	110	129	yes	yes	3	3.6771e-11	130.02	3	1.87	1	1	1			1
ANSEVAQWR	ELQRALSKANSEVAQW	NSEVAQWRTKYETDAI	K	A	N	W	R	T	2	1	1	0	0	1	1	0	0	0	0	0	0	0	0	1	0	1	0	1	0	9	0	1059.51	656;167;1229;2895	167	1372	1380	no	no	2	8.3394e-24	172.23	10.7	0.471
ANSVFEDLSVTLR	ERVYMVGKANSVFEDL	EDLSVTLRQLRNRLFQ	K	A	N	L	R	Q	1	1	1	1	0	0	1	0	0	0	2	0	0	1	0	2	1	0	0	2	0	13	0	1449.75	20902	20902	83	95	yes	yes	2;3	2.3449e-06	120.84	16.3	0.816
ANTVLGQQVYFPIIFSQYDPK	TEFLQRCRANTVLGQQ	IFSQYDPKIVYSGKVP	R	A	N	P	K	I	1	0	1	1	0	3	0	1	0	2	1	1	0	2	2	1	1	0	2	2	0	21	0	2427.25	4361	4361	374	394	yes	yes	3	2.3598e-15	140.47	9	0
ANVFNYLNHCIK	HGEDFLVRANVFNYLN	NYLNHCIKINVLLLES	R	A	N	I	K	I	1	0	3	0	1	0	0	0	1	1	1	1	0	1	0	0	0	0	1	1	0	12	0	1491.73	389	389	803	814	yes	yes	2;3	2.7101e-07	113.69	4.45	2.26	4	3	4	5	5	4
ANVMDYR	LLCTDGRRANVMDYRE	RANVMDYRECNLAEVP	R	A	N	Y	R	E	1	1	1	1	0	0	0	0	0	0	0	0	1	0	0	0	0	0	1	1	0	7	0	867.391	18629;2596	2596	595	601	no	no	2	0.023813	83.753	9.33	0.471
ANVMDYRECNLAEVPTHAVVVRPEK	LLCTDGRRANVMDYRE	AVVVRPEKANKIRDLL	R	A	N	E	K	A	3	2	2	1	1	0	3	0	1	0	1	1	1	0	2	0	1	0	1	5	0	25	2	2896.43	18629;2596	2596	595	619	no	no	4;5	9.8923e-31	128.07	9	0
APDFVFYAPR	VIKPIDKKAPDFVFYA	DFVFYAPRLRINKRIL	K	A	P	P	R	L	2	1	0	1	0	0	0	0	0	0	0	0	0	2	2	0	0	0	1	1	0	10	0	1181.59	4382;5405;3203;4836	4836	204	213	no	no	2;3	0.0007829	106.18	9.85	5.6	3	2	3	3	2	3
APDGLLLFSAGK	VEAEFLPRAPDGLLLF	LLLFSAGKASPVEDFV	R	A	P	G	K	A	2	0	0	1	0	0	0	2	0	0	3	1	0	1	1	1	0	0	0	0	0	12	0	1187.65	13;2044;5189	13	3650	3661	no	no	2	7.2759e-06	102.03	2	0.756	2	3	2
APEGVPSAPANPR	PTTSVYLRAPEGVPSA	PSAPANPRIYVLHSNT	R	A	P	P	R	I	3	1	1	0	0	0	1	1	0	0	0	0	0	0	4	1	0	0	0	1	0	13	0	1261.64	94	94	1044	1056	yes	yes	2	0.00011783	95.417	2.29	1.03	2	2	2	1
APEILVGEQFR	TILPVDNKAPEILVGE	ILVGEQFRVMEGGKRV	K	A	P	F	R	V	1	1	0	0	0	1	2	1	0	1	1	0	0	1	1	0	0	0	0	1	0	11	0	1257.67	264	264	1062	1072	yes	yes	2;3	4.7518e-07	141.08	2.89	1.59	2	2	3		1	1
APEILVR	VVEEKISRAPEILVRL	RAPEILVRLRSHTVWE	R	A	P	V	R	L	1	1	0	0	0	0	1	0	0	1	1	0	0	0	1	0	0	0	0	1	0	7	0	796.481	390	390	141	147	yes	yes	2	0.041318	94.407	10	0
APFDLFENR	ALLFVPRRAPFDLFEN	PFDLFENRKKKNNIKL	R	A	P	N	R	K	1	1	1	1	0	0	1	0	0	0	1	0	0	2	1	0	0	0	0	0	0	9	0	1107.53	C7G492;1525;C7G496	C7G492	343	351	yes	no	2	0.053844	64.654	19	0
APFITQEHTLWLPWDR	SIILHFERAPFITQEH	TLWLPWDRFFVMETIV	R	A	P	D	R	F	1	1	0	1	0	1	1	0	1	1	2	0	0	1	2	0	2	2	0	0	0	16	0	2009.02	25584	25584	32	47	yes	yes	3	3.2575e-14	95.067	3.5	0.5			1	1
APLEFVTSQIEAPSK	DTSKVFLKAPLEFVTS	SQIEAPSKISLNPDEP	K	A	P	S	K	I	2	0	0	0	0	1	2	0	0	1	1	1	0	1	2	2	1	0	0	1	0	15	0	1615.85	8162	8162	276	290	yes	yes	2	0.00036647	72.898	12	0
APLIPMEHCTTR	HTELAPLRAPLIPMEH	PMEHCTTRFFEACDLD	R	A	P	T	R	F	1	1	0	0	1	0	1	0	1	1	1	0	1	0	2	0	2	0	0	0	0	12	0	1424.69	O93390;25554	O93390	252	263	yes	no	3	0.00030359	76.073	14	0
APLPWQHR	RIEWSKLRAPLPWQHR	APLPWQHRVVNGTLVI	R	A	P	H	R	V	1	1	0	0	0	1	0	0	1	0	1	0	0	0	2	0	0	1	0	0	0	8	0	1003.54	13	13	2953	2960	yes	yes	3	0.0022547	94.262	1.75	0.433	1	3
APSAEIETTSYVLLALLNK	HFPAFYSRAPSAEIET	VLLALLNKAELTPDDL	R	A	P	N	K	A	3	0	1	0	0	0	2	0	0	1	4	1	0	0	1	2	2	0	1	1	0	19	0	2032.11	455	455	574	592	yes	yes	2;3	7.0265e-27	180.64	5.47	3.32	3	6	4	4	4	3
APSAEIETTSYVLLALLNKAELTPDDLSYSSR	HFPAFYSRAPSAEIET	DDLSYSSRIVYWLVKQ	R	A	P	S	R	I	4	1	1	2	0	0	3	0	0	1	6	1	0	0	2	5	3	0	2	1	0	32	1	3466.77	455	455	574	605	yes	yes	3;4	8.9098e-119	217.37	4.89	3	1	1	1	2	2
APSAEVEMTSYALLAHLTTQPAPSQEELSSASLITK	DLPYYRYRAPSAEVEM	SSASLITKWIIGQQNP	R	A	P	T	K	W	6	0	0	0	0	2	4	0	1	1	5	1	1	0	3	6	4	0	1	1	0	36	0	3770.89	10397	10397	31	66	yes	yes	3;4	1.0224e-106	203.52	5.76	3.67	1	3	2	3	2
APTTSVYLR	TPYTYWGKAPTTSVYL	PTTSVYLRAPEGVPSA	K	A	P	L	R	A	1	1	0	0	0	0	0	0	0	0	1	0	0	0	1	1	2	0	1	1	0	9	0	1006.54	94	94	1035	1043	yes	yes	2	0.017084	82.287	3.5	1.5		1			1
APTVGYESDVGSK	DFVLRMNRAPTVGYES	YESDVGSKTTHHFVYP	R	A	P	S	K	T	1	0	0	1	0	0	1	2	0	0	0	1	0	0	1	2	1	0	1	2	0	13	0	1308.62	12627	12627	70	82	yes	yes	2	0.00037852	85.45	12	0
APVEQEVAIHR	QAFKDTGKAPVEQEVA	EQEVAIHRIRITLTSR	K	A	P	H	R	I	2	1	0	0	0	1	2	0	1	1	0	0	0	0	1	0	0	0	0	2	0	11	0	1247.66	21651;20491	21651	23	33	yes	no	3	7.9233e-08	150.33	19.2	0.433
APVGLYAR	VFVKNGIKAPVGLYAR	APVGLYARRTGHHWCK	K	A	P	A	R	R	2	1	0	0	0	0	0	1	0	0	1	0	0	0	1	0	0	0	1	1	0	8	0	845.476	5162	5162	446	453	yes	yes	2	0.04586	81.297	6.73	3.57	2			1	1	1
AQALGALQNVQYR	KLNTFDDKAQALGALQ	ALQNVQYRGGNTRTGK	K	A	Q	Y	R	G	3	1	1	0	0	3	0	1	0	0	2	0	0	0	0	0	0	0	1	1	0	13	0	1430.76	35;3998	35	2389	2401	no	no	2	0.00061922	81.92	2	0		1
AQAQAAVLADDVGCPSSTSEEIVACLR	ASIITKKRAQAQAAVL	EEIVACLRQLPARVLN	R	A	Q	L	R	Q	6	1	0	2	2	2	2	1	0	1	2	0	0	0	1	3	1	0	0	3	0	27	0	2817.33	17566	17566	16	42	yes	yes	3	2.9957e-31	115.55	3	0			3
AQAVGMHVPGVLVGNK	AKWLEKLRAQAVGMHV	PGVLVGNKTDLVGRRV	R	A	Q	N	K	T	2	0	1	0	0	1	0	3	1	0	1	1	1	0	1	0	0	0	0	4	0	16	0	1575.86	20875;20555	20875	86	101	yes	no	3	4.489e-05	70.272	18	0
AQEEAERLEADR	QLEEERRRAQEEAERL	AERLEADRLAALQAKE	R	A	Q	D	R	L	3	2	0	1	0	1	4	0	0	0	1	0	0	0	0	0	0	0	0	0	0	12	1	1415.66	4836	4836	322	333	yes	yes	3	0.00052503	72.29	6	5	1
AQESEVLEPGK	IYRNPEKKAQESEVLE	SEVLEPGKGRIPGSTN	K	A	Q	G	K	G	1	0	0	0	0	1	3	1	0	0	1	1	0	0	1	1	0	0	0	1	0	11	0	1185.59	5717	5717	35	45	yes	yes	2	0.0021579	84.479	11	0
AQFGTLSDYFEALR	________________	SDYFEALRKESNLGER	-	A	Q	L	R	K	2	1	0	1	0	1	1	1	0	0	2	0	0	2	0	1	1	0	1	0	0	14	0	1616.78	6738	6738	1	14	yes	yes	2	0.0028259	64.244	7	0
AQIGIIDNEKDSPDLLK	RDSERGGRAQIGIIDN	KDSPDLLKIMKMVLGE	R	A	Q	L	K	I	1	0	1	3	0	1	1	1	0	3	2	2	0	0	1	1	0	0	0	0	0	17	1	1867.99	13976	13976	90	106	yes	yes	3	4.6941e-07	102.08	10.4	1.76
AQIIDDAFNLAR	QAIPVINRAQIIDDAF	DDAFNLARAHNVNVTL	R	A	Q	A	R	A	3	1	1	2	0	1	0	0	0	2	1	0	0	1	0	0	0	0	0	0	0	12	0	1345.7	1250	1250	657	668	yes	yes	2;3	6.5582e-07	141.08	3.89	2.13	3	3	2	2	4	3
AQILPIR	________________	MAQILPIRFQEHLQLQ	M	A	Q	I	R	F	1	1	0	0	0	1	0	0	0	2	1	0	0	0	1	0	0	0	0	0	0	7	0	809.512	280	280	2	8	yes	yes	2	0.044362	62.714	1	0	1
AQKDEEKMEIQEIQLK	GMKVIENRAQKDEEKM	EIQEIQLKEAKHIAEE	R	A	Q	L	K	E	1	0	0	1	0	3	4	0	0	2	1	3	1	0	0	0	0	0	0	0	0	16	2	1959	P58773;14581;Q6LDU0;9114	P58773	134	149	yes	no	3;4	1.8481e-05	106.38	10	0
AQLVIDGLR	FFSRDRSRAQLVIDGL	QLVIDGLRAQSAAVAT	R	A	Q	L	R	A	1	1	0	1	0	1	0	1	0	1	2	0	0	0	0	0	0	0	0	1	0	9	0	983.576	458	458	1256	1264	yes	yes	2	0.00060313	107.57	6.46	4.73	2	3	1	1
AQLYVGCEK	TLFVQEDRAQLYVGCE	QLYVGCEKMENAELDI	R	A	Q	E	K	M	1	0	0	0	1	1	1	1	0	0	1	1	0	0	0	0	0	0	1	1	0	9	0	1066.51	724	724	170	178	yes	yes	2	0.0125	86.898	5.25	0.968				2	3	2
AQQGMMSSPVVK	VTKAVSYRAQQGMMSS	MMSSPVVKMVAIWVFA	R	A	Q	V	K	M	1	0	0	0	0	2	0	1	0	0	0	1	2	0	1	2	0	0	0	2	0	12	0	1261.62	9254	9254	60	71	yes	yes	3	0.00081852	67.08	2	0		1
AQQGVAPVHSMER	APERHRSRAQQGVAPV	APVHSMERETVTPERQ	R	A	Q	E	R	E	2	1	0	0	0	2	1	1	1	0	0	0	1	0	1	1	0	0	0	2	0	13	0	1408.69	713	713	789	801	yes	yes	2;3	3.4797e-64	218.43	8.6	5.08	16	15	23	23	23	21
AQQGVAPVHSMERETVTPER	APERHRSRAQQGVAPV	RETVTPERQRARMQPG	R	A	Q	E	R	Q	2	2	0	0	0	2	3	1	1	0	0	0	1	0	2	1	2	0	0	3	0	20	1	2221.09	713	713	789	808	yes	yes	2;3;4	1.2475e-103	216.25	9.16	4.96	12	10	16	18	21	13
AQQGVAPVHSMERETVTPERQR	APERHRSRAQQGVAPV	TVTPERQRARMQPGSA	R	A	Q	Q	R	A	2	3	0	0	0	3	3	1	1	0	0	0	1	0	2	1	2	0	0	3	0	22	2	2505.25	713	713	789	810	yes	yes	4	2.6131e-15	101.41	11.5	2.66
AQRYPLSWFTLESQDIQVAK	VVSVEMMKAQRYPLSW	SQDIQVAKFPFKGNMS	K	A	Q	A	K	F	2	1	0	1	0	3	1	0	0	1	2	1	0	1	1	2	1	1	1	1	0	20	1	2379.22	5112	5112	281	300	yes	yes	2;3;4	4.7095e-13	148.06	6.62	3.25	1	1	1	1	1	1
AQRYPLSWFTLESQDIQVAKFPFK	VVSVEMMKAQRYPLSW	QVAKFPFKGNMSFVVI	K	A	Q	F	K	G	2	1	0	1	0	3	1	0	0	1	2	2	0	3	2	2	1	1	1	1	0	24	2	2898.51	5112	5112	281	304	yes	yes	4	8.0548e-11	88.239	10	0
AQWNQLQQLDTR	________________	QLQQLDTRYLEQLHQL	M	A	Q	T	R	Y	1	1	1	1	0	4	0	0	0	0	2	0	0	0	0	0	1	1	0	0	0	12	0	1499.75	2667;2119	2667	2	13	yes	no	2	0.0064778	67.997	19	0
AQWPAWQPLNVR	VLTVIKAKAQWPAWQP	AWQPLNVRAAPSAEFS	K	A	Q	V	R	A	2	1	1	0	0	2	0	0	0	0	1	0	0	0	2	0	0	2	0	1	0	12	0	1464.76	1940	1940	282	293	yes	yes	2;3	1.0686e-08	144.17	7.6	2.87		1	2	2		3
ARFEELNADLFR	DFYTSITRARFEELNA	ELNADLFRGTLDPVEK	R	A	R	F	R	G	2	2	1	1	0	0	2	0	0	0	2	0	0	2	0	0	0	0	0	0	0	12	1	1479.75	A0PA16;A0ZT12;B2MV58;A0PA14;3188	A0PA16	300	311	no	no	2;3	1.1251e-06	134.99	10.1	3.26						1
ARGNCPGQHQILLK	TPVSLPARARGNCPGQ	GQHQILLKGCNTKHGF	R	A	R	L	K	G	1	1	1	0	1	2	0	2	1	1	2	1	0	0	1	0	0	0	0	0	0	14	1	1590.84	Q9PUT1;2298	Q9PUT1	27	40	yes	no	2;3;4	8.7076e-30	193.15	10.4	6.19	4	3	2	3	2	2
ARIQQEVAPAPDVEGGMVVPEGHGAR	MVVPEGHRARIQQEVA	VPEGHGARTQPGVASA	R	A	R	A	R	T	4	2	0	1	0	2	3	4	1	1	0	0	1	0	3	0	0	0	0	4	0	26	1	2669.33	713	713	740	765	yes	yes	3;4;5;6	1.9335e-32	149.97	7.03	3.36	3	2		3	3	3
ARMQPGSAR	TVTPERQRARMQPGSA	RMQPGSARMQQAARPE	R	A	R	A	R	M	2	2	0	0	0	1	0	1	0	0	0	0	1	0	1	1	0	0	0	0	0	9	1	972.492	713	713	811	819	yes	yes	3	0.0046819	90.64	4	2	1	1	1	1	1	1
ARPFPDGLAEDIDKGEVSAR	KHNRLYMKARPFPDGL	DKGEVSARQELKQRAR	K	A	R	A	R	Q	3	2	0	3	0	0	2	2	0	1	1	1	0	1	2	1	0	0	0	1	0	20	2	2142.07	1643;3005	1643	606	625	yes	no	3;4	2.6805e-05	74.776	19	0
ARPGDISSFLSTVPGLLK	ALEVGLTRARPGDISS	STVPGLLKVFEAYVAC	R	A	R	L	K	V	1	1	0	1	0	0	0	2	0	1	3	1	0	1	2	3	1	0	0	1	0	18	1	1857.04	8674	8674	139	156	yes	yes	3	9.3396e-08	97.095	18	0
ARPNIPVYR	HFGPYDNRARPNIPVY	RPNIPVYRDWEMIGRY	R	A	R	Y	R	D	1	2	1	0	0	0	0	0	0	1	0	0	0	0	2	0	0	0	1	1	0	9	1	1084.61	9921;2565	2565	88	96	no	no	3	0.021399	62.338	11.2	0.433
ARVWPGAAPAPGVIR	IVAPEGHRARVWPGAA	APAPGVIRVARPAPSR	R	A	R	I	R	V	4	2	0	0	0	0	0	2	0	1	0	0	0	0	3	0	0	1	0	2	0	15	1	1516.86	713	713	846	860	yes	yes	2;3;4	2.7671e-94	236.92	7.53	4.6	2	6	5	6	9	5
ASADLMLYCEEHAK	IERIKVSKASADLMLY	LYCEEHAKKDPLLMGI	K	A	S	A	K	K	3	0	0	1	1	0	2	0	1	0	2	1	1	0	0	1	0	0	1	0	0	14	0	1636.72	29156	29156	36	49	yes	yes	3	0.00042474	66.331	20	0
ASAFCMSPDTGFGLSPTVSLR	PDTITEWKASAFCMSP	LSPTVSLRAFQPFFVD	K	A	S	L	R	A	2	1	0	1	1	0	0	2	0	0	2	0	1	2	2	4	2	0	0	1	0	21	0	2200.03	7052	7052	182	202	yes	yes	3	6.8854e-07	80.236	3.29	2.05	2	1	1	1	1
ASAIVQWIIR	RSQEDLTKASAIVQWI	AIVQWIIRQQNSYGGF	K	A	S	I	R	Q	2	1	0	0	0	1	0	0	0	3	0	0	0	0	0	1	0	1	0	1	0	10	0	1155.68	389;5368	389	1211	1220	no	no	2	7.9396e-48	171.56	5.32	2.24	3	3	3	6	8	14
ASAPGGQAEDRATLTVQALPR	AQGVYVCRASAPGGQA	LTVQALPRALINIRTA	R	A	S	P	R	A	5	2	0	1	0	2	1	2	0	0	2	0	0	0	2	1	2	0	0	1	0	21	1	2108.1	2044	2044	269	289	yes	yes	3	1.7569e-10	91.276	2	0.816	1	1	1
ASASSPK	SPLRRSQKASASSPKV	KASASSPKVSLRDGQK	K	A	S	P	K	V	2	0	0	0	0	0	0	0	0	0	0	1	0	0	1	3	0	0	0	0	0	7	0	646.329	8882	8882	22	28	yes	yes	1	0.039397	74.832	4.63	2.5	3	5	5	7	7	4
ASDWGIPYR	RVYNLRIRASDWGIPY	SDWGIPYRREVEVPVT	R	A	S	Y	R	R	1	1	0	1	0	0	0	1	0	1	0	0	0	0	1	1	0	1	1	0	0	9	0	1063.51	376	376	541	549	yes	yes	2	0.0078491	92.838	2.4	1.02	1	2	1	1
ASDWGIPYRR	RVYNLRIRASDWGIPY	DWGIPYRREVEVPVTI	R	A	S	R	R	E	1	2	0	1	0	0	0	1	0	1	0	0	0	0	1	1	0	1	1	0	0	10	1	1219.61	376	376	541	550	yes	yes	3	0.0008331	91.867	1.5	0.5	1	1
ASGKDAISQFESSAVGK	DVYLETVKASGKDAIS	FESSAVGKQLDLKLAD	K	A	S	G	K	Q	3	0	0	1	0	1	1	2	0	1	0	2	0	1	0	4	0	0	0	1	0	17	1	1680.83	P32918;12041	P32918	47	63	yes	no	2;3	6.8447e-09	159.14	12.5	6.7	1	1		1
ASIEVVVVPGAAPPVR	TSAAGTARASIEVVVV	PGAAPPVRIESSSPSV	R	A	S	V	R	I	3	1	0	0	0	0	1	1	0	1	0	0	0	0	3	1	0	0	0	5	0	16	0	1559.9	13;1980	13	2033	2048	no	no	2;3	6.6555e-07	101.3	2	0.943	3	4	1	1
ASLINEWANSVK	VTLEPLVKASLINEWA	NEWANSVKKQKVEVYL	K	A	S	V	K	K	2	0	2	0	0	0	1	0	0	1	1	1	0	0	0	2	0	1	0	1	0	12	0	1330.69	26235;9774	9774	44	55	no	no	2	0.0027861	70.089	12	0
ASLINEWANSVKK	VTLEPLVKASLINEWA	EWANSVKKQKVEVYLP	K	A	S	K	K	Q	2	0	2	0	0	0	1	0	0	1	1	2	0	0	0	2	0	1	0	1	0	13	1	1458.78	26235;9774	9774	44	56	no	no	3	0.00014347	80.96	12	0
ASLISAVSDK	TISEDTIRASLISAVS	LISAVSDKLRWRMKEE	R	A	S	D	K	L	2	0	0	1	0	0	0	0	0	1	1	1	0	0	0	3	0	0	0	1	0	10	0	989.539	1890	1890	623	632	yes	yes	2	0.00038546	108.7	11.7	0.471
ASLISAVSDKLR	TISEDTIRASLISAVS	SAVSDKLRWRMKEEMD	R	A	S	L	R	W	2	1	0	1	0	0	0	0	0	1	2	1	0	0	0	3	0	0	0	1	0	12	1	1258.72	1890	1890	623	634	yes	yes	3	0.0015333	66.989	12	0
ASQSQGIQQLLQAEK	________________	QQLLQAEKRAAEKVAE	M	A	S	E	K	R	2	0	0	0	0	5	1	1	0	1	2	1	0	0	0	2	0	0	0	0	0	15	0	1627.85	23513	23513	2	16	yes	yes	2	0.0010689	70.197	19	0
ASSHQEDFGAEALLR	LIQQAWEKASSHQEDF	FGAEALLRMFTAYPQT	K	A	S	L	R	M	3	1	0	1	0	1	2	1	1	0	2	0	0	1	0	2	0	0	0	0	0	15	0	1629.77	P30892	P30892	17	31	yes	yes	3	3.3157e-05	103.79	19.8	0.433
ASSTFRVEER	KINIVNPKASSTFRVE	STFRVEERVVCMELVW	K	A	S	E	R	V	1	2	0	0	0	0	2	0	0	0	0	0	0	1	0	2	1	0	0	1	0	10	1	1180.58	30	30	1301	1310	yes	yes	3	0.0019608	86.344	3.67	1.25		1		1	1
ASSVEIDEQTQQR	FTQYNSTRASSVEIDE	IDEQTQQRIEALNFLD	R	A	S	Q	R	I	1	1	0	1	0	3	2	0	0	1	0	0	0	0	0	2	1	0	0	1	0	13	0	1489.7	12994	12994	148	160	yes	yes	2	2.5675e-14	123.75	11.5	0.5
ASVSYTIPDTITEWK	ILINSTGKASVSYTIP	PDTITEWKASAFCVEE	K	A	S	W	K	A	1	0	0	1	0	0	1	0	0	2	0	1	0	0	1	2	3	1	1	1	0	15	0	1709.85	389	389	743	757	yes	yes	2;3	2.6396e-11	117.08	4.93	2.12	3	2	1	4	5	5
ASWPFSIQPHGVSYGK	IMVTFANKASWPFSIQ	PHGVSYGKAWEGMRYH	K	A	S	G	K	A	1	0	0	0	0	1	0	2	1	1	0	1	0	1	2	3	0	1	1	1	0	16	0	1759.87	12584	12584	207	222	yes	yes	3	1.4865e-05	77.324	6	0						1
ATADDELSFK	AIAKYDFKATADDELS	ADDELSFKRGDILKVL	K	A	T	F	K	R	2	0	0	2	0	0	1	0	0	0	1	1	0	1	0	1	1	0	0	0	0	10	0	1095.51	13982	13982	11	20	yes	yes	2	0.01521	70.942	17	0
ATAGAVSCHEQEPSGK	DEESPGDKATAGAVSC	HEQEPSGKTLSSEEEG	K	A	T	G	K	T	3	0	0	0	1	1	2	2	1	0	0	1	0	0	1	2	1	0	0	1	0	16	0	1627.73	6916;5112	5112	53	68	no	no	2;3	6.6051e-66	218.63	7.36	3.39	1	2	2	1	1	1
ATAGAVSCHEQEPSGKISSEEGEGEEK	DEESPGDKATAGAVSC	EEGEGEEKNCDLTWKK	K	A	T	E	K	N	3	0	0	0	1	1	7	4	1	1	0	2	0	0	1	4	1	0	0	1	0	27	1	2802.22	6916	6916	39	65	yes	yes	3;4	6.9902e-30	131.96	9.89	0.737
ATASIIGDVMGPTLNNLDNLLR	NIIPGSERATASIIGD	NNLDNLLRLPFGCGEQ	R	A	T	L	R	L	2	1	3	2	0	0	0	2	0	2	4	0	1	0	1	1	2	0	0	1	0	22	0	2297.2	2615	2615	207	228	yes	yes	2;3	4.6245e-16	132.01	9.4	2.24					1
ATAWNLIDAK	LTPELYDKATAWNLID	AWNLIDAKLYRYFNAT	K	A	T	A	K	L	3	0	1	1	0	0	0	0	0	1	1	1	0	0	0	0	1	1	0	0	0	10	0	1101.58	8093;1843	8093	219	228	no	no	2	0.0024394	98.754	9	3.67				2	1
ATCPPPDPAPQR	ALYLLGLRATCPPPDP	PPDPAPQRFPVTWLKY	R	A	T	Q	R	F	2	1	0	1	1	1	0	0	0	0	0	0	0	0	5	0	1	0	0	0	0	12	0	1305.61	18627	18627	61	72	yes	yes	2;3	1.1166e-06	127.87	12	0
ATCYNTPLGCCSDGK	TPTPAIERATCYNTPL	LGCCSDGKTAAADAEG	R	A	T	G	K	T	1	0	1	1	3	0	0	2	0	0	1	1	0	0	1	1	2	0	1	0	0	15	0	1702.67	166	166	999	1013	yes	yes	2	0.00035101	135.02	1	0	1
ATDADKESNALLVYQIVEPSVR	KNVPLVIRATDADKES	QIVEPSVRKYFAIDSS	R	A	T	V	R	K	3	1	1	2	0	1	2	0	0	1	2	1	0	0	1	2	1	0	1	3	0	22	1	2417.24	72;483	72	210	231	no	no	3	5.7692e-18	118.08	2.33	1.25	1	1		1
ATDEFIVETGDVGDVYK	GHVCFLPRATDEFIVE	GDVGDVYKIRVSCDNV	R	A	T	Y	K	I	1	0	0	3	0	0	2	2	0	1	0	1	0	1	0	0	2	0	1	3	0	17	0	1856.87	1851	1851	62	78	yes	yes	2	7.0297e-06	81.594	2	0.894	2	1	2
ATDLDSEDKTLTYIVR	TIHNRILKATDLDSED	KTLTYIVRYGPGQGLL	K	A	T	V	R	Y	1	1	0	3	0	0	1	0	0	1	2	1	0	0	0	1	3	0	1	1	0	16	1	1838.93	264;1337	264	1325	1340	yes	no	3	2.5314e-07	125.98	3.33	1.33		3	3	1	1	1
ATDQAVPVETRR	NLFELTVKATDQAVPV	AVPVETRRFALKNVTI	K	A	T	R	R	F	2	2	0	1	0	1	1	0	0	0	0	0	0	0	1	0	2	0	0	2	0	12	1	1341.7	267	267	1479	1490	yes	yes	3	0.00020617	85.554	2	0		1
ATEEDSQVPSIR	NSNQCLDKATEEDSQV	DSQVPSIRDCNGSRSQ	K	A	T	I	R	D	1	1	0	1	0	1	2	0	0	1	0	0	0	0	1	2	1	0	0	1	0	12	0	1330.64	14246;4035;6352	14246	181	192	yes	no	2	3.4241e-06	132.56	10	0
ATEGHEACSTGQVLQDGK	EVAQKPAKATEGHEAC	GQVLQDGKCVTCSTGT	K	A	T	G	K	C	2	0	0	1	1	2	2	3	1	0	1	1	0	0	0	1	2	0	0	1	0	18	0	1886.84	12923	12923	105	122	yes	yes	3	9.4978e-26	187.56	6.23	3.72	3	1	3	2	1	2
ATELSGLLLYNGQNR	VRIAMEFRATELSGLL	LLYNGQNRGKDFISLA	R	A	T	N	R	G	1	1	2	0	0	1	1	2	0	0	4	0	0	0	0	1	1	0	1	0	0	15	0	1647.86	166;804;5416	166	1300	1314	no	no	2;3	5.1009e-30	190.1	2.59	1.37	6	6	4	3	3
ATEVLDKTIVFSYGTK	FTVCVWVKATEVLDKT	IVFSYGTKLNPYEIQL	K	A	T	T	K	L	1	0	0	1	0	0	1	1	0	1	1	2	0	1	0	1	3	0	1	2	0	16	1	1770.94	14979	14979	37	52	yes	yes	3	9.1544e-16	177.67	12	0
ATEYEVNIGSDVPR	NDNAPQFRATEYEVNI	NIGSDVPRGTSVIKVW	R	A	T	P	R	G	1	1	1	1	0	0	2	1	0	1	0	0	0	0	1	1	1	0	1	2	0	14	0	1548.74	483	483	994	1007	yes	yes	2;3	5.4987e-14	173.72	2.12	0.992	5	6	3	2
ATFHLGVMPSVIR	________________	GVMPSVIRKRYNMTTA	R	A	T	I	R	K	1	1	0	0	0	0	0	1	1	1	1	0	1	1	1	1	1	0	0	2	0	13	0	1426.78	17464	17464	8	20	yes	yes	3	4.2267e-07	120.59	10	0.577
ATGNPNPDIVWLK	SRLHMAVKATGNPNPD	NPDIVWLKNSDIIVPH	K	A	T	L	K	N	1	0	2	1	0	0	0	1	0	1	1	1	0	0	2	0	1	1	0	1	0	13	0	1423.75	948;114	948	30	42	yes	no	2	0.0041044	65.043	10	0
ATHLEGLELK	DTFGGHIKATHLEGLE	HLEGLELKYMGQQTMG	K	A	T	L	K	Y	1	0	0	0	0	0	2	1	1	0	3	1	0	0	0	0	1	0	0	0	0	10	0	1109.61	323;3694	323	986	995	no	no	2;3	4.7657e-12	157.97	4.93	2.69	4	6	6	5	7	6
ATIGADFLTK	KKFSNQYKATIGADFL	IGADFLTKEVMVDDRL	K	A	T	T	K	E	2	0	0	1	0	0	0	1	0	1	1	1	0	1	0	0	2	0	0	0	0	10	0	1035.56	16070	16070	21	30	yes	yes	2	0.046761	60.598	18.2	1.17
ATISNDGATILK	LIVDDRGKATISNDGA	NDGATILKLLDVVHPA	K	A	T	L	K	L	2	0	1	1	0	0	0	1	0	2	1	1	0	0	0	1	2	0	0	0	0	12	0	1202.65	5183;18652	5183	59	70	yes	no	2	0.0027861	70.089	10.7	0.471
ATITGLKPGVDYTITVYAVTGR	TVPGTMSRATITGLKP	TVYAVTGRGDSPASSK	R	A	T	G	R	G	2	1	0	1	0	0	0	3	0	2	1	1	0	0	1	0	5	0	2	3	0	22	1	2295.25	A0A060PIY8;76;141	A0A060PIY8	1599	1620	no	no	3	2.629e-16	135.64	2.79	0.558	1	1	12
ATLLYSDSNPER	FRHHQWSRATLLYSDS	YSDSNPERSCYFAMEG	R	A	T	E	R	S	1	1	1	1	0	0	1	0	0	0	2	0	0	0	1	2	1	0	1	0	0	12	0	1364.66	12094	12094	180	191	yes	yes	2;3	1.1147e-67	174.42	10.9	2.81		1
ATLTVQALPR	LHGQVEDRATLTVQAL	LTVQALPRALINIRTA	R	A	T	P	R	A	2	1	0	0	0	1	0	0	0	0	2	0	0	0	1	0	2	0	0	1	0	10	0	1068.63	13;2044	13	3176	3185	no	no	2	1.2669e-09	144.65	2.58	1.26	3	3	3	2	1
ATLVCLMNDFYPR	DELHAASKATLVCLMN	LMNDFYPRKVTVQWLV	K	A	T	P	R	K	1	1	1	1	1	0	0	0	0	0	2	0	1	1	1	0	1	0	1	1	0	13	0	1598.76	25336	25336	24	36	yes	yes	2;3	4.8311e-07	136.93	16.8	0.576
ATQAPDGCADPFMWR	FDPSVKLRATQAPDGC	CADPFMWRNDHESEAL	R	A	T	W	R	N	3	1	0	2	1	1	0	1	0	0	0	0	1	1	2	0	1	1	0	0	0	15	0	1721.73	455	455	132	146	yes	yes	2;3	1.2202e-06	97.797	4.17	1.74	2	3	3	4	4	6
ATRDDGSVYWQR	FIEELDRRATRDDGSV	DGSVYWQREKKPPAEH	R	A	T	Q	R	E	1	2	0	2	0	1	0	1	0	0	0	0	0	0	0	1	1	1	1	1	0	12	1	1452.67	455	455	547	558	yes	yes	2;3	3.9813e-21	181.98	5.67	3.2		1	1	1	1
ATSNVFAMFDQSQIQEFK	TTKKRPQRATSNVFAM	QSQIQEFKEAFNMIDQ	R	A	T	F	K	E	2	0	1	1	0	3	1	0	0	1	0	1	1	3	0	2	1	0	0	1	0	18	0	2089.98	13689;27695	13689	67	84	yes	no	3	3.564e-05	76.586	19	0
ATSYQMPLIQCASSVPR	SPDRPEKRATSYQMPL	QCASSVPRSEESPEEN	R	A	T	P	R	S	2	1	0	0	1	2	0	0	0	1	1	0	1	0	2	3	1	0	1	1	0	17	0	1907.92	19789	19789	90	106	yes	yes	2	2.85e-07	93.226	11	0
ATVFNYLK	QGEIFSLKATVFNYLK	ATVFNYLKDCIQVSIS	K	A	T	L	K	D	1	0	1	0	0	0	0	0	0	0	1	1	0	1	0	0	1	0	1	1	0	8	0	954.517	30;3804	30	2687	2694	yes	no	2	0.025454	85.212	4.43	2.26	1	1	1		1	1
ATVISYECCPGYEK	YQRKICGKATVISYEC	ECCPGYEKVPGEKGCP	K	A	T	E	K	V	1	0	0	0	2	0	2	1	0	1	0	1	0	0	1	1	1	0	2	1	0	14	0	1675.72	2800	2800	70	83	yes	yes	2	1.195e-07	85.909	10	0
ATYLDCIK	ISLTCVQKATYLDCIK	ATYLDCIKAIANNEAD	K	A	T	I	K	A	1	0	0	1	1	0	0	0	0	1	1	1	0	0	0	0	1	0	1	0	0	8	0	982.479	2596	2596	59	66	yes	yes	1;2	0.0050662	101.43	5.64	3.26	2		2	1	1
AVAELQNPAIR	KNMLTALKAVAELQNP	ELQNPAIRERHWAQLM	K	A	V	I	R	E	3	1	1	0	0	1	1	0	0	1	1	0	0	0	1	0	0	0	0	1	0	11	0	1180.66	4872;1636	4872	264	274	yes	no	2	0.0057233	74.841	1.8	0.748	2	2	1
AVAETDVLATLLTLYMDIR	RHTPEHARAVAETDVL	LTLYMDIRSSEDLRLK	R	A	V	I	R	S	3	1	0	2	0	0	1	0	0	1	4	0	1	0	0	0	3	0	1	2	0	19	0	2107.12	A5HTZ3	A5HTZ3	315	333	yes	yes	3	2.0252e-10	132.5	12	0
AVAMITFAQYLQR	DLKEETFKAVAMITFA	TFAQYLQRCSYEGLSK	K	A	V	Q	R	C	3	1	0	0	0	2	0	0	0	1	1	0	1	1	0	0	1	0	1	1	0	13	0	1510.8	16345	16345	25	37	yes	yes	2;3	1.9505e-40	204.17	9.73	4.68	5	4	5	4	1	5
AVAQAWAR	VLELARQRAVAQAWAR	AVAQAWAREQQRLRDG	R	A	V	A	R	E	4	1	0	0	0	1	0	0	0	0	0	0	0	0	0	0	0	1	0	1	0	8	0	871.466	11888;11761	11888	181	188	yes	no	2	0.039693	79.116	4	0				1
AVAVVVDPIQSVK	SFEALSERAVAVVVDP	VDPIQSVKGKPHMPFS	R	A	V	V	K	G	2	0	0	1	0	1	0	0	0	1	0	1	0	0	1	1	0	0	0	5	0	13	0	1323.78	15507;9818	15507	130	142	yes	no	2	0.0011066	76.073	16.5	2.5
AVCMLSNTTAIAEAWAR	GDLAKVQRAVCMLSNT	AIAEAWARLDHKFDLM	R	A	V	A	R	L	5	1	1	0	1	0	1	0	0	1	1	0	1	0	0	1	2	1	0	1	0	17	0	1863.9	4071;2784;26164;8075;12144;5606	4071	483	499	no	no	2;3	6.8229e-09	118.21	12	0
AVDFGGHDVSR	RSLAVALKAVDFGGHD	FGGHDVSRCVRQFASL	K	A	V	S	R	C	1	1	0	2	0	0	0	2	1	0	0	0	0	1	0	1	0	0	0	2	0	11	0	1158.54	28736	28736	17	27	yes	yes	3	0.00037965	86.114	10.7	0.471
AVDFQDAQTYADDNSLLFMETSAK	KADLATKRAVDFQDAQ	LFMETSAKTAMNVNEI	R	A	V	A	K	T	4	0	1	4	0	2	1	0	0	0	2	1	1	2	0	2	2	0	1	1	0	24	0	2679.2	14057	14057	143	166	yes	yes	3	5.9076e-09	72.935	17	0
AVDFTNPSEATK	SADASYTRAVDFTNPS	TNPSEATKQINAFVEA	R	A	V	T	K	Q	2	0	1	1	0	0	1	0	0	0	0	1	0	1	1	1	2	0	0	1	0	12	0	1278.61	10880;8489	10880	226	237	yes	no	2	4.1645e-06	107.09	10.6	0.49
AVDGGSPQKESVVPVYTR	ELLTFFIRAVDGGSPQ	SVVPVYTRILPPEVSL	R	A	V	T	R	I	1	1	0	1	0	1	1	2	0	0	0	1	0	0	2	2	1	0	1	4	0	18	1	1887.97	72;483	72	898	915	no	no	3	4.7053e-09	153.25	2	0.816	1	1	1
AVDLGQLSK	LVSISNVRAVDLGQLS	VDLGQLSKVLVEHSNV	R	A	V	S	K	V	1	0	0	1	0	1	0	1	0	0	2	1	0	0	0	1	0	0	0	1	0	9	0	929.518	1851	1851	395	403	yes	yes	2	0.00047911	109.29	2.67	1.25	2	2	3	1	1
AVDPDGDGHVSWDEYK	EENKMHFRAVDPDGDG	HVSWDEYKIKFLASKG	R	A	V	Y	K	I	1	0	0	4	0	0	1	2	1	0	0	1	0	0	1	1	0	1	1	2	0	16	0	1788.76	7982;15194	7982	145	160	yes	no	3	1.7059e-06	81.656	11.6	1.92
AVDQSVFLLQPER	ANSYCALRAVDQSVFL	VFLLQPERQLSAESVY	R	A	V	E	R	Q	1	1	0	1	0	2	1	0	0	0	2	0	0	1	1	1	0	0	0	2	0	13	0	1500.79	9640	9640	32	44	yes	yes	2;3	8.1594e-51	175.74	5.75	3.12	5	4	6	6	7	6
AVDSLVPIGR	EPMQTGIKAVDSLVPI	DSLVPIGRGQRELIIG	K	A	V	G	R	G	1	1	0	1	0	0	0	1	0	1	1	0	0	0	1	1	0	0	0	2	0	10	0	1025.59	1976	1976	148	157	yes	yes	2	0.0043702	90.15	19	0
AVELDPAASQLNSNDAFVLK	SSTSGATRAVELDPAA	SNDAFVLKTPSAAYLW	R	A	V	L	K	T	4	0	2	2	0	1	1	0	0	0	3	1	0	1	1	2	0	0	0	2	0	20	0	2101.07	2080	2080	574	593	yes	yes	2;3	3.5616e-49	205.88	7.43	4.09	3	4	4	3	2	3
AVEPVTDFLPGSSHDIR	YPRKQAGKAVEPVTDF	PGSSHDIRSILVIQNA	K	A	V	I	R	S	1	1	0	2	0	0	1	1	1	1	1	0	0	1	2	2	1	0	0	2	0	17	0	1838.92	5473;4589	5473	235	251	yes	no	3	7.7293e-07	85.563	9	1
AVFENPQSGFWK	DMEAAISKAVFENPQS	NPQSGFWKSGIINEHL	K	A	V	W	K	S	1	0	1	0	0	1	1	1	0	0	0	1	0	2	1	1	0	1	0	1	0	12	0	1408.68	16741	16741	95	106	yes	yes	2	0.00088831	86.114	14.5	0.5
AVFPSIVGR	FAGDDAPRAVFPSIVG	VFPSIVGRPRHQGVMV	R	A	V	G	R	P	1	1	0	0	0	0	0	1	0	1	0	0	0	1	1	1	0	0	0	2	0	9	0	944.544	7084;7902	7084	32	40	no	no	2	0.00012914	131.06	8.52	5.82	3	3	2	2	3	2
AVFPSIVGRPR	FAGDDAPRAVFPSIVG	PSIVGRPRHQGVMVGM	R	A	V	P	R	H	1	2	0	0	0	0	0	1	0	1	0	0	0	1	2	1	0	0	0	2	0	11	1	1197.7	7084;7902	7084	32	42	no	no	2;3	1.5779e-07	150.1	9.64	5.71	5	2	2	1	1	2
AVFSEYQR	QELNRVYKAVFSEYQR	AVFSEYQRMCNRDIEK	K	A	V	Q	R	M	1	1	0	0	0	1	1	0	0	0	0	0	0	1	0	1	0	0	1	1	0	8	0	998.482	1989	1989	682	689	yes	yes	2	0.00018272	119.29	11	0
AVFTHMFVK	AIITQGAKAVFTHMFV	VFTHMFVKEFAVSSSQ	K	A	V	V	K	E	1	0	0	0	0	0	0	0	1	0	0	1	1	2	0	0	1	0	0	2	0	9	0	1078.56	339;18974	339	1494	1502	no	no	3	0.0010714	97.635	5.75	1.64			1			1
AVFVDLEPTVIDEVR	GAGKHVPRAVFVDLEP	PTVIDEVRTGTYRQLF	R	A	V	V	R	T	1	1	0	2	0	0	2	0	0	1	1	0	0	1	1	0	1	0	0	4	0	15	0	1700.9	4071	4071	174	188	yes	yes	2;3	6.6414e-10	165.64	10.2	5.64	6	3	5	5	3	4
AVGISNFNHEQIER	LVDAGLVKAVGISNFN	FNHEQIERILNKPGLK	K	A	V	E	R	I	1	1	2	0	0	1	2	1	1	2	0	0	0	1	0	1	0	0	0	1	0	14	0	1612.8	16564	16564	156	169	yes	yes	3	6.9473e-07	121.45	14	0
AVHLPNCDR	SSQRMVPRAVHLPNCD	VHLPNCDRKGFYKRKQ	R	A	V	D	R	K	1	1	1	1	1	0	0	0	1	0	1	0	0	0	1	0	0	0	0	1	0	9	0	1080.51	Q9DGI2	Q9DGI2	168	176	yes	yes	2;3	9.2838e-06	133.13	17	2.35
AVHLPNCDRK	SSQRMVPRAVHLPNCD	HLPNCDRKGFYKRKQC	R	A	V	R	K	G	1	1	1	1	1	0	0	0	1	0	1	1	0	0	1	0	0	0	0	1	0	10	1	1208.61	Q9DGI2	Q9DGI2	168	177	yes	yes	3;4	0.0029619	72.2	15.3	0.471
AVIDTPR	GKVLHQVKAVIDTPRF	KAVIDTPRFSKDYKCS	K	A	V	P	R	F	1	1	0	1	0	0	0	0	0	1	0	0	0	0	1	0	1	0	0	1	0	7	0	770.429	10776	10776	36	42	yes	yes	2	0.027575	105.39	4	0				1
AVIEQGGVQTIDQLIK	QSILNKSKAVIEQGGV	QTIDQLIKDLPELLQR	K	A	V	I	K	D	1	0	0	1	0	3	1	2	0	3	1	1	0	0	0	0	1	0	0	2	0	16	0	1710.95	14448	14448	81	96	no	no	2;3	1.0509e-07	136.81	6.72	3.86	5	3	3	2	2	4
AVIEQGGVQTIDQLIKDLPELLQR	QSILNKSKAVIEQGGV	DLPELLQRNKEILDES	K	A	V	Q	R	N	1	1	0	2	0	4	2	2	0	3	4	1	0	0	1	0	1	0	0	2	0	24	1	2675.49	14448	14448	81	104	no	no	3	2.6342e-28	165.85	8	0
AVIFCLSPDKK	EEVKKRKKAVIFCLSP	FCLSPDKKCIIVEEGK	K	A	V	K	K	C	1	0	0	1	1	0	0	0	0	1	1	2	0	1	1	1	0	0	0	1	0	11	1	1276.68	17268	17268	46	56	yes	yes	3	8.2501e-05	101.3	18	0
AVIQHFQEK	NLPKADKKAVIQHFQE	VIQHFQEKVESLEQEA	K	A	V	E	K	V	1	0	0	0	0	2	1	0	1	1	0	1	0	1	0	0	0	0	0	1	0	9	0	1098.58	2256;7717	2256	411	419	no	no	3	0.0021426	89.047	7.33	3.09			1
AVIQHFQEKVESLEQEAANER	NLPKADKKAVIQHFQE	EQEAANERQQLVETHM	K	A	V	E	R	Q	3	1	1	0	0	3	5	0	1	1	1	1	0	1	0	1	0	0	0	2	0	21	1	2454.21	2256;7717	2256	411	431	no	no	3	2.3012e-06	86.519	8	0
AVIVLNEGLR	KSGKAISKAVIVLNEG	IVLNEGLRVCTKEGGY	K	A	V	L	R	V	1	1	1	0	0	0	1	1	0	1	2	0	0	0	0	0	0	0	0	2	0	10	0	1082.64	1909	1909	659	668	yes	yes	2	0.018766	67.334	1.5	0.5	1	1
AVLALNWR	________________	AVLALNWRAVTSWVGI	M	A	V	W	R	A	2	1	1	0	0	0	0	0	0	0	2	0	0	0	0	0	0	1	0	1	0	8	0	941.545	8674	8674	2	9	yes	yes	2	2.3888e-05	132.09	18	0
AVLCPPPVK	TVFDEAIRAVLCPPPV	VLCPPPVKKPGKKCTV	R	A	V	V	K	K	1	0	0	0	1	0	0	0	0	0	1	1	0	0	3	0	0	0	0	2	0	9	0	979.552	979	979	1044	1052	yes	yes	2	0.055311	75.738	19	0.816
AVLEELK	HMWPGDVKAVLEELKD	KAVLEELKDLNRKWFP	K	A	V	L	K	D	1	0	0	0	0	0	2	0	0	0	2	1	0	0	0	0	0	0	0	1	0	7	0	800.464	10098	10098	108	114	yes	yes	2	0.045859	91.906	11	0
AVLEELKDLNR	HMWPGDVKAVLEELKD	EELKDLNRKWFPAGAK	K	A	V	N	R	K	1	1	1	1	0	0	2	0	0	0	3	1	0	0	0	0	0	0	0	1	0	11	1	1298.72	10098	10098	108	118	yes	yes	2;3	7.9303e-06	121.36	11.1	0.567
AVLEELKDLNRK	HMWPGDVKAVLEELKD	ELKDLNRKWFPAGAKP	K	A	V	R	K	W	1	1	1	1	0	0	2	0	0	0	3	2	0	0	0	0	0	0	0	1	0	12	2	1426.81	10098	10098	108	119	yes	yes	3;4	0.00096721	80.69	11	0
AVLELNEDGEK	KLSHVQHKAVLELNED	ELNEDGEKSTPNPGVN	K	A	V	E	K	S	1	0	1	1	0	0	3	1	0	0	2	1	0	0	0	0	0	0	0	1	0	11	0	1215.6	5860	5860	374	384	yes	yes	2	9.4142e-44	152.07	9.6	5.15	1	3	3	2	3	2
AVLELNEDGEKSTPNPGVNAAR	KLSHVQHKAVLELNED	NPGVNAARLTFPIEYH	K	A	V	A	R	L	3	1	3	1	0	0	3	2	0	0	2	1	0	0	2	1	1	0	0	2	0	22	1	2280.13	5860	5860	374	395	yes	yes	3	3.5568e-21	161.96	5.83	4.81	1	1	1	1
AVLTLDEK	AVDAVQHRAVLTLDEK	AVLTLDEKGVEAAGAM	R	A	V	E	K	G	1	0	0	1	0	0	1	0	0	0	2	1	0	0	0	0	1	0	0	1	0	8	0	887.496	26678;24662	26678	38	45	yes	no	2	0.0050051	101.54	9	0
AVLTLDEKGVEAAGAMAISVAR	AVDAVQHRAVLTLDEK	AMAISVARMALQLEAL	R	A	V	A	R	M	6	1	0	1	0	0	2	2	0	1	2	1	1	0	0	1	1	0	0	3	0	22	1	2171.16	26678;24662	26678	38	59	yes	no	3	5.4391e-21	162.11	8.5	0.5
AVLVDLEPGTMDSVR	SSQKFVPRAVLVDLEP	PGTMDSVRSGPFGQLF	R	A	V	V	R	S	1	1	0	2	0	0	1	1	0	0	2	0	1	0	1	1	1	0	0	3	0	15	0	1600.81	5568	5568	63	77	yes	yes	2;3	2.0988e-06	125.97	7.89	4.13	4	2	3	2	1	1
AVPISLPPVER	QFQGTGKKAVPISLPP	ISLPPVERHDLTPSPD	K	A	V	E	R	H	1	1	0	0	0	0	1	0	0	1	1	0	0	0	3	1	0	0	0	2	0	11	0	1176.69	9286	9286	206	216	yes	yes	2;3	2.2537e-05	114.89	11.3	0.75
AVRFPSGSSSPNVLASFAGK	ISTASQSRAVRFPSGS	VLASFAGKNRVWVISA	R	A	V	G	K	N	3	1	1	0	0	0	0	2	0	0	1	1	0	2	2	5	0	0	0	2	0	20	1	1978.03	1281	1281	129	148	yes	yes	3	3.6021e-10	94.313	6	0						1
AVSPAGEGPWSETFR	TEYEMSVRAVSPAGEG	GPWSETFRGMTFEEDL	R	A	V	F	R	G	2	1	0	0	0	0	2	2	0	0	0	0	0	1	2	2	1	1	0	1	0	15	0	1589.75	13761	13761	137	151	yes	yes	2	1.4434e-05	85.493	3.8	0.748			2	2	1
AVTEQGAELSNEER	DDMATCMKAVTEQGAE	AELSNEERNLLSVAYK	K	A	V	E	R	N	2	1	1	0	0	1	4	1	0	0	1	0	0	0	0	1	1	0	0	1	0	14	0	1531.71	26068	26068	28	41	yes	yes	2;3	1.6768e-30	195.87	15.4	4.77	1
AVTEQGHELSNEER	DDMAAAMKAVTEQGHE	HELSNEERNLLSVAYK	K	A	V	E	R	N	1	1	1	0	0	1	4	1	1	0	1	0	0	0	0	1	1	0	0	1	0	14	0	1597.73	20781;12358	20781	28	41	yes	no	3	1.1733e-15	178.67	13.5	6.45	2
AVTGFSNNPSPK	LAKEVVLRAVTGFSNN	FSNNPSPKKPLTLSLH	R	A	V	P	K	K	1	0	2	0	0	0	0	1	0	0	0	1	0	1	2	2	1	0	0	1	0	12	0	1217.6	10652	10652	148	159	yes	yes	2	1.5976e-06	128.85	15	1
AVTMQISKDELEELKEAFAK	________________	ELKEAFAKVDLNSNGF	M	A	V	A	K	V	3	0	0	1	0	1	4	0	0	1	2	3	1	1	0	1	1	0	0	1	0	20	2	2279.17	3249;4492	3249	2	21	yes	no	3	6.5741e-06	77.221	10	0
AVTTETIR	FHSQNIQKAVTTETIR	AVTTETIRGLQSGKSY	K	A	V	I	R	G	1	1	0	0	0	0	1	0	0	1	0	0	0	0	0	0	3	0	0	1	0	8	0	889.487	4145	4145	508	515	yes	yes	2	0.00014211	121.85	4.83	0.687				2	3	1
AVVHFVVPVK	QGFSWNHRAVVHFVVP	VHFVVPVKNQARWVLQ	R	A	V	V	K	N	1	0	0	0	0	0	0	0	1	0	0	1	0	1	1	0	0	0	0	5	0	10	0	1093.66	2636	2636	486	495	yes	yes	3	0.00077886	92.838	17.2	0.433
AVVLQTGFNTAK	GDDRGVVKAVVLQTGF	QTGFNTAKGDLVRSIL	K	A	V	A	K	G	2	0	1	0	0	1	0	1	0	0	1	1	0	1	0	0	2	0	0	2	0	12	0	1247.69	679;18833	679	363	374	yes	no	2	4.8774e-08	125.97	3	1.41	2	2	3	3		1
AVVLYEGEK	PCKIPVKKAVVLYEGE	VVLYEGEKKRVQSDLK	K	A	V	E	K	K	1	0	0	0	0	0	2	1	0	0	1	1	0	0	0	0	0	0	1	2	0	9	0	1006.53	16433	16433	107	115	yes	yes	2	0.0087233	91.265	12	0
AVVQGDTLR	WLGALPPRAVVQGDTL	VVQGDTLRFSAVEPSD	R	A	V	L	R	F	1	1	0	1	0	1	0	1	0	0	1	0	0	0	0	0	1	0	0	2	0	9	0	957.524	13	13	1908	1916	yes	yes	2	0.049995	65.933	2	0		1
AVVSSKGQELACVK	TNGNYRVRAVVSSKGQ	GQELACVKLGFSLQSH	R	A	V	V	K	L	2	0	0	0	1	1	1	1	0	0	1	2	0	0	0	2	0	0	0	3	0	14	1	1474.78	24235	24235	91	104	yes	yes	3	5.0675e-05	99.941	18.3	0.471
AVVVRPDTDGTAVFQLLNQGQQR	HLARVPARAVVVRPDT	LLNQGQQRFNGVGTQF	R	A	V	Q	R	F	2	2	1	2	0	4	0	2	0	0	2	0	0	1	1	0	2	0	0	4	0	23	1	2511.32	11810;2343	2343	174	196	no	no	3	2.9926e-72	211.43	9.8	1.17
AVYIFAR	DLLSQPCRAVYIFARC	RAVYIFARCNNIPFEF	R	A	V	A	R	C	2	1	0	0	0	0	0	0	0	1	0	0	0	1	0	0	0	0	1	1	0	7	0	838.47	8367	8367	286	292	yes	yes	2	0.029387	103.28	17	0
AWAETFSK	NMMADSGKAWAETFSK	AWAETFSKCNSDRACD	K	A	W	S	K	C	2	0	0	0	0	0	1	0	0	0	0	1	0	1	0	1	1	1	0	0	0	8	0	938.45	10689	10689	56	63	yes	yes	2	0.031557	82.426	10	0
AWAYLSNVDLEK	TTQEFDCKAWAYLSNV	LSNVDLEKDLHSGLIG	K	A	W	E	K	D	2	0	1	1	0	0	1	0	0	0	2	1	0	0	0	1	0	1	1	1	0	12	0	1407.7	339;274	274	1381	1392	no	no	2	0.001618	73.881	6.78	2.1		1			1	1
AYADAHPVISDR	KMFKMLAKAYADAHPV	AHPVISDRSEHRCGGN	K	A	Y	D	R	S	3	1	0	2	0	0	0	0	1	1	0	0	0	0	1	1	0	0	1	1	0	12	0	1313.64	3078	3078	414	425	yes	yes	2;3	1.6246e-06	151.13	8.83	3.85	2
AYEAPLPR	IFYGTDFRAYEAPLPR	AYEAPLPRLPHQTWAL	R	A	Y	P	R	L	2	1	0	0	0	0	1	0	0	0	1	0	0	0	2	0	0	0	1	0	0	8	0	915.481	1204	1204	667	674	yes	yes	2	0.0068179	98.523	11	0.816
AYFFFTEK	NDDRDDDKAYFFFTEK	AYFFFTEKVVEADSRE	K	A	Y	E	K	V	1	0	0	0	0	0	1	0	0	0	0	1	0	3	0	0	1	0	1	0	0	8	0	1051.5	621;3281	621	189	196	yes	no	2	0.0034157	104.44	10.6	1.28
AYFHLLNQIAPK	STDIKDSRAYFHLLNQ	LLNQIAPKGQKEGEPQ	R	A	Y	P	K	G	2	0	1	0	0	1	0	0	1	1	2	1	0	1	1	0	0	0	1	0	0	12	0	1413.78	3249;4492;23846	3249	299	310	yes	no	3	1.9315e-16	176.48	12.7	3.77
AYGQNIQYSDKDR	IEVRVECRAYGQNIQY	IQYSDKDRFQGRFDIK	R	A	Y	D	R	F	1	1	1	2	0	2	0	1	0	1	0	1	0	0	0	1	0	0	2	0	0	13	1	1556.72	13867	13867	192	204	yes	yes	3	1.8406e-06	116.51	11.5	0.5
AYGTNYIETLR	NLSDFTRRAYGTNYIE	TNYIETLRVQIHANCR	R	A	Y	L	R	V	1	1	1	0	0	0	1	1	0	1	1	0	0	0	0	0	2	0	2	0	0	11	0	1299.65	14817	14817	115	125	yes	yes	2	0.00020829	105.46	18	0
AYHEQLSVAEITNACFEPANQMVK	APVISAEKAYHEQLSV	EPANQMVKCDPRHGKY	K	A	Y	V	K	C	4	0	2	0	1	2	3	0	1	1	1	1	1	1	1	1	1	0	1	2	0	24	0	2749.28	8075	8075	177	200	yes	yes	3	3.948e-24	135.76	12	0
AYHEQLSVAEITNSCFEPANQMVK	APVISAEKAYHEQLSV	EPANQMVKCDPRHGKY	K	A	Y	V	K	C	3	0	2	0	1	2	3	0	1	1	1	1	1	1	1	2	1	0	1	2	0	24	0	2765.28	4071	4071	390	413	yes	yes	3	1.4109e-19	106.35	12	0
AYKEEYGSDLEQDIASETSGYFK	AQIKDIIKAYKEEYGS	SETSGYFKQILVCLLQ	K	A	Y	F	K	Q	2	0	0	2	0	1	4	2	0	1	1	2	0	1	0	3	1	0	3	0	0	23	1	2629.17	12206	12206	128	150	yes	yes	3	5.3749e-29	169.9	14	0
AYKVAYSLDGR	VGKSEYVRAYKVAYSL	VAYSLDGREFTFCKDE	R	A	Y	G	R	E	2	1	0	1	0	0	0	1	0	0	1	1	0	0	0	1	0	0	2	1	0	11	1	1241.64	9870;11245	11245	88	98	no	no	3	0.00012778	101.5	6.78	3.99	1	1	1	1
AYLPVNESFGFTADLR	GTPMFVVKAYLPVNES	FGFTADLRSNTGGQAF	K	A	Y	L	R	S	2	1	1	1	0	0	1	1	0	0	2	0	0	2	1	1	1	0	1	1	0	16	0	1798.89	1643	1643	786	801	yes	yes	2	0.0003297	68.481	19	0
AYPGATVPIKFDK	AFTAILSKAYPGATVP	TVPIKFDKILYNRQQH	K	A	Y	D	K	I	2	0	0	1	0	0	0	1	0	1	0	2	0	1	2	0	1	0	1	1	0	13	1	1405.76	3922	3922	453	465	yes	yes	2;3	2.476e-05	94.688	8.2	5.63	3	5	5	3	3	2
AYQFYYGGNR	FYHNNTFKAYQFYYGG	QFYYGGNRCTNPIYTL	K	A	Y	N	R	C	1	1	1	0	0	1	0	2	0	0	0	0	0	1	0	0	0	0	3	0	0	10	0	1237.55	7974	7974	105	114	yes	yes	2	4.7794e-07	138.98	11.7	0.943
AYSNFDADRDAAALETAIK	PSAYATVKAYSNFDAD	AALETAIKTKGVDEVT	K	A	Y	I	K	T	6	1	1	3	0	0	1	0	0	1	1	1	0	1	0	1	1	0	1	0	0	19	1	2040.98	887	887	790	808	yes	yes	2;3	5.2577e-19	170.38	12.1	3.78	1
AYSTGFIGCIR	SVAHKLPKAYSTGFIG	TGFIGCIRDVIVDRQE	K	A	Y	I	R	D	1	1	0	0	1	0	0	2	0	2	0	0	0	1	0	1	1	0	1	0	0	11	0	1243.6	166;804	166	1918	1928	no	no	2	5.3705e-07	148.32	2.64	1.23	2	4	2	2	1
AYTITGLQPGNDYK	RTISPDVRAYTITGLQ	LQPGNDYKIYLYTLNE	R	A	Y	Y	K	I	1	0	1	1	0	1	0	2	0	1	1	1	0	0	1	0	2	0	2	0	0	14	0	1539.76	A0A060PIY8;141	A0A060PIY8	1964	1977	no	no	2;3	7.4283e-17	166.48	5.48	3.91	6	6	6	3	3	4
AYTITGLQPGNDYKIYLYTLNENAR	RTISPDVRAYTITGLQ	YTLNENARSSPVVIDA	R	A	Y	A	R	S	2	1	3	1	0	1	1	2	0	2	3	1	0	0	1	0	3	0	4	0	0	25	1	2890.45	A0A060PIY8;141	A0A060PIY8	1964	1988	no	no	3	2.5796e-30	115.36	2	1	1		1
AYVHDAGSFVEENMK	LDVLPRAKAYVHDAGS	SFVEENMKHWSYFEEQ	K	A	Y	M	K	H	2	0	1	1	0	0	2	1	1	0	0	1	1	1	0	1	0	0	1	2	0	15	0	1695.76	14075	14075	69	83	yes	yes	2;3	8.2082e-07	128.22	14.5	0.929
CAIGVTHFQLVQMK	HQKEMNEKCAIGVTHF	HFQLVQMKDFRFSYKF	K	C	A	M	K	D	1	0	0	0	1	2	0	1	1	1	1	1	1	1	0	0	1	0	0	2	0	14	0	1630.83	780;112	780	697	710	yes	no	3	1.0528e-05	113.76	4.38	2.06	1	1	1	1		3
CAIPLGMEGGAISDAQLSASSVYYGFLGLQR	________________	YGFLGLQRWGPELARL	-	C	A	Q	R	W	4	1	0	1	1	2	1	5	0	2	4	0	1	1	1	4	0	0	2	1	0	31	0	3230.57	9870;11245	11245	1	31	no	no	3;4	8.3201e-60	166.29	11.3	0.745
CASLSTCVLGK	LDRPISKRCASLSTCV	LSTCVLGKLSQELHKL	R	C	A	G	K	L	1	0	0	0	2	0	0	1	0	0	2	1	0	0	0	2	1	0	0	1	0	11	0	1194.57	18915	18915	102	112	yes	yes	2	0.0016258	87.184	20	0
CAVVSSAGSLK	ETVGRLGRCAVVSSAG	VSSAGSLKSSHLGPEI	R	C	A	L	K	S	2	0	0	0	1	0	0	1	0	0	1	1	0	0	0	3	0	0	0	2	0	11	0	1077.55	11117	11117	234	244	yes	yes	2	0.0041499	74.611	12	0
CCAANKLPQQPVVVKPAGGFCDICK	EAVCVMLKCCAANKLP	GGFCDICKMVVAYADK	K	C	C	C	K	M	3	0	1	1	4	2	0	2	0	1	1	3	0	1	3	0	0	0	0	3	0	25	2	2816.36	1756;2306	2306	332	356	no	no	3;4	3.4372e-49	185.62	10	0
CCQLPEDR	KMTAIGTKCCQLPEDR	CCQLPEDRRMACSEGY	K	C	C	D	R	R	0	1	0	1	2	1	1	0	0	0	1	0	0	0	1	0	0	0	0	0	0	8	0	1076.44	4290	4290	146	153	yes	yes	2	1.1912e-06	135.83	8.12	2.8				1	2
CCQLPEDRR	KMTAIGTKCCQLPEDR	CQLPEDRRMACSEGYL	K	C	C	R	R	M	0	2	0	1	2	1	1	0	0	0	1	0	0	0	1	0	0	0	0	0	0	9	1	1232.54	4290	4290	146	154	yes	yes	3	0.0098039	66.962	10	0
CCYCCLLGK	CEAEYFKKCCYCCLLG	CYCCLLGKTAQVQGQS	K	C	C	G	K	T	0	0	0	0	4	0	0	1	0	0	2	1	0	0	0	0	0	0	1	0	0	9	0	1232.48	2599;5469	2599	107	115	no	no	2	0.035177	70.856	9	0
CDPVDQCQDSETR	GQGRGRWKCDPVDQCQ	QCQDSETRTFYQIGDS	K	C	D	T	R	T	0	1	0	3	2	2	1	0	0	0	0	0	0	0	1	1	1	0	0	1	0	13	0	1608.61	A0A060PIY8;76;441;141	A0A060PIY8	561	573	no	no	2;3	3.5135e-39	199.96	2.73	1.14	2	2	5	1	1
CEDTSVIDYELIDQDAR	VALAKGKRCEDTSVID	ELIDQDARELYDAGVK	R	C	E	A	R	E	1	1	0	4	1	1	2	0	0	2	1	0	0	0	0	1	1	0	1	1	0	17	0	2040.89	887;16079	887	941	957	no	no	2;3	2.1529e-12	168.1	14.1	0.35
CELAAAMK	ALGKVYGRCELAAAMK	CELAAAMKRHGLDKYQ	R	C	E	M	K	R	3	0	0	0	1	0	1	0	0	0	1	1	1	0	0	0	0	0	0	0	0	8	0	892.415	P00701;P00698;P00703;P00700	P00701	24	31	no	no	2	0.001212	110.12	19.6	0.49
CELNCIPK	CLRKTPNKCELNCIPK	CELNCIPKGENFYYRH	K	C	E	P	K	G	0	0	1	0	2	0	1	0	0	1	1	1	0	0	1	0	0	0	0	0	0	8	0	1032.47	15085	15085	37	44	yes	yes	2	0.031557	82.426	10	0.707
CEPGFWNFR	VGGLKCDRCEPGFWNF	EPGFWNFRGIVTDSKS	R	C	E	F	R	G	0	1	1	0	1	0	1	1	0	0	0	0	0	2	1	0	0	1	0	0	0	9	0	1211.52	166;804;1170	166	708	716	no	no	2	0.00046009	111.95	2.3	1.1	3	3	2	2
CEPHETTCYDDGK	GNGKGEFKCEPHETTC	TTCYDDGKMYQVGEQW	K	C	E	G	K	M	0	0	0	2	2	0	2	1	1	0	0	1	0	0	1	0	2	0	1	0	0	13	0	1610.6	A0A060PIY8;76;141	A0A060PIY8	2385	2397	no	no	3	9.6251e-06	113.76	3	0			1
CEQQPLAQVCGTDGLTYDNR	GGQCVCPRCEQQPLAQ	DGLTYDNRCELRAASC	R	C	E	N	R	C	1	1	1	2	2	3	1	2	0	0	2	0	0	0	1	0	2	0	1	1	0	20	0	2324.02	166	166	507	526	yes	yes	3	1.795e-13	117.38	2.25	0.829	1	1	2
CESQSVLDALPGESK	ELTAKLGRCESQSVLD	DALPGESKGGGGGRKQ	R	C	E	S	K	G	1	0	0	1	1	1	2	1	0	0	2	1	0	0	1	3	0	0	0	1	0	15	0	1618.75	6385	6385	50	64	yes	yes	2	0.00088772	68.576	12	0
CEVIDGLEDASDVVELR	LQDDGKYRCEVIDGLE	ASDVVELRLRGGGWPL	R	C	E	L	R	L	1	1	0	3	1	0	3	1	0	1	2	0	0	0	0	1	0	0	0	3	0	17	0	1917.9	15813;16947	15813	147	163	yes	no	2;3	1.1079e-07	146.3	14.2	0.973
CEVRPEVLFLTR	HGEWVSQRCEVRPEVL	PEVLFLTRHFIFHDNN	R	C	E	T	R	H	0	2	0	0	1	0	2	0	0	0	2	0	0	1	1	0	1	0	0	2	0	12	1	1517.8	7974;23690	7974	274	285	yes	no	3	1.5546e-08	135.81	11.2	0.687
CFVLASLEDGDTKR	LSQDLSYRCFVLASLE	LEDGDTKRYAASPYSD	R	C	F	K	R	Y	1	1	0	2	1	0	1	1	0	0	2	1	0	1	0	1	1	0	0	1	0	14	1	1609.78	7499	7499	90	103	yes	yes	3	0.0011739	60.157	20	0
CGLTDTETCLK	TVLGDIHKCGLTDTET	TDTETCLKGVAISLSG	K	C	G	L	K	G	0	0	0	1	2	0	1	1	0	0	2	1	0	0	0	0	3	0	0	0	0	11	0	1296.57	10751	10751	16	26	yes	yes	2	4.8658e-23	184.36	4	2.14	3	3	3	4	3	2
CGTSANVHSSLR	STRTQINKCGTSANVH	ANVHSSLRDILNQITK	K	C	G	L	R	D	1	1	1	0	1	0	0	1	1	0	1	0	0	0	0	3	1	0	0	1	0	12	0	1287.6	20482	20482	62	73	yes	yes	2;3	1.5277e-113	224.49	13.2	0.599
CHLTVLDEDPLWQRPGR	LQVQPGDRCHLTVLDE	PLWQRPGRLSPRRFPC	R	C	H	G	R	L	0	2	0	2	1	1	1	1	1	0	3	0	0	0	2	0	1	1	0	1	0	17	1	2091.03	264	264	83	99	yes	yes	4	3.8797e-05	65.374	3	0			2
CIESLLAVFQR	VSPTETERCIESLLAV	SLLAVFQRYAGREGDN	R	C	I	Q	R	Y	1	1	0	0	1	1	1	0	0	1	2	0	0	1	0	1	0	0	0	1	0	11	0	1334.7	25766	25766	12	22	yes	yes	2	7.343e-05	110.39	20	0
CIGNMGEPASLKR	DKMKLALKCIGNMGEP	GEPASLKRILKFLPIS	K	C	I	K	R	I	1	1	1	0	1	0	1	2	0	1	1	1	1	0	1	1	0	0	0	0	0	13	1	1431.7	205;169	169	406	418	no	no	3	0.00012944	79.886	3	0.816		1	1	1
CILRPLSK	EGSDCRCKCILRPLSK	CILRPLSKDACSRVRN	K	C	I	S	K	D	0	1	0	0	1	0	0	0	0	1	2	1	0	0	1	1	0	0	0	0	0	8	1	985.574	5218	5218	12	19	yes	yes	3	0.001788	100.84	9	0
CKGTDVNAWIR	AWVAWRNRCKGTDVNA	TDVNAWIRGCRL____	R	C	K	I	R	G	1	1	1	1	1	0	0	1	0	1	0	1	0	0	0	0	1	1	0	1	0	11	1	1318.65	P00701	P00701	133	143	yes	yes	3	2.2998e-07	133.89	19.6	0.49
CLAEDAGDVAFVK	YSYNGAFRCLAEDAGD	AGDVAFVKHSTVFENT	R	C	L	V	K	H	3	0	0	2	1	0	1	1	0	0	1	1	0	1	0	0	0	0	0	2	0	13	0	1393.65	2343	2343	561	573	yes	yes	2	0.0012952	73.881	9	0
CLLPGWYSTHLER	ELRNLQSRCLLPGWYS	WYSTHLERWLTYFPSG	R	C	L	E	R	W	0	1	0	0	1	0	1	1	1	0	3	0	0	0	1	1	1	1	1	0	0	13	0	1630.79	7643	7643	225	237	yes	yes	3	0.00069757	66.989	8.33	0.471
CLPLPASSPPFR	APCLHGGRCLPLPASS	PASSPPFRCLCTPGFS	R	C	L	F	R	C	1	1	0	0	1	0	0	0	0	0	2	0	0	1	4	2	0	0	0	0	0	12	0	1340.69	13	13	3804	3815	yes	yes	2	0.0030047	69.721	2	0		1
CLSLECPENYR	FNIQGGFRCLSLECPE	LECPENYRKSGDTVRL	R	C	L	Y	R	K	0	1	1	0	2	0	2	0	0	0	2	0	0	0	1	1	0	0	1	0	0	11	0	1439.62	2599;5469;5029	2599	552	562	no	no	2	3.8755e-06	116.55	10.2	0.829
CLSLECPENYRK	FNIQGGFRCLSLECPE	ECPENYRKSGDTVRLE	R	C	L	R	K	S	0	1	1	0	2	0	2	0	0	0	2	1	0	0	1	1	0	0	1	0	0	12	1	1567.71	2599;5469;5029	2599	552	563	no	no	3	1.1442e-07	126.71	8.67	0.471
CLSPSFNPPEKK	PGFNEFLKCLSPSFNP	SFNPPEKKCALEDETY	K	C	L	K	K	C	0	0	1	0	1	0	1	0	0	0	1	2	0	1	3	2	0	0	0	0	0	12	1	1402.69	10961	10961	177	188	yes	yes	3	1.189e-05	96.82	12.5	0.5
CLVGEFVSDALLVPDK	PHIVVPYRCLVGEFVS	DALLVPDKCKLLHQER	R	C	L	D	K	C	1	0	0	2	1	0	1	1	0	0	3	1	0	1	1	1	0	0	0	3	0	16	0	1760.9	2256	2256	117	132	yes	yes	3	1.7582e-07	148.57	8.33	0.471
CLVGEFVSDALLVPDKCK	PHIVVPYRCLVGEFVS	LLVPDKCKLLHQERMD	R	C	L	C	K	L	1	0	0	2	2	0	1	1	0	0	3	2	0	1	1	1	0	0	0	3	0	18	1	2049.03	2256	2256	117	134	yes	yes	3	6.6231e-08	94.845	5	1.87			1	1	1
CNFCNAVVESNGTLTLNHFGK	DNKTYSNKCNFCNAVV	LTLNHFGKC_______	K	C	N	G	K	C	1	0	4	0	2	0	1	2	1	0	2	1	0	2	0	1	2	0	0	2	0	21	0	2381.09	P01003	P01003	165	185	yes	yes	3;4	3.9386e-126	245.03	14.1	4.24	1
CNLGLLLPGPDCPFPR	GQIGCLPRCNLGLLLP	GPDCPFPRKIEVPGEC	R	C	N	P	R	K	0	1	1	1	2	0	0	2	0	0	4	0	0	1	4	0	0	0	0	0	0	16	0	1824.9	P42642;12505	P42642	142	157	yes	no	2;3	1.2281e-05	91.789	14	0
CNVENLPR	KSDLKKYRCNVENLPR	CNVENLPRSREARLSY	R	C	N	P	R	S	0	1	2	0	1	0	1	0	0	0	1	0	0	0	1	0	0	0	0	1	0	8	0	1000.48	780	780	348	355	yes	yes	2	8.2846e-05	125.58	4.07	1.71		4	2	2	2	3
CNVPAMGFQNQLR	HEEDAAVRCNVPAMGF	MGFQNQLRLVGGRNPY	R	C	N	L	R	L	1	1	2	0	1	2	0	1	0	0	1	0	1	1	1	0	0	0	0	1	0	13	0	1533.72	12356	12356	40	52	yes	yes	2;3	1.7642e-05	127.87	4.24	3.49	4	4	1	2	2	1
CNYLGHFSDPMYR	HDCNKNAKCNYLGHFS	HFSDPMYRCECKPGYA	K	C	N	Y	R	C	0	1	1	1	1	0	0	1	1	0	1	0	1	1	1	1	0	0	2	0	0	13	0	1658.7	724;11945;1249	1249	486	498	no	no	3	0.00034816	70.889	5	0					1
CPAGYDGVHCQINK	VFTDYICKCPAGYDGV	GVHCQINKNGCSSEPC	K	C	P	N	K	N	1	0	1	1	2	1	0	2	1	1	0	1	0	0	1	0	0	0	1	1	0	14	0	1617.7	9870	9870	55	68	yes	yes	3	6.481e-22	186.51	8.5	4.27	3	1
CPEALFQPSFLGMESCGIHETTFNSIMK	TIGNERFRCPEALFQP	TTFNSIMKCDVDIRKW	R	C	P	M	K	C	1	0	1	0	2	1	3	2	1	2	2	1	2	3	2	3	2	0	0	0	0	28	0	3230.45	7902	7902	290	317	no	no	3;4	5.1229e-18	76.152	13	0
CPGESSQICDWIR	QGVYGFPRCPGESSQI	SQICDWIRKMLDLGAY	R	C	P	I	R	K	0	1	0	1	2	1	1	1	0	2	0	0	0	0	1	2	0	1	0	0	0	13	0	1606.69	15308;24474	15308	102	114	yes	no	2	2.706e-07	98.942	14.7	0.471
CPLFETFLK	DGEPAKIKCPLFETFL	PLFETFLKYNYSTAHS	K	C	P	L	K	Y	0	0	0	0	1	0	1	0	0	0	2	1	0	2	1	0	1	0	0	0	0	9	0	1153.58	6206;5403	6206	16	24	yes	no	2	0.0033351	101.46	10.1	0.833
CPSPFFGK	LNGDYACKCPSPFFGK	CPSPFFGKTCHDRCAI	K	C	P	G	K	T	0	0	0	0	1	0	0	1	0	0	0	1	0	2	2	1	0	0	0	0	0	8	0	938.432	9870	9870	93	100	yes	yes	2	5.4736e-06	134.15	6.04	3.83	3	3	3	3	3	2
CPSPGLQLGPDGR	LKGEVRCRCPSPGLQL	LQLGPDGRTCIGSGRA	R	C	P	G	R	T	0	1	0	1	1	1	0	3	0	0	2	0	0	0	3	1	0	0	0	0	0	13	0	1352.65	13276	13276	70	82	yes	yes	2	1.7837e-05	80.96	9	0
CQFGAICEAETGR	GPCDRCGKCQFGAICE	ICEAETGRCVCPTECV	K	C	Q	G	R	C	2	1	0	0	2	1	2	2	0	1	0	0	0	1	0	0	1	0	0	0	0	13	0	1497.63	166	166	424	436	yes	yes	2	1.686e-06	160.18	1.5	0.5	2	2
CQPVICDTHCPVGYR	SRQKFAVKCQPVICDT	THCPVGYRYTKEPGKC	K	C	Q	Y	R	Y	0	1	0	1	3	1	0	1	1	1	0	0	0	0	2	0	1	0	1	2	0	15	0	1860.81	1527;6950	6950	340	354	no	no	2;3	3.7554e-06	115.06	4.18	2.75	4	3	2	1		1
CREILAVDCSQTDPVQSQLR	RMRDECEKCREILAVD	DPVQSQLREQFEDALR	K	C	R	L	R	E	1	2	0	2	2	3	1	0	0	1	2	0	0	0	1	2	1	0	0	2	0	20	1	2374.14	P14018;Q9YGP0	P14018	306	325	yes	no	3	3.2986e-11	104.18	15	0
CRMPTLSVALLHGIGMQLAINVR	ITGLHLERCRMPTLSV	MQLAINVRLDLSGNCL	R	C	R	V	R	L	2	2	1	0	1	1	0	2	1	2	4	0	2	0	1	1	1	0	0	2	0	23	1	2549.38	21806	21806	51	73	yes	yes	4	2.0989e-28	167.45	12.6	3.77
CRQEIPDIDCDQYPTR	VSKKHDGKCRQEIPDI	DCDQYPTRRIGGKLLV	K	C	R	T	R	R	0	2	0	3	2	2	1	0	0	2	0	0	0	0	2	0	1	0	1	0	0	16	1	2064.9	7445	7445	249	264	yes	yes	3	1.6275e-05	102.08	11.3	0.471
CSDGINFSQR	VEDRFAFRCSDGINFS	DGINFSQRRVFPIIIM	R	C	S	Q	R	R	0	1	1	1	1	1	0	1	0	1	0	0	0	1	0	2	0	0	0	0	0	10	0	1182.51	264;1337	264	1163	1172	yes	no	2	0.00010374	119.34	2.25	0.433		3	1
CSDIVFAR	ILLKFQNKCSDIVFAR	CSDIVFARKTERDELL	K	C	S	A	R	K	1	1	0	1	1	0	0	0	0	1	0	0	0	1	0	1	0	0	0	1	0	8	0	966.459	18712	18712	144	151	yes	yes	2	0.045107	77.072	9	0
CSDVATHTFDIR	DFAFSIDRCSDVATHT	ATHTFDIRAAMVLRQS	R	C	S	I	R	A	1	1	0	2	1	0	0	0	1	1	0	0	0	1	0	1	2	0	0	1	0	12	0	1420.64	23368	23368	12	23	yes	yes	2;3	3.0885e-07	133.32	19	0
CSGTEMSLAHCR	SVVMSGVKCSGTEMSL	EMSLAHCRHDGADISC	K	C	S	C	R	H	1	1	0	0	2	0	1	1	1	0	1	0	1	0	0	2	1	0	0	0	0	12	0	1407.57	12356;9287	12356	127	138	yes	no	3	3.627e-05	90.614	1.33	0.471	2	1
CSHIATTYSIGR	TLKKTASRCSHIATTY	ATTYSIGRSFEGKDLF	R	C	S	G	R	S	1	1	0	0	1	0	0	1	1	2	0	0	0	0	0	2	2	0	1	0	0	12	0	1364.65	3078	3078	201	212	yes	yes	2;3	1.0447e-08	119.74	9.33	0.471
CSNLLDYTEVK	GTRVGNHKCSNLLDYT	LLDYTEVKTHHGFLTD	K	C	S	V	K	T	0	0	1	1	1	0	1	0	0	0	2	1	0	0	0	1	1	0	1	1	0	11	0	1340.63	13902	13902	73	83	yes	yes	2	0.00015427	106.67	2.29	0.7	1	3	3
CSSQCPAMQPSPVIQVMQR	VVNSLDNKCSSQCPAM	PVIQVMQRDCADHYAA	K	C	S	Q	R	D	1	1	0	0	2	4	0	0	0	1	0	0	2	0	3	3	0	0	0	2	0	19	0	2203	5116	5116	193	211	yes	yes	3	7.5314e-13	117.3	11	0
CSYEGLSK	TFAQYLQRCSYEGLSK	CSYEGLSKLVKDVVDL	R	C	S	S	K	L	0	0	0	0	1	0	1	1	0	0	1	1	0	0	0	2	0	0	1	0	0	8	0	942.412	16345	16345	38	45	yes	yes	2	0.00016901	120.15	6.44	2.59				3	2	1
CTNLSDGVPAVR	ESVLLLDKCTNLSDGV	SDGVPAVRKRCHNSQM	K	C	T	V	R	K	1	1	1	1	1	0	0	1	0	0	1	0	0	0	1	1	1	0	0	2	0	12	0	1287.62	3947	3947	286	297	yes	yes	2	4.1645e-06	107.09	9	0
CTNPIYTLVIR	QFYYGGNRCTNPIYTL	PIYTLVIRGKIRLRQA	R	C	T	I	R	G	0	1	1	0	1	0	0	0	0	2	1	0	0	0	1	0	2	0	1	1	0	11	0	1348.72	7974	7974	115	125	yes	yes	2	0.000299	103.43	11.3	0.471
CVANEDAPECSKPLPSIVLDEICQVEK	DVVDLAQKCVANEDAP	DEICQVEKLRDSYGAM	K	C	V	E	K	L	2	0	1	2	3	1	4	0	0	2	2	2	0	0	3	2	0	0	0	3	0	27	1	3099.46	16345	16345	57	83	yes	yes	3;4	1.5882e-42	174.06	9.25	2.05				1
CVDDCAQFR	TKDKDNDKCVDDCAQF	VDDCAQFRKGGYWYNC	K	C	V	F	R	K	1	1	0	2	2	1	0	0	0	0	0	0	0	1	0	0	0	0	0	1	0	9	0	1169.46	8027	8027	282	290	yes	yes	2	7.9191e-15	153.08	13	0
CVPASSCPCYYK	TYMDESGKCVPASSCP	SSCPCYYKGMPLSIGE	K	C	V	Y	K	G	1	0	0	0	3	0	0	0	0	0	0	1	0	0	2	2	0	0	2	1	0	12	0	1490.6	10751	10751	247	258	yes	yes	2	0.0016338	74.611	2.4	1.74	3			1	1
CVQSSLEGVGSR	LSEEIYHRCVQSSLEG	SLEGVGSRSQLAMVLF	R	C	V	S	R	S	0	1	0	0	1	1	1	2	0	0	1	0	0	0	0	3	0	0	0	2	0	12	0	1277.6	3144	3144	615	626	yes	yes	2	0.0016709	76.326	9	0
CVSNLGDIVDDEECNMK	GQRTRDVKCVSNLGDI	DDEECNMKLRPNDIEN	K	C	V	M	K	L	0	0	2	3	2	0	2	1	0	1	1	1	1	0	0	1	0	0	0	2	0	17	0	1996.82	11387	11387	208	224	yes	yes	3	3.6957e-05	64.454	5.5	0.5					1	1
CYSTEPVLR	QLAGVDSKCYSTEPVL	YSTEPVLRCMKGCSAT	K	C	Y	L	R	C	0	1	0	0	1	0	1	0	0	0	1	0	0	0	1	1	1	0	1	1	0	9	0	1123.53	205;169	169	1206	1214	no	no	2	0.007031	94.309	4.33	0.471				2	1
CYTTTFPFVYHGETK	CYTYDRDKCYTTTFPF	FVYHGETKQIQAALTP	K	C	Y	T	K	Q	0	0	0	0	1	0	1	1	1	0	0	1	0	2	1	0	4	0	2	1	0	15	0	1849.83	19859	19859	121	135	yes	yes	3	6.9728e-06	114.64	18	0
CYVAVLAK	GAQLAAFKCYVAVLAK	CYVAVLAKASPTSVLP	K	C	Y	A	K	A	2	0	0	0	1	0	0	0	0	0	1	1	0	0	0	0	0	0	1	2	0	8	0	922.495	5467;13235	5467	100	107	yes	no	2	0.0043618	102.71	5.89	3.54	3	3	3	3	3	2
DAAALETAIK	YSNFDADRDAAALETA	AALETAIKTKGVDEVT	R	D	A	I	K	T	4	0	0	1	0	0	1	0	0	1	1	1	0	0	0	0	1	0	0	0	0	10	0	1001.54	887	887	799	808	yes	yes	2	0.0075409	82.417	7.5	6.02	1	1
DAAGIAMEAISYAR	LYEKGYGKDAAGIAME	MEAISYARNQGFDVVL	K	D	A	A	R	N	5	1	0	1	0	0	1	1	0	2	0	0	1	0	0	1	0	0	1	0	0	14	0	1437.69	11611	11611	117	130	yes	yes	2;3	2.8443e-05	97.797	9	0
DAAMFPIQVEFTR	KVKPFMVRDAAMFPIQ	PIQVEFTREVEEDDKS	R	D	A	T	R	E	2	1	0	1	0	1	1	0	0	1	0	0	1	2	1	0	1	0	0	1	0	13	0	1523.74	1123;1302	1302	374	386	no	no	2	4.589e-05	96.059	4.25	1.64		2	1	1	1	3
DAEDGGAGMAPGAFPSQDEDISR	VSELLRRRDAEDGGAG	SQDEDISRRLGGGFPR	R	D	A	S	R	R	4	1	0	4	0	1	2	4	0	1	0	0	1	1	2	2	0	0	0	0	0	23	0	2291.96	23848	23848	21	43	yes	yes	3	5.0841e-23	111.38	18	0
DAFDKGSLFGGSVK	VCVTFTWKDAFDKGSL	SLFGGSVKLALASLGY	K	D	A	V	K	L	1	0	0	2	0	0	0	3	0	0	1	2	0	2	0	2	0	0	0	1	0	14	1	1426.71	8791	8791	27	40	yes	yes	3	0.00092415	64.407	1.5	0.5	1	1
DAGTIAGLNVLR	DSQRQATKDAGTIAGL	IAGLNVLRIINEPTAA	K	D	A	L	R	I	2	1	1	1	0	0	0	2	0	1	2	0	0	0	0	0	1	0	0	1	0	12	0	1198.67	A0PA16;5390;3087	A0PA16	160	171	yes	no	2	2.9424e-07	126.19	9.52	5.75	2	2	2	2	2	3
DAGTIAGLNVMR	DAQRQATKDAGTIAGL	IAGLNVMRIINEPTAA	K	D	A	M	R	I	2	1	1	1	0	0	0	2	0	1	1	0	1	0	0	0	1	0	0	1	0	12	0	1216.62	3436;A0ZT13;A0PA15	3436	145	156	yes	no	2;3	2.9981e-06	99.439	10.6	2.89					1	1
DAHSQGEVVACLEK	GSIRPGEKDAHSQGEV	EVVACLEKGLVKEAEE	K	D	A	E	K	G	2	0	0	1	1	1	2	1	1	0	1	1	0	0	0	1	0	0	0	2	0	14	0	1541.71	780	780	222	235	yes	yes	2;3	1.1521e-06	156.17	5.2	1.6		1	1	1	1	4
DAISQFESSAVGK	ETVKASGKDAISQFES	FESSAVGKQLDLKLAD	K	D	A	G	K	Q	2	0	0	1	0	1	1	1	0	1	0	1	0	1	0	3	0	0	0	1	0	13	0	1337.65	P32918;12041	P32918	51	63	yes	no	2;3	1.9387e-05	150.69	16.5	2.81
DAISQFESSAVGKQLDLK	ETVKASGKDAISQFES	VGKQLDLKLADNLDTL	K	D	A	L	K	L	2	0	0	2	0	2	1	1	0	1	2	2	0	1	0	3	0	0	0	1	0	18	1	1934.99	P32918;12041	P32918	51	68	yes	no	3	7.0581e-08	95.205	17	0
DALGEVLAAYDAACR	LCESPGDRDALGEVLA	AAYDAACRQAKIRVGP	R	D	A	C	R	Q	5	1	0	2	1	0	1	1	0	0	2	0	0	0	0	0	0	0	1	1	0	15	0	1593.75	12567	12567	176	190	yes	yes	2;3	5.4624e-09	162.37	9.03	7.2	4	3	3	4	3	1
DALLNYMEMVHR	FTIWHENRDALLNYME	NYMEMVHRGIKGIVSD	R	D	A	H	R	G	1	1	1	1	0	0	1	0	1	0	2	0	2	0	0	0	0	0	1	1	0	12	0	1490.7	3078	3078	490	501	yes	yes	2;3	2.4486e-05	92.856	9.5	1.96		1
DALMSLTPTEVK	DTLVNLRRDALMSLTP	SLTPTEVKDLLGINLP	R	D	A	V	K	D	1	0	0	1	0	0	1	0	0	0	2	1	1	0	1	1	2	0	0	1	0	12	0	1303.67	13801	13801	28	39	yes	yes	2	2.1618e-06	103.46	14	0
DALSDLALHFLNK	LIQKSILRDALSDLAL	LALHFLNKMKIMVVKD	R	D	A	N	K	M	2	0	1	2	0	0	0	0	1	0	4	1	0	1	0	1	0	0	0	0	0	13	0	1455.77	5141	5141	225	237	yes	yes	3	2.6411e-06	116.03	11	0
DALVSQPTK	YPCYRLHKDALVSQPT	ALVSQPTKYLHPEGLP	K	D	A	T	K	Y	1	0	0	1	0	1	0	0	0	0	1	1	0	0	1	1	1	0	0	1	0	9	0	957.513	197;4046	197	1277	1285	yes	no	2	0.039934	69.275	4	0				1
DAMDDVIGDYHIICPALEFAK	EQKPEHYRDAMDDVIG	CPALEFAKKIAEVGNN	R	D	A	A	K	K	3	0	0	4	1	0	1	1	1	3	1	1	1	1	1	0	0	0	1	1	0	21	0	2392.11	4967	4967	394	414	yes	yes	3	2.6024e-11	96.848	9	0
DAMGKSTDVPR	RVYNGDKRDAMGKSTD	GKSTDVPRDPWVWGST	R	D	A	P	R	D	1	1	0	2	0	0	0	1	0	0	0	1	1	0	1	1	1	0	0	1	0	11	1	1175.56	713	713	876	886	yes	yes	2;3	2.6424e-07	125.36	8.48	4.97	1	1	2	2	2	3
DAMGKSTDVPRDPWVWGSTSPQTQHTR	RVYNGDKRDAMGKSTD	SPQTQHTRGSMVAGSF	R	D	A	T	R	G	1	2	0	3	0	2	0	2	1	0	0	1	1	0	3	3	4	2	0	2	0	27	2	3039.43	713	713	876	902	yes	yes	4;5	1.1151e-33	159.56	7.91	0.668
DAQEEEKTEALK	QVFVWIGKDAQEEEKT	EEKTEALKSAKRYIET	K	D	A	L	K	S	2	0	0	1	0	1	4	0	0	0	1	2	0	0	0	0	1	0	0	0	0	12	1	1389.66	2080	2080	710	721	yes	yes	2;3	2.9424e-07	146.96	6.71	2.96			2	1
DASQILVDTLQK	GEDSQQFKDASQILVD	ILVDTLQKGETDNPYN	K	D	A	Q	K	G	1	0	0	2	0	2	0	0	0	1	2	1	0	0	0	1	1	0	0	1	0	12	0	1329.71	22830	22830	48	59	yes	yes	2;3	4.3404e-52	206.36	12	6.45	2	2	1	2	1
DASSDAYSEFMK	ASVVGFFRDASSDAYS	DAYSEFMKAANNLRDN	R	D	A	M	K	A	2	0	0	2	0	0	1	0	0	0	0	1	1	1	0	3	0	0	1	0	0	12	0	1349.54	6729;8258	6729	80	91	no	no	2	1.9227e-05	96.82	11.3	0.471
DASVVGFFR	FEKFIGDKDASVVGFF	ASVVGFFRDASSDAYS	K	D	A	F	R	D	1	1	0	1	0	0	0	1	0	0	0	0	0	2	0	1	0	0	0	2	0	9	0	996.503	6729;8258	6729	71	79	no	no	2	0.00037401	121.05	11.4	0.49
DATNVGDEGGFAPNILENK	VIKEKYGKDATNVGDE	APNILENKEGLELLKT	K	D	A	N	K	E	2	0	3	2	0	0	2	3	0	1	1	1	0	1	1	0	1	0	0	1	0	19	0	1959.92	7773	7773	123	141	yes	yes	2;3	2.7106e-11	153.04	13.1	3.28
DATNVGDEGGFAPNILENKEGLELLK	VIKEKYGKDATNVGDE	KEGLELLKTAIGKAGY	K	D	A	L	K	T	2	0	3	2	0	0	4	4	0	1	4	2	0	1	1	0	1	0	0	1	0	26	1	2742.37	7773	7773	123	148	yes	yes	3	9.3746e-31	136.57	15.5	3.5
DAVITVPAYFNQAER	EFAEQPIKDAVITVPA	AYFNQAERRAVLHAAR	K	D	A	E	R	R	3	1	1	1	0	1	1	0	0	1	0	0	0	1	1	0	1	0	1	2	0	15	0	1692.85	1123;1302	1302	109	123	no	no	2	8.0814e-06	88.561	6	0.707					1	2
DAVLDAVR	HLNAYGTKDAVLDAVR	DAVLDAVRNLPYKGGN	K	D	A	V	R	N	2	1	0	2	0	0	0	0	0	0	1	0	0	0	0	0	0	0	0	2	0	8	0	857.461	1526;197	197	219	226	no	no	2	0.0055339	89.698	4	0				1
DAVLLLFANK	MLQEDELRDAVLLLFA	VLLLFANKQDLPNAMA	R	D	A	N	K	Q	2	0	1	1	0	0	0	0	0	0	3	1	0	1	0	0	0	0	0	1	0	10	0	1102.64	16886;18449	16886	118	127	yes	no	2	0.023082	70.056	18.3	0.7
DAVLLVFANK	MLAEDELRDAVLLVFA	VLLVFANKQDLPNAMN	R	D	A	N	K	Q	2	0	1	1	0	0	0	0	0	0	2	1	0	1	0	0	0	0	0	2	0	10	0	1088.62	18374	18374	101	110	yes	yes	2	0.0084894	80.755	15.2	7.14	1
DAVPDSLLGELTQQLAK	TIHTNVCKDAVPDSLL	ELTQQLAKATGKPAQY	K	D	A	A	K	A	2	0	0	2	0	2	1	1	0	0	4	1	0	0	1	1	1	0	0	1	0	17	0	1796.95	8367	8367	13	29	yes	yes	2;3	3.1798e-17	174.52	20	0
DCAAAGVTLEGWR	SVLSTYSRDCAAAGVT	GVTLEGWRQGICGTYL	R	D	C	W	R	Q	3	1	0	1	1	0	1	2	0	0	1	0	0	0	0	0	1	1	0	1	0	13	0	1404.65	1055	1055	361	373	yes	yes	2	2.4307e-06	127.02	3.29	1.71	3	3	4	3	2	1
DCADHYAAGK	PVIQVMQRDCADHYAA	ADHYAAGKRSSGIYPI	R	D	C	G	K	R	3	0	0	2	1	0	0	1	1	0	0	1	0	0	0	0	0	0	1	0	0	10	0	1106.45	5116	5116	212	221	yes	yes	3	0.010092	60.167	11	0
DCADHYAAGKR	PVIQVMQRDCADHYAA	DHYAAGKRSSGIYPIT	R	D	C	K	R	S	3	1	0	2	1	0	0	1	1	0	0	1	0	0	0	0	0	0	1	0	0	11	1	1262.55	5116	5116	212	222	yes	yes	3	0.0037255	63.624	11	0
DCGEEPRDLFVPTCTK	VKLALESKDCGEEPRD	LFVPTCTKEGRYEQVQ	K	D	C	T	K	E	0	1	0	2	2	0	2	1	0	0	1	1	0	1	2	0	2	0	0	1	0	16	1	1922.85	4130;841	841	255	270	no	no	3	0.00017425	64.275	3	0			1
DCLLQIVCR	QPPEGKQRDCLLQIVC	CLLQIVCRDGKTINLC	R	D	C	C	R	D	0	1	0	1	2	1	0	0	0	1	2	0	0	0	0	0	0	0	0	1	0	9	0	1175.58	26127;14130	26127	74	82	yes	no	2	0.0076686	93.162	17	0
DCVKGPEVWCQSLR	ASPVLWQKDCVKGPEV	EVWCQSLRTASQCGAV	K	D	C	L	R	T	0	1	0	1	2	1	1	1	0	0	1	1	0	0	1	1	0	1	0	2	0	14	1	1732.8	2306	2306	30	43	yes	yes	2;3	0.00014203	137.21	10	0
DDATEVNWVTFK	REAYNLVRDDATEVNW	EVNWVTFKYNGSTIVP	R	D	D	F	K	Y	1	0	1	2	0	0	1	0	0	0	0	1	0	1	0	0	2	1	0	2	0	12	0	1423.66	30646	30646	19	30	yes	yes	2	0.00022084	81.565	19	0
DDCEQMTGLCSCK	CDPVGSVRDDCEQMTG	MTGLCSCKTGITGMKC	R	D	D	C	K	T	0	0	0	2	3	1	1	1	0	0	1	1	1	0	0	1	1	0	0	0	0	13	0	1602.58	166;804;1170	166	739	751	no	no	2	0.0004365	73.927	2.5	1.12	1	1	1	1
DDDFFVDAEHSVK	PFKSYNTRDDDFFVDA	VDAEHSVKVQMMYKQK	R	D	D	V	K	V	1	0	0	4	0	0	1	0	1	0	0	1	0	2	0	1	0	0	0	2	0	13	0	1522.66	6024;10781	6024	231	243	yes	no	2;3	0.00012592	82.069	11.6	0.49
DDDIAALVVDNGSGMCK	________________	DNGSGMCKAGFAGDDA	M	D	D	C	K	A	2	0	1	4	1	0	0	2	0	1	1	1	1	0	0	1	0	0	0	2	0	17	0	1778.78	7902	7902	2	18	yes	yes	2	2.87e-05	71.601	13	0
DDDKNNDGYIDYAEFAK	SLIDDVLRDDDKNNDG	IDYAEFAKSLE_____	R	D	D	A	K	S	2	0	2	5	0	0	1	1	0	1	0	2	0	1	0	0	0	0	2	0	0	17	1	1991.84	26348	26348	77	93	yes	yes	3	1.7958e-06	83.54	18.7	0.471
DDDSDQLFYTK	LVEEWKGKDDDSDQLF	SDQLFYTKIFLDPEKR	K	D	D	T	K	I	0	0	0	4	0	1	0	0	0	0	1	1	0	1	0	1	1	0	1	0	0	11	0	1345.57	2595;2406	2595	178	188	no	no	2	5.0161e-07	126.71	9	0
DDGSVYWQR	ELDRRATRDDGSVYWQ	DGSVYWQREKKPPAEH	R	D	D	Q	R	E	0	1	0	2	0	1	0	1	0	0	0	0	0	0	0	1	0	1	1	1	0	9	0	1124.49	455	455	550	558	yes	yes	2	3.5213e-25	178.94	5.15	3.24	5	4	4	6	7	3
DDLCSKDFLK	GTLTPLWRDDLCSKDF	LCSKDFLKGLLQADAS	R	D	D	L	K	G	0	0	0	3	1	0	0	0	0	0	2	2	0	1	0	1	0	0	0	0	0	10	1	1239.58	11663;23326	11663	173	182	yes	no	2	0.042984	87.789	19	0
DDQESIPISQTVTQEVPQLTDLSFVDITDSSIGLR	NVSVYAVKDDQESIPI	TDSSIGLRWTPLNAST	K	D	D	L	R	W	0	1	0	5	0	4	2	1	0	4	3	0	0	1	2	5	4	0	0	3	0	35	0	3845.91	A0A060PIY8;441	A0A060PIY8	1257	1291	yes	no	3;4	9.8152e-29	84.362	2.75	1.09	1		2	1
DDSMSFEDFLDMLSVFSDAATSDIK	VFSTSLDRDDSMSFED	DAATSDIKSHYAFRIF	R	D	D	I	K	S	2	0	0	6	0	0	1	0	0	1	2	1	2	3	0	5	1	0	0	1	0	25	0	2785.2	18780	18780	45	69	yes	yes	3	8.2675e-32	151.42	18	0
DDTELEGQVISCLK	QNILNRAKDDTELEGQ	GQVISCLKLKYADQRL	K	D	D	L	K	L	0	0	0	2	1	1	2	1	0	1	2	1	0	0	0	1	1	0	0	1	0	14	0	1605.76	780;112	780	922	935	yes	no	2	0.00019302	130.2	6	0						1
DDTLSLDQR	STVSNLSRDDTLSLDQ	DTLSLDQRISKSCTLN	R	D	D	Q	R	I	0	1	0	3	0	1	0	0	0	0	2	0	0	0	0	1	1	0	0	0	0	9	0	1061.5	2480	2480	43	51	yes	yes	2	0.008389	91.867	9.5	0.5
DDTTGTLLFIGK	RPFLLVLRDDTTGTLL	GTLLFIGKILDPRSV_	R	D	D	G	K	I	0	0	0	2	0	0	0	2	0	1	2	1	0	1	0	0	3	0	0	0	0	12	0	1279.67	5860	5860	414	425	yes	yes	2;3	9.8968e-09	148.28	9.95	4.82	2	2	2	2	2	2
DDVQPIVLR	DGGKLIIKDDVQPIVL	DVQPIVLRTRYILIEN	K	D	D	L	R	T	0	1	0	2	0	1	0	0	0	1	1	0	0	0	1	0	0	0	0	2	0	9	0	1053.58	323;3694	323	604	612	no	no	2	0.023164	77.732	4.5	1.5			1			1
DDYAYIEVDGVR	KKQYFHLKDDYAYIEV	YIEVDGVRYFLTEEGI	K	D	D	V	R	Y	1	1	0	3	0	0	1	1	0	1	0	0	0	0	0	0	0	0	2	2	0	12	0	1413.64	323	323	1438	1449	yes	yes	2	6.872e-05	93.623	4.29	1.75	1	2	2	1	4	3
DDYTKEQDVLVAIGK	RIKWSKLRDDYTKEQD	DVLVAIGKTYMAFGDF	R	D	D	G	K	T	1	0	0	3	0	1	1	1	0	1	1	2	0	0	0	0	1	0	1	2	0	15	1	1692.86	15813;16947	15813	94	108	yes	no	3	0.00036014	67.136	14	0
DEDNNLLTEK	VLITLYERDEDNNLLT	DNNLLTEKQKLKVKKI	R	D	E	E	K	Q	0	0	2	2	0	0	2	0	0	0	2	1	0	0	0	0	1	0	0	0	0	10	0	1189.55	O93390;14899	O93390	177	186	yes	no	2	0.0066004	84.687	14	0
DEELADYLAK	EYEKLDEKDEELADYL	ELADYLAKMLAKYPEV	K	D	E	A	K	M	2	0	0	2	0	0	2	0	0	0	2	1	0	0	0	0	0	0	1	0	0	10	0	1165.55	3917;3148	3917	458	467	yes	no	2	0.031713	64.82	9	0
DEFLIQASPR	FKTLDSWRDEFLIQAS	FLIQASPRDPENFPFV	R	D	E	P	R	D	1	1	0	1	0	1	1	0	0	1	1	0	0	1	1	1	0	0	0	0	0	10	0	1174.6	16070	16070	86	95	yes	yes	2	0.0081503	81.017	17.5	0.5
DEFTNTCPGDKEIEIAYSDVAK	YLTNAYSRDEFTNTCP	IAYSDVAKRLTK____	R	D	E	A	K	R	2	0	1	3	1	0	3	1	0	2	0	2	0	1	1	1	2	0	1	1	0	22	1	2501.13	11834	11834	228	249	yes	yes	3	1.0764e-15	133.84	15.8	0.829
DEGTSFLVYGVPGFSK	QVLVGVNKDEGTSFLV	YGVPGFSKDSDSLINK	K	D	E	S	K	D	0	0	0	1	0	0	1	3	0	0	1	1	0	2	1	2	1	0	1	2	0	16	0	1701.83	4967	4967	331	346	yes	yes	2	8.251e-06	81.656	9	0
DEILLFK	AAYENIERDEILLFKE	RDEILLFKEDKYWVVR	R	D	E	F	K	E	0	0	0	1	0	0	1	0	0	1	2	1	0	1	0	0	0	0	0	0	0	7	0	876.496	8206	8206	216	222	yes	yes	2	0.035517	97.602	11	0
DEILLFKEDK	AAYENIERDEILLFKE	ILLFKEDKYWVVRGYD	R	D	E	D	K	Y	0	0	0	2	0	0	2	0	0	1	2	2	0	1	0	0	0	0	0	0	0	10	1	1248.66	8206	8206	216	225	yes	yes	3	0.01029	65.232	11.3	0.471
DEQYLFLVR	NATVIVQRDEQYLFLV	EQYLFLVRVMSPYQGP	R	D	E	V	R	V	0	1	0	1	0	1	1	0	0	0	2	0	0	1	0	0	0	0	1	1	0	9	0	1181.61	3936	3936	280	288	yes	yes	2	0.0028486	94.85	3.4	1.96	2	2	2	1	1	1
DETNYGIPQR	IIMWKLTRDETNYGIP	TNYGIPQRALRGHSHF	R	D	E	Q	R	A	0	1	1	1	0	1	1	1	0	1	0	0	0	0	1	0	1	0	1	0	0	10	0	1191.55	9047;I0J137	9047	48	57	yes	no	2	0.0025978	98.048	18	1
DEVQIFIGR	GETHVSPKDEVQIFIG	EVQIFIGRANIQVGEN	K	D	E	G	R	A	0	1	0	1	0	1	1	1	0	2	0	0	0	1	0	0	0	0	0	1	0	9	0	1075.57	713;7878	713	536	544	yes	no	1;2;3	6.996e-32	180.44	7.74	3.08	8	17	16	54	107	103
DEVQWTCIGDLNR	SKWSVSMKDEVQWTCI	TCIGDLNRAAEQAWRS	K	D	E	N	R	A	0	1	1	2	1	1	1	1	0	1	1	0	0	0	0	0	1	1	0	1	0	13	0	1604.73	9668	9668	249	261	yes	yes	2	0.00013337	107.93	12	0
DFDDDGVLDRK	FGNFLLPKDFDDDGVL	DDGVLDRKDLEKLVNC	K	D	F	R	K	D	0	1	0	5	0	0	0	1	0	0	1	1	0	1	0	0	0	0	0	1	0	11	1	1293.58	18780	18780	85	95	yes	yes	2	0.0011202	96.24	18	0
DFDSYGR	KVQLSVCRDFDSYGRC	RDFDSYGRCKKSPVCQ	R	D	F	G	R	C	0	1	0	2	0	0	0	1	0	0	0	0	0	1	0	1	0	0	1	0	0	7	0	858.351	389	389	263	269	yes	yes	2	5.3529e-43	168.74	4	1.54	1	2	3	3	5	1
DFFTITDLR	LDTTKKLRDFFTITDL	FFTITDLRIRLLRPAT	R	D	F	L	R	I	0	1	0	2	0	0	0	0	0	1	1	0	0	2	0	0	2	0	0	0	0	9	0	1126.57	13275	13275	173	181	yes	yes	2	0.021093	79.148	12	0
DFGHIQYVAAYK	GIVTQGARDFGHIQYV	IQYVAAYKVAYSDNGT	R	D	F	Y	K	V	2	0	0	1	0	1	0	1	1	1	0	1	0	1	0	0	0	0	2	1	0	12	0	1410.69	11245;14016	11245	185	196	no	no	2;3	6.3553e-20	149.49	10.4	5.21	5	5	4	3	4	6
DFGHVQFVGSYK	GIITQGAKDFGHVQFV	VQFVGSYKLAYSNDGE	K	D	F	Y	K	L	0	0	0	1	0	1	0	2	1	0	0	1	0	2	0	1	0	0	1	2	0	12	0	1382.66	28103;19762	28103	49	60	yes	no	2;3	3.3697e-23	187.74	9.9	4.03	7	7	9	8	23	15
DFHMMASMLSNLDR	AGINGISRDFHMMASM	SMLSNLDRSQPWSPCS	R	D	F	D	R	S	1	1	1	2	0	0	0	0	1	0	2	0	3	1	0	2	0	0	0	0	0	14	0	1666.73	4111;2489	4111	157	170	yes	no	3	2.9823e-05	98.592	9	0
DFIADCAR	PLYNKFARDFIADCAR	DFIADCARRGVPFLLY	R	D	F	A	R	R	2	1	0	2	1	0	0	0	0	1	0	0	0	1	0	0	0	0	0	0	0	8	0	966.423	8202	8202	125	132	yes	yes	2	0.010318	94.874	11	0.816
DFIEVYGQALIDMLLEATNPEAVCVMLK	ASVKDQCKDFIEVYGQ	EAVCVMLKCCAANKLP	K	D	F	L	K	C	3	0	1	2	1	1	3	1	0	2	4	1	2	1	1	0	1	0	1	3	0	28	0	3181.57	1756;2306	2306	304	331	no	no	3;4	1.3698e-36	109.71	10.4	0.484
DFIISVAR	RESSQLLKDFIISVAR	DFIISVARSFENVVMG	K	D	F	A	R	S	1	1	0	1	0	0	0	0	0	2	0	0	0	1	0	1	0	0	0	1	0	8	0	919.513	3276	3276	73	80	yes	yes	2	1.9651e-05	132.57	4	1.71	1	2	2	3	2	2
DFIWGHR	LGVHLRRKDFIWGHRE	KDFIWGHREDVPSLHG	K	D	F	H	R	E	0	1	0	1	0	0	0	1	1	1	0	0	0	1	0	0	0	1	0	0	0	7	0	929.451	875	875	236	242	yes	yes	2	0.029648	102.98	12	0
DFLLNYPFSTSVK	SRFSIFGKDFLLNYPF	YPFSTSVKLSTGCTGT	K	D	F	V	K	L	0	0	1	1	0	0	0	0	0	0	2	1	0	2	1	2	1	0	1	1	0	13	0	1529.78	7257;8220	7257	132	144	yes	no	2	0.0015383	71.879	15	0
DFLPVDTATSNGR	DPEISWFKDFLPVDTA	DTATSNGRIKQLRSGA	K	D	F	G	R	I	1	1	1	2	0	0	0	1	0	0	1	0	0	1	1	1	2	0	0	1	0	13	0	1391.67	4319;6809	4319	44	56	no	no	2	0.00010111	94.688	5.67	0.471					1	2
DFLQLNELQQR	SLUGTTTRDFLQLNEL	QLNELQQRYGPRGLRV	R	D	F	Q	R	Y	0	1	1	1	0	3	1	0	0	0	3	0	0	1	0	0	0	0	0	0	0	11	0	1402.72	A9CTP4	A9CTP4	45	55	yes	yes	2	3.8755e-06	116.55	17.4	0.495
DFMINFQSK	VVKSHTLRDFMINFQS	FMINFQSKRLIFFNKT	R	D	F	S	K	R	0	0	1	1	0	1	0	0	0	1	0	1	1	2	0	1	0	0	0	0	0	9	0	1128.53	94;4325	94	466	474	no	no	2	0.010363	72.607	2	0.816	1	1	1
DFMIQGGDFTR	SKFHRVIKDFMIQGGD	IQGGDFTRGDGTGGKS	K	D	F	T	R	G	0	1	0	2	0	1	0	2	0	1	0	0	1	2	0	0	1	0	0	0	0	11	0	1285.58	18232	18232	48	58	yes	yes	2	6.1197e-06	115.29	17.3	0.9
DFNHINVELSLLGK	GPRGTLRRDFNHINVE	VELSLLGKKRRKGFRY	R	D	F	G	K	K	0	0	2	1	0	0	1	1	1	1	3	1	0	1	0	1	0	0	0	1	0	14	0	1597.85	25021	25021	37	50	yes	yes	3	0.00044223	67.136	17	0
DFNVENADTLESHTVR	VLPEWTIRDFNVENAD	TLESHTVRQFHFTSWP	R	D	F	V	R	Q	1	1	2	2	0	0	2	0	1	0	1	0	0	1	0	1	2	0	0	2	0	16	0	1845.85	6403;5610	6403	292	307	yes	no	3	5.9557e-06	94.569	2.67	0.471		1	2
DFPDEVIQFAR	FGTFSSTKDFPDEVIQ	DEVIQFARHHPLMYNP	K	D	F	A	R	H	1	1	0	2	0	1	1	0	0	1	0	0	0	2	1	0	0	0	0	1	0	11	0	1335.65	22023	22023	69	79	yes	yes	2	0.00087571	93.096	10.8	0.98
DFQPALHLVALNTPLSGGMR	PVAAHVHRDFQPALHL	TPLSGGMRGIRGADFQ	R	D	F	M	R	G	2	1	1	1	0	1	0	2	1	0	4	0	1	1	2	1	1	0	0	1	0	20	0	2136.11	1812	1812	646	665	yes	yes	2;3	1.5826e-13	117.38	4.89	4.8	4	4	2	2	1	2
DFSALTHLVLVNAIYFK	IKDFVSSRDFSALTHL	LVNAIYFKGNWKSQFR	R	D	F	F	K	G	2	0	1	1	0	0	0	0	1	1	3	1	0	2	0	1	1	0	1	2	0	17	0	1950.06	9774	9774	177	193	yes	yes	3	3.0299e-08	115.8	12	0
DFSDHFESLK	TSTFCGIKDFSDHFES	SDHFESLKDAHTHENG	K	D	F	L	K	D	0	0	0	2	0	0	1	0	1	0	1	1	0	2	0	2	0	0	0	0	0	10	0	1223.55	10000	10000	23	32	no	no	3	0.00083865	91.549	9	0
DFSFVCGTDGVTYDNECMLCAHNVVQGTSVGK	KVTILCTKDFSFVCGT	VQGTSVGKKHDGECRK	K	D	F	G	K	K	1	0	2	3	3	1	1	4	1	0	1	1	1	2	0	2	3	0	1	5	0	32	0	3566.52	P01003;15709	P01003	90	121	yes	no	3;4	1.6547e-92	197.35	14.9	1.08
DFSFVCGTDGVTYDNECMLCAHNVVQGTSVGKK	KVTILCTKDFSFVCGT	QGTSVGKKHDGECRKE	K	D	F	K	K	H	1	0	2	3	3	1	1	4	1	0	1	2	1	2	0	2	3	0	1	5	0	33	1	3694.62	P01003;15709	P01003	90	122	yes	no	4	2.0182e-26	82.726	15	0.816
DFSILNDFR	VNDLYIRKDFSILNDF	FSILNDFRNNMKTYYF	K	D	F	F	R	N	0	1	1	2	0	0	0	0	0	1	1	0	0	2	0	1	0	0	0	0	0	9	0	1125.55	10000	10000	218	226	yes	yes	2	0.00022407	128.36	9.5	0.5
DFSLLFHIQPTTPR	HLPSPFYRDFSLLFHI	HIQPTTPRAGVLFAIT	R	D	F	P	R	A	0	1	0	1	0	1	0	0	1	1	2	0	0	2	2	1	2	0	0	0	0	14	0	1670.88	1812;11759;495	1812	128	141	no	no	2;3	0.00033787	138.21	4	2.92		2	1
DFTLEQLRPYDGVR	PLPKMKRRDFTLEQLR	LRPYDGVRDPRILMAV	R	D	F	V	R	D	0	2	0	2	0	1	1	1	0	0	2	0	0	1	1	0	1	0	1	1	0	14	1	1707.86	26594	26594	70	83	yes	yes	3	0.00041368	70.889	18	0
DFVAYPR	YCVLTKLRDFVAYPRC	RDFVAYPRCEKVLEVS	R	D	F	P	R	C	1	1	0	1	0	0	0	0	0	0	0	0	0	1	1	0	0	0	1	1	0	7	0	866.429	21831	21831	71	77	yes	yes	2	0.032154	100.07	7.74	6.08	3	2	2	1	2
DFVGTFSHSEMQMINQYCK	RALQFHPKDFVGTFSH	QMINQYCKDSRHQGQR	K	D	F	C	K	D	0	0	1	1	1	2	1	1	1	1	0	1	2	2	0	2	1	0	1	1	0	19	0	2320.99	4229	4229	482	500	yes	yes	3	8.227e-05	60.307	9	0
DFVHVLGMR	RQKLIYLKDFVHVLGM	FVHVLGMRFYSLQREA	K	D	F	M	R	F	0	1	0	1	0	0	0	1	1	0	1	0	1	1	0	0	0	0	0	2	0	9	0	1072.55	10880;8489	10880	101	109	yes	no	3	0.004121	78.113	11	0
DFYNPLVIDAQK	WSANTIIRDFYNPLVI	PLVIDAQKRELGTSLY	R	D	F	Q	K	R	1	0	1	2	0	1	0	0	0	1	1	1	0	1	1	0	0	0	1	1	0	12	0	1421.72	14210	14210	145	156	yes	yes	2;3	0.000348	81.565	16.2	5.43		1
DGELNVDYK	SIEQFLIKDGELNVDY	GELNVDYKAINRSLYY	K	D	G	Y	K	A	0	0	1	2	0	0	1	1	0	0	1	1	0	0	0	0	0	0	1	1	0	9	0	1051.48	9140	9140	184	192	yes	yes	2	3.4305e-06	112.11	12.4	0.831
DGGEPAFSAEVVVPITVVNK	YLVTVVAKDGGEPAFS	VPITVVNKAMPVFEKP	K	D	G	N	K	A	2	0	1	1	0	0	2	2	0	1	0	1	0	1	2	1	1	0	0	5	0	20	0	2027.06	483	483	554	573	yes	yes	3	2.3456e-11	102.55	2.75	0.829		2	1	1
DGGLAVIDQWICAHAR	WEELELYKDGGLAVID	QWICAHARYFIGTSVS	K	D	G	A	R	Y	3	1	0	2	1	1	0	2	1	2	1	0	0	0	0	0	0	1	0	1	0	16	0	1780.87	875	875	303	318	yes	yes	3	7.2316e-07	87.519	12.5	0.5
DGGWPIPGDR	SPQSVVFRDGGWPIPG	GWPIPGDRIPDVAALF	R	D	G	D	R	I	0	1	0	2	0	0	0	3	0	1	0	0	0	0	2	0	0	1	0	0	0	10	0	1068.5	20902	20902	19	28	yes	yes	2	0.021624	70.942	16	0
DGISSLQYR	NTKMTMKRDGISSLQY	GISSLQYRLVEVSRQP	R	D	G	Y	R	L	0	1	0	1	0	1	0	1	0	1	1	0	0	0	0	2	0	0	1	0	0	9	0	1037.51	7229	7229	338	346	yes	yes	2	0.0093431	90.15	10	0
DGITIFR	IVKLPVSKDGITIFRP	KDGITIFRPSTFFIKI	K	D	G	F	R	P	0	1	0	1	0	0	0	1	0	2	0	0	0	1	0	0	1	0	0	0	0	7	0	820.444	1055	1055	258	264	yes	yes	2	0.0028878	117.16	3.6	1.62		2	1		1	1
DGITIFRPSTFFIK	IVKLPVSKDGITIFRP	RPSTFFIKILSSTGVR	K	D	G	I	K	I	0	1	0	1	0	0	0	1	0	3	0	1	0	3	1	1	2	0	0	0	0	14	1	1640.89	1055	1055	258	271	yes	yes	2;3	1.8131e-05	117.2	4.29	2.57	4	2	3	4	1	2
DGKGDVAFVK	SGAFHCLKDGKGDVAF	KGDVAFVKHTTVNENA	K	D	G	V	K	H	1	0	0	2	0	0	0	2	0	0	0	2	0	1	0	0	0	0	0	2	0	10	1	1034.54	2596	2596	219	228	yes	yes	2;3	2.7926e-06	140.24	6.25	2.68		1	3	2	1	1
DGKYDLDFK	VAASEFYRDGKYDLDF	GKYDLDFKSPDDPSRY	R	D	G	F	K	S	0	0	0	3	0	0	0	1	0	0	1	2	0	1	0	0	0	0	1	0	0	9	1	1099.52	7773	7773	174	182	no	no	2;3	4.402e-10	144.28	11.4	0.904
DGLAFNALIHR	QNFHLSWKDGLAFNAL	AFNALIHRHRPDLLDY	K	D	G	H	R	H	2	1	1	1	0	0	0	1	1	1	2	0	0	1	0	0	0	0	0	0	0	11	0	1225.66	18387	18387	91	101	yes	yes	3	0.0035583	64.103	19	0
DGLENVHLEPVK	YMYSALQKDGLENVHL	NVHLEPVKVPHWERGE	K	D	G	V	K	V	0	0	1	1	0	0	2	1	1	0	2	1	0	0	1	0	0	0	0	2	0	12	0	1348.7	12590;19523	12590	87	98	yes	no	2;3	2.8667e-07	116.19	10.8	0.916
DGLLDAIGDHVFVFPAIEVAR	AQSRAQVRDGLLDAIG	FPAIEVARYHRDAGHP	R	D	G	A	R	Y	3	1	0	3	0	0	1	2	1	2	2	0	0	2	1	0	0	0	0	3	0	21	0	2253.18	17274	17274	26	46	yes	yes	3	4.8792e-17	127.01	11	0
DGNASGTTLLEALDCILPPTRPTDKPLR	KGWKVTRKDGNASGTT	RPTDKPLRLPLQDVYK	K	D	G	L	R	L	2	2	1	3	1	0	1	2	0	1	5	1	0	0	4	1	4	0	0	0	0	28	2	3020.56	4629;6244;G9IHC5	4629	268	295	yes	no	4	7.9998e-41	130.26	12	0
DGNTGDVFTINPNSGVIVSQK	IESVYEIKDGNTGDVF	SGVIVSQKALDFETLP	K	D	G	Q	K	A	0	0	3	2	0	1	0	3	0	2	0	1	0	1	1	2	2	0	0	3	0	21	0	2161.07	72;483	72	117	137	no	no	2;3	2.3558e-15	149.33	2.08	0.954	4	4	3	1
DGQIGCLPR	CKYQCTCRDGQIGCLP	GQIGCLPRCNLGLLLP	R	D	G	P	R	C	0	1	0	1	1	1	0	2	0	1	1	0	0	0	1	0	0	0	0	0	0	9	0	1014.49	P42642;12505	P42642	133	141	yes	no	2	0.038609	69.716	16.5	2.5
DGQPLSPPR	ALTIEWQKDGQPLSPP	GQPLSPPRHRQQPDGA	K	D	G	P	R	H	0	1	0	1	0	1	0	1	0	0	1	0	0	0	3	1	0	0	0	0	0	9	0	965.493	19866;20205	19866	63	71	no	no	2	9.3613e-24	143.7	5	3.1	1	2	1	1	2	2
DGSGMGVFR	GEIRYSIRDGSGMGVF	GSGMGVFRIDEEKGII	R	D	G	F	R	I	0	1	0	1	0	0	0	3	0	0	0	0	1	1	0	1	0	0	0	1	0	9	0	924.412	376	376	1076	1084	yes	yes	2	0.016128	70.256	2	0		2
DGSPVPEIIIWHFK	IGMRSCPKDGSPVPEI	EIIIWHFKEDGTIYHP	K	D	G	F	K	E	0	0	0	1	0	0	1	1	1	3	0	1	0	1	2	1	0	1	0	1	0	14	0	1636.86	3797	3797	526	539	no	no	3	5.1195e-07	117.7	10	0.632
DGSTIILR	GIADYRPKDGSTIILR	DGSTIILRLSKW____	K	D	G	L	R	L	0	1	0	1	0	0	0	1	0	2	1	0	0	0	0	1	1	0	0	0	0	8	0	873.492	18627	18627	150	157	yes	yes	2	3.3205e-07	141.39	11.6	0.904
DGSYSVFGQQDGEGNTWLTAFVAK	TQLLYKRRDGSYSVFG	WLTAFVAKSFGQAKKY	R	D	G	A	K	S	2	0	1	2	0	2	1	4	0	0	1	1	0	2	0	2	2	1	1	2	0	24	0	2576.18	30	30	1779	1802	yes	yes	3	1.2054e-86	219.78	3.07	1.53	3	3	3	3	2	1
DGTINLSEFQHVISR	LEESDIDKDGTINLSE	EFQHVISRSPDFVRCS	K	D	G	S	R	S	0	1	1	1	0	1	1	1	1	2	1	0	0	1	0	2	1	0	0	1	0	15	0	1714.86	18780	18780	134	148	yes	yes	3	0.00038389	62.813	18	0
DGTISEDTIR	VPYRGPSRDGTISEDT	TISEDTIRASLISAVS	R	D	G	I	R	A	0	1	0	2	0	0	1	1	0	2	0	0	0	0	0	1	2	0	0	0	0	10	0	1105.53	1890	1890	613	622	yes	yes	2	0.040284	61.958	12	0
DGTSWVACPR	QYSSGISKDGTSWVAC	TSWVACPRNLKPVCGT	K	D	G	P	R	N	1	1	0	1	1	0	0	1	0	0	0	0	0	0	1	1	1	1	0	1	0	10	0	1147.51	12106;7445	7445	70	79	no	no	2	0.011339	78.556	11.5	0.5
DHFMDDFFQQVEEIR	GETVVVEKDHFMDDFF	FQQVEEIRNNIAKIAQ	K	D	H	I	R	N	0	1	0	3	0	2	2	0	1	1	0	0	1	3	0	0	0	0	0	1	0	15	0	1954.85	Q8JIP4	Q8JIP4	25	39	yes	yes	3	3.2133e-05	77.42	14.5	0.5
DHHYTVTNLHK	NTIDFGKRDHHYTVTN	YTVTNLHKGATYLFKL	R	D	H	H	K	G	0	0	1	1	0	0	0	0	3	0	1	1	0	0	0	0	2	0	1	1	0	11	0	1363.66	6084	6084	49	59	yes	yes	4	1.9041e-07	139.32	6.5	0.5						1
DHKDNSPFDGPDGQLAHAFQPGEGLGGDVHLDDEEAWTK	IMISFEYRDHKDNSPF	DDEEAWTKDGRGYNLF	R	D	H	T	K	D	3	0	1	7	0	2	3	6	3	0	3	2	0	2	3	1	1	1	0	1	0	39	1	4200.87	8206	8206	43	81	yes	yes	5	1.0441e-51	96.117	11.5	0.5
DHLLEVK	SSVQLKTKDHLLEVKI	KDHLLEVKIETYKKQY	K	D	H	V	K	I	0	0	0	1	0	0	1	0	1	0	2	1	0	0	0	0	0	0	0	1	0	7	0	852.471	323	323	1419	1425	yes	yes	2	0.030798	101.64	4.33	0.943			1		2
DHNWFFAK	PEMEDWPKDHNWFFAK	DHNWFFAKFNITNIWV	K	D	H	A	K	F	1	0	1	1	0	0	0	0	1	0	0	1	0	2	0	0	0	1	0	0	0	8	0	1063.49	28044	28044	26	33	yes	yes	2	0.0011691	110.41	17	0
DHSPDLYSLELSGLDEIGK	SRHKHLAKDHSPDLYS	SGLDEIGKHYGEDSQQ	K	D	H	G	K	H	0	0	0	3	0	0	2	2	1	1	4	1	0	0	1	3	0	0	1	0	0	19	0	2087.01	22830	22830	19	37	yes	yes	3	1.6735e-30	158.45	12.7	6.05	1	1
DHSPDLYSLELSGLDEIGKHYGEDSQQFK	SRHKHLAKDHSPDLYS	GEDSQQFKDASQILVD	K	D	H	F	K	D	0	0	0	4	0	2	3	3	2	1	4	2	0	1	1	4	0	0	2	0	0	29	1	3306.53	22830	22830	19	47	yes	yes	4	3.2813e-41	137.9	16.5	0.5
DHTHIVVPYK	KRGKKQCKDHTHIVVP	THIVVPYKCLVGEFVS	K	D	H	Y	K	C	0	0	0	1	0	0	0	0	2	1	0	1	0	0	1	0	1	0	1	2	0	10	0	1207.63	2239	2239	117	126	yes	yes	3	0.00091708	89.913	12	0
DIASGLIGPLVTCK	HSHIDAPKDIASGLIG	IGPLVTCKEGILTGTS	K	D	I	C	K	E	1	0	0	1	1	0	0	2	0	2	2	1	0	0	1	1	1	0	0	1	0	14	0	1442.78	1734;13327	1734	66	79	yes	no	2	0.00018151	81.632	5.67	0.471					1	2
DICSMVGFCSSVK	MMMHMQPKDICSMVGF	VGFCSSVKSVPLQTLV	K	D	I	V	K	S	0	0	0	1	2	0	0	1	0	1	0	1	1	1	0	3	0	0	0	2	0	13	0	1488.64	1756	1756	203	215	yes	yes	2;3	1.5832e-07	116.51	9.34	3.58	2	1	2
DICVEGVCQAVGCDNILESTK	TTCEPGKRDICVEGVC	DNILESTKKEDKCLQC	R	D	I	T	K	K	1	0	1	2	3	1	2	2	0	2	1	1	0	0	0	1	1	0	0	3	0	21	0	2366.06	15085	15085	68	88	yes	yes	3	2.2093e-17	129.02	6.4	1.8				1	3	2
DIDDLELTLAK	DECSELKKDIDDLELT	DLELTLAKVEKEKHAT	K	D	I	A	K	V	1	0	0	3	0	0	1	0	0	1	3	1	0	0	0	0	1	0	0	0	0	11	0	1244.65	656;4018;167;1229;2895	167	961	971	no	no	2	0.00076804	94.767	5.67	3.16		1	2	2	1
DIDELNQK	AGENQTARDIDELNQK	DIDELNQKYAQARNIS	R	D	I	Q	K	Y	0	0	1	2	0	1	1	0	0	1	1	1	0	0	0	0	0	0	0	0	0	8	0	973.472	1462;1133	1133	663	670	no	no	2	0.015507	89.752	4.33	0.471				2	1
DIDGTIGEVR	TCQVKNPRDIDGTIGE	DGTIGEVRLRVVQKVN	R	D	I	V	R	L	0	1	0	2	0	0	1	2	0	2	0	0	0	0	0	0	1	0	0	1	0	10	0	1073.54	1694;15717	1694	196	205	yes	no	2	0.002266	99.53	18	0
DIDPQNDLTFLR	MKARSTVRDIDPQNDL	QNDLTFLRIRSKKNEI	R	D	I	L	R	I	0	1	1	3	0	1	0	0	0	1	2	0	0	1	1	0	1	0	0	0	0	12	0	1445.72	29603	29603	45	56	yes	yes	2	0.0017654	80.69	20	0
DIEQLTSLDFFRK	KMHTARVRDIEQLTSL	TSLDFFRKTSRSYTEI	R	D	I	R	K	T	0	1	0	2	0	1	1	0	0	1	2	1	0	2	0	1	1	0	0	0	0	13	1	1610.83	1639	1639	825	837	no	no	3	0.00078259	66.004	8	0
DIFMEPTDPK	VAKRRTKRDIFMEPTD	FMEPTDPKFPQQWYLY	R	D	I	P	K	F	0	0	0	2	0	0	1	0	0	1	0	1	1	1	2	0	1	0	0	0	0	10	0	1191.55	2010	2010	109	118	yes	yes	2	0.013618	61.958	10	0
DIGHWAAVK	CIVLVKPKDIGHWAAV	IGHWAAVKDTWSKHCD	K	D	I	V	K	D	2	0	0	1	0	0	0	1	1	1	0	1	0	0	0	0	0	1	0	1	0	9	0	995.519	9043	9043	79	87	yes	yes	3	0.002432	87.639	14.5	0.5
DIILNYLQEK	FAPGKELKDIILNYLQ	ILNYLQEKAPSCTQLA	K	D	I	E	K	A	0	0	1	1	0	1	1	0	0	2	2	1	0	0	0	0	0	0	1	0	0	10	0	1247.68	10440;10175	10440	28	37	yes	no	2	0.010503	79.201	15	0
DIISDTSGDFR	MYKTELEKDIISDTSG	SDTSGDFRKLMVALAK	K	D	I	F	R	K	0	1	0	3	0	0	0	1	0	2	0	0	0	1	0	2	1	0	0	0	0	11	0	1224.56	887;16079	887	919	929	no	no	2	0.00057697	97.734	10.7	6.18	2
DIISDTSGDFRK	MYKTELEKDIISDTSG	DTSGDFRKLMVALAKG	K	D	I	R	K	L	0	1	0	3	0	0	0	1	0	2	0	1	0	1	0	2	1	0	0	0	0	12	1	1352.66	887;16079	887	919	930	no	no	2;3	1.1727e-05	102.4	14.3	0.471
DILATNGVVHFVNELLIPDSAK	GRAIIANKDILATNGV	LLIPDSAKTLFELAQE	K	D	I	A	K	T	2	0	2	2	0	0	1	1	1	2	3	1	0	1	1	1	1	0	0	3	0	22	0	2364.27	2800	2800	348	369	yes	yes	3	2.2561e-16	107.21	9	0
DILENEVYVVK	CLQDKDPKDILENEVY	ENEVYVVKYFSLLHIY	K	D	I	V	K	Y	0	0	1	1	0	0	2	0	0	1	1	1	0	0	0	0	0	0	1	3	0	11	0	1319.7	4967	4967	278	288	yes	yes	2;3	0.00066663	83.182	9	0
DILHLASSADR	PAPKTWYKDILHLASS	HLASSADRQRVEEQCL	K	D	I	D	R	Q	2	1	0	2	0	0	0	0	1	1	2	0	0	0	0	2	0	0	0	0	0	11	0	1196.61	621;3281	621	553	563	yes	no	2;3	9.7632e-25	148.7	11.9	5.54	2	3	3	2	2	1
DILHLASSADRQR	PAPKTWYKDILHLASS	ASSADRQRVEEQCLRL	K	D	I	Q	R	V	2	2	0	2	0	1	0	0	1	1	2	0	0	0	0	2	0	0	0	0	0	13	1	1480.77	621;3281	621	553	565	yes	no	3	0.00046054	90.707	16.2	0.829
DILNQITK	ANVHSSLRDILNQITK	DILNQITKQNDAYSFS	R	D	I	T	K	Q	0	0	1	1	0	1	0	0	0	2	1	1	0	0	0	0	1	0	0	0	0	8	0	943.534	Q6V115;P19104;O73860;20482;P01012	Q6V115	86	93	no	no	1;2;3	7.8136e-05	111.95	11.6	4.05	4	3	6	4	4	2
DILNQITKPNDVYSFSLASR	VNVHSSLRDILNQITK	YSFSLASRLYAEERYP	R	D	I	S	R	L	1	1	2	2	0	1	0	0	0	2	2	1	0	1	1	3	1	0	1	1	0	20	1	2280.18	O73860;P01012	P01012	86	105	no	no	3	2.8785e-13	117.38	11.7	7.54	1
DILNQITKQNDAYSFSLASR	ANVHSSLRDILNQITK	YSFSLASRLYAQETYT	R	D	I	S	R	L	2	1	2	2	0	2	0	0	0	2	2	1	0	1	0	3	1	0	1	0	0	20	1	2283.15	Q6V115;P19104;20482	Q6V115	86	105	no	no	2;3	3.0245e-28	181.85	9.41	5.83	3	2	3	2	1
DILQDSAWPQK	RILSFDGRDILQDSAW	QDSAWPQKSIWHGSDA	R	D	I	Q	K	S	1	0	0	2	0	2	0	0	0	1	1	1	0	0	1	1	0	1	0	0	0	11	0	1299.65	1812;495	1812	748	758	no	no	2	0.00046369	99.752	2.92	1.55	3	2	3	2	1	1
DIPIAPGQSFTYK	PSQDKDVKDIPIAPGQ	PGQSFTYKWSITTEDG	K	D	I	Y	K	W	1	0	0	1	0	1	0	1	0	2	0	1	0	1	2	1	1	0	1	0	0	13	0	1435.73	339;274	274	312	324	no	no	2;3	9.227e-05	97.69	4.95	2.33	2	1	2	3	5	3
DIPVNPICIYR	DICTAKPRDIPVNPIC	VNPICIYRNPEKKAQE	R	D	I	Y	R	N	0	1	1	1	1	0	0	0	0	3	0	0	0	0	2	0	0	0	1	1	0	11	0	1358.7	5717	5717	19	29	yes	yes	2	4.7589e-07	125.75	11.3	0.471
DIPVQSLKPAQVK	SFSFTVERDIPVQSLK	SLKPAQVKVYDYYET_	R	D	I	V	K	V	1	0	0	1	0	2	0	0	0	1	1	2	0	0	2	1	0	0	0	2	0	13	1	1421.82	10397	10397	266	278	yes	yes	2;3	2.6125e-05	104.59	6.02	4.03	6	4	5	4	5	1
DITYFIQQLLR	KHIPIAGRDITYFIQQ	YFIQQLLREREVGIPP	R	D	I	L	R	E	0	1	0	1	0	2	0	0	0	2	2	0	0	1	0	0	1	0	1	0	0	11	0	1408.77	14041;12475	14041	116	126	yes	no	2	4.7589e-07	125.75	14.7	3.09
DIVPGDIVEVAVGDK	GVQRIRARDIVPGDIV	VEVAVGDKVPADIRII	R	D	I	D	K	V	1	0	0	3	0	0	1	2	0	2	0	1	0	0	1	0	0	0	0	4	0	15	0	1524.8	1013	1013	144	158	yes	yes	3	7.3202e-08	83.823	10	0
DIVPGDIVEVAVGDKVPADIR	GVQRIRARDIVPGDIV	DKVPADIRIIEIRSTT	R	D	I	I	R	I	2	1	0	4	0	0	1	2	0	3	0	1	0	0	2	0	0	0	0	5	0	21	1	2176.17	1013	1013	144	164	yes	yes	3	3.0699e-11	97.57	9.5	0.5
DIVQFVPFR	PKGEPVLRDIVQFVPF	IVQFVPFRNFKHSRKN	R	D	I	F	R	N	0	1	0	1	0	1	0	0	0	1	0	0	0	2	1	0	0	0	0	2	0	9	0	1119.61	26688;22653;18605;12568;10651;9855;3827	26688	52	60	yes	no	2	0.0020049	104.44	6.67	4.71	1	1	1
DIVTHEILLDGGNK	VWRYLKGKDIVTHEIL	ILLDGGNKVVIGGFGD	K	D	I	N	K	V	0	0	1	2	0	0	1	2	1	2	2	1	0	0	0	0	1	0	0	1	0	14	0	1522.8	23251;18626	23251	24	37	yes	no	3	3.7681e-05	105.19	1.5	0.5	1	1
DIVTIANAVFAK	LIVSKKNKDIVTIANA	IANAVFAKSGFKMEVP	K	D	I	A	K	S	3	0	1	1	0	0	0	0	0	2	0	1	0	1	0	0	1	0	0	2	0	12	0	1260.71	6327	6327	144	155	yes	yes	2;3	9.6068e-09	150.46	10.6	5.82	3	3	2	2	3	1
DIYYGIGAR	QLIAFRERDIYYGIGA	IYYGIGARTSWSTVTR	R	D	I	A	R	T	1	1	0	1	0	0	0	2	0	2	0	0	0	0	0	0	0	0	2	0	0	9	0	1026.51	9040;4245	9040	37	45	yes	no	2	0.019208	80.438	9.5	0.5
DKDDGLHWEPVR	SGLCGWIKDKDDGLHW	GLHWEPVRDASVKDYT	K	D	K	V	R	D	0	1	0	3	0	0	1	1	1	0	1	1	0	0	1	0	0	1	0	1	0	12	1	1465.69	19411	19411	50	61	yes	yes	3;4	1.926e-11	166.6	15.2	4.43
DKDQCVETLPK	FKELQTSKDKDQCVET	QCVETLPKLYLDIHNY	K	D	K	P	K	L	0	0	0	2	1	1	1	0	0	0	1	2	0	0	1	0	1	0	0	1	0	11	1	1331.64	21831	21831	45	55	yes	yes	2;3	9.3372e-06	145.31	19.6	0.495
DKDQTEGLGEAYISGHVAK	KQFFKNWRDKDQTEGL	YISGHVAKIEKVPFDA	R	D	K	A	K	I	2	0	0	2	0	1	2	3	1	1	1	2	0	0	0	1	1	0	1	1	0	19	1	2016.98	2080;3462;4097	3462	346	364	no	no	3;4	3.3194e-12	144.23	9	0
DKEGNTWLTAFVYK	SYSTFGIRDKEGNTWL	WLTAFVYKSFAEASRF	R	D	K	Y	K	S	1	0	1	1	0	0	1	1	0	0	1	2	0	1	0	0	2	1	1	1	0	14	1	1670.83	14911;389	389	1021	1034	no	no	2;3	3.4248e-05	158.93	4.78	3.14	3	5	4	4	2	2
DKENSVMSYQTILEQQILSIDR	QHLQDYEKDKENSVMS	QQILSIDREMLEKLTV	K	D	K	D	R	E	0	1	1	2	0	3	2	0	0	3	2	1	1	0	0	3	1	0	1	1	0	22	1	2609.3	28361	28361	35	56	yes	yes	3	1.7257e-15	101.3	17.5	0.5
DKGNPPQFSSVK	YNLTLQAKDKGNPPQF	PPQFSSVKVVHVTSPQ	K	D	K	V	K	V	0	0	1	1	0	1	0	1	0	0	0	2	0	1	2	2	0	0	0	1	0	12	1	1302.66	376	376	341	352	yes	yes	2;3	1.5516e-08	122.46	2.33	0.471		2	1
DKIAPILYQPHLEAMDR	LMKESLLKDKIAPILY	PHLEAMDRRLRIVLKA	K	D	K	D	R	R	2	1	0	2	0	1	1	0	1	2	2	1	1	0	2	0	0	0	1	0	0	17	1	2009.04	14673	14673	154	170	no	no	3	0.00010142	67.645	10	0
DKIAPILYQPHLEAMDRR	LMKESLLKDKIAPILY	HLEAMDRRLRIVLKAV	K	D	K	R	R	L	2	2	0	2	0	1	1	0	1	2	2	1	1	0	2	0	0	0	1	0	0	18	2	2165.14	14673	14673	154	171	no	no	4	7.0343e-07	89.011	10	0
DKLNNLVLFDK	KWSKGKVRDKLNNLVL	NNLVLFDKATYEKLCK	R	D	K	D	K	A	0	0	2	2	0	0	0	0	0	0	3	2	0	1	0	0	0	0	0	1	0	11	1	1317.73	25725;24220	25725	42	52	yes	no	2	5.4769e-06	123.95	19	0
DKMESFFLGETLK	NPINPEPRDKMESFFL	FFLGETLKYMFLLFSD	R	D	K	L	K	Y	0	0	0	1	0	0	2	1	0	0	2	2	1	2	0	1	1	0	0	0	0	13	1	1543.76	4371	4371	484	496	yes	yes	2;3	0.0001428	93.237	9.67	0.471
DKNFELWERPLSDR	KQGYRITKDKNFELWE	WERPLSDRAYAVAVLN	K	D	K	D	R	A	0	2	1	2	0	0	2	0	0	0	2	1	0	1	1	1	0	1	0	0	0	14	2	1803.89	19409	19409	67	80	yes	yes	3;4	3.7234e-05	112.42	12	0
DKPMYDEIFYTLSPVDGK	DAEWVVARDKPMYDEI	TLSPVDGKITGANAKK	R	D	K	G	K	I	0	0	0	3	0	0	1	1	0	1	1	2	1	1	2	1	1	0	2	1	0	18	1	2117	19626	19626	60	77	yes	yes	3	1.4539e-07	97.095	10.7	0.471
DKTLVVQFTVK	RFEPFSNRDKTLVVQF	LVVQFTVKHEQNIDCG	R	D	K	V	K	H	0	0	0	1	0	1	0	0	0	0	1	2	0	1	0	0	2	0	0	3	0	11	1	1276.74	15205	15205	23	33	yes	yes	3	0.0017514	75.788	12	0
DKVVEELQDFYR	AIWGFANKDKVVEELQ	EELQDFYRETYEKRSQ	K	D	K	Y	R	E	0	1	0	2	0	1	2	0	0	0	1	1	0	1	0	0	0	0	1	2	0	12	1	1539.76	A5HU02	A5HU02	106	117	yes	yes	2;3	2.7694e-05	95.656	18.8	0.433
DKWGLQEEDFQPR	MVYYQYHKDKWGLQEE	QEEDFQPRSDAVRYHN	K	D	K	P	R	S	0	1	0	2	0	2	2	1	0	0	1	1	0	1	1	0	0	1	0	0	0	13	1	1646.77	9604	9604	243	255	yes	yes	3	0.0014778	64.104	12	0
DLADELTLVDVVEDK	CAISILMKDLADELTL	LVDVVEDKLKGEMLDL	K	D	L	D	K	L	1	0	0	4	0	0	2	0	0	0	3	1	0	0	0	0	1	0	0	3	0	15	0	1672.84	28010	28010	43	57	yes	yes	2;3	2.9843e-06	85.493	14.7	0.471
DLAEHELTTK	LPICLPTRDLAEHELT	AEHELTTKGRQMLVTG	R	D	L	T	K	G	1	0	0	1	0	0	2	0	1	0	2	1	0	0	0	0	2	0	0	0	0	10	0	1155.58	7127;10944	7127	247	256	yes	no	2;3	0.0020488	91.549	11.4	0.495
DLATPIILVK	LKTHPAGRDLATPIIL	ATPIILVKQGCEPLNF	R	D	L	V	K	Q	1	0	0	1	0	0	0	0	0	2	2	1	0	0	1	0	1	0	0	1	0	10	0	1081.67	1309	1309	702	711	yes	yes	2	0.018426	67.704	6.21	3.88	1	2	2	1	1	1
DLDIAILVGSMPR	DKEEVAFKDLDIAILV	ILVGSMPRREGMERKD	K	D	L	P	R	R	1	1	0	2	0	0	0	1	0	2	2	0	1	0	1	1	0	0	0	1	0	13	0	1398.75	18583	18583	13	25	yes	yes	2	0.0002944	78.814	14	0
DLDIFDR	LNGHVVVKDLDIFDRV	KDLDIFDRVGHSTAHD	K	D	L	D	R	V	0	1	0	3	0	0	0	0	0	1	1	0	0	1	0	0	0	0	0	0	0	7	0	892.429	14502	14502	69	75	yes	yes	2	0.0003151	124.83	17	0
DLDMLIK	NPDTFEPKDLDMLIKA	KDLDMLIKAATSDLEN	K	D	L	I	K	A	0	0	0	2	0	0	0	0	0	1	2	1	1	0	0	0	0	0	0	0	0	7	0	846.452	7172;6496;20826	7172	135	141	yes	no	2	0.013811	94.662	8.6	4.16	1	3
DLEEATLQHEATAAALR	AEFQKMRRDLEEATLQ	EATAAALRKKHADSTA	R	D	L	L	R	K	5	1	0	1	0	1	3	0	1	0	3	0	0	0	0	0	2	0	0	0	0	17	0	1837.92	656;4018;167;1229;2895	167	1185	1201	no	no	2;3	8.2663e-07	149.73	10	0
DLEEATLQHEATAAALRK	AEFQKMRRDLEEATLQ	ATAAALRKKHADSTAE	R	D	L	R	K	K	5	1	0	1	0	1	3	0	1	0	3	1	0	0	0	0	2	0	0	0	0	18	1	1966.01	656;4018;167;1229;2895	167	1185	1202	no	no	3;4	1.3241e-07	138.66	10	0
DLEEPINFR	WYRIGQDRDLEEPINF	LEEPINFRLPDNRISK	R	D	L	F	R	L	0	1	1	1	0	0	2	0	0	1	1	0	0	1	1	0	0	0	0	0	0	9	0	1131.56	6206;5403	6206	47	55	yes	no	2	0.00047607	109.71	11	0.756
DLEEVKEK	ALRAELTKDLEEVKEK	DLEEVKEKIRPFLDQF	K	D	L	E	K	I	0	0	0	1	0	0	3	0	0	0	1	2	0	0	0	0	0	0	0	1	0	8	1	988.508	P32918;12041	P32918	112	119	yes	no	2;3	0.0073802	111.82	16.8	0.373
DLEPMLSVGVFNNK	RREDIQLKDLEPMLSV	SVGVFNNKNSGLWHSS	K	D	L	N	K	N	0	0	2	1	0	0	1	1	0	0	2	1	1	1	1	1	0	0	0	2	0	14	0	1561.78	16016	16016	87	100	yes	yes	2;3	4.5392e-06	126.17	11	4.95				1	2
DLEVNPTSPTSLEISWDAPAVTVR	TTVSDVPRDLEVNPTS	DAPAVTVRYYRITYGE	R	D	L	V	R	Y	2	1	1	2	0	0	2	0	0	1	2	0	0	0	3	3	3	1	0	3	0	24	0	2596.3	A0A060PIY8;76;441;141	A0A060PIY8	1549	1572	no	no	2;3	1.1617e-24	131.33	3.23	1.2	3	2	7	7	3
DLFEEFNNFQEGAVIGIAR	LKYKANIRDLFEEFNN	GAVIGIAREMQPVYRM	R	D	L	A	R	E	2	1	2	1	0	1	3	2	0	2	1	0	0	3	0	0	0	0	0	1	0	19	0	2168.05	28645	28645	19	37	yes	yes	3	1.183e-10	129.11	14	0
DLFLSGAYDDISSK	RRAFQQIRDLFLSGAY	AYDDISSKMATCNKIS	R	D	L	S	K	M	1	0	0	3	0	0	0	1	0	1	2	1	0	1	0	3	0	0	1	0	0	14	0	1529.72	13115	13115	163	176	yes	yes	2	3.3528e-05	90.707	12.8	1.95
DLFVELKR	MQNSELFKDLFVELKR	DLFVELKRYYLGGNVN	K	D	L	K	R	Y	0	1	0	1	0	0	1	0	0	0	2	1	0	1	0	0	0	0	0	1	0	8	1	1018.58	6640;16694	6640	34	41	yes	no	2;3	4.1147e-06	125.31	15.2	1.06
DLFVPTCTK	KDCGEEPRDLFVPTCT	LFVPTCTKEGRYEQVQ	R	D	L	T	K	E	0	0	0	1	1	0	0	0	0	0	1	1	0	1	1	0	2	0	0	1	0	9	0	1079.53	4130;841	841	262	270	no	no	2	0.036093	70.552	2	0.816	1	1	1
DLGALQTLMDAQNSR	PAENQSSKDLGALQTL	LMDAQNSRIEELLQKI	K	D	L	S	R	I	2	1	1	2	0	2	0	1	0	0	3	0	1	0	0	1	1	0	0	0	0	15	0	1631.79	6759	6759	94	108	yes	yes	2	0.00012389	72.898	12	0
DLGQRVECNTK	KFPNIPLKDLGQRVEC	QRVECNTKAGLICYNK	K	D	L	T	K	A	0	1	1	1	1	1	1	1	0	0	1	1	0	0	0	0	1	0	0	1	0	11	1	1318.63	6355	6355	68	78	yes	yes	3	0.0031767	70.089	2	0.816	1	1	1
DLGQSSAVR	DFKSIRVRDLGQSSAV	LGQSSAVRVIVESHFD	R	D	L	V	R	V	1	1	0	1	0	1	0	1	0	0	1	0	0	0	0	2	0	0	0	1	0	9	0	931.472	166;804;1170	166	1089	1097	no	no	2	0.00032957	124.74	1.8	1.17	3	1		1
DLGVGEQITTVSAIDADELQLVR	NCEGTIPRDLGVGEQI	ADELQLVRYQIESGNE	R	D	L	V	R	Y	2	1	0	3	0	2	2	2	0	2	3	0	0	0	0	1	2	0	0	3	0	23	0	2441.26	376	376	582	604	yes	yes	3	7.3447e-50	195.13	2.5	1.26	1	3	1		1
DLHSGLIGPLIICR	LSNVDLEKDLHSGLIG	IGPLIICRRGVLSSAF	K	D	L	C	R	R	0	1	0	1	1	0	0	2	1	3	3	0	0	0	1	1	0	0	0	0	0	14	0	1562.86	339;274	274	1393	1406	no	no	2;3	2.7262e-06	118.76	5.5	1.8			2	2	2	3
DLIDFDDR	TVDSAIARDLIDFDDR	DLIDFDDREQIYTAEK	R	D	L	D	R	E	0	1	0	4	0	0	0	0	0	1	1	0	0	1	0	0	0	0	0	0	0	8	0	1007.46	108;234	108	1634	1641	no	no	2	0.00051691	103.83	18	1
DLIDSLR	SFKAQFGKDLIDSLRS	KDLIDSLRSELSGNFE	K	D	L	L	R	S	0	1	0	2	0	0	0	0	0	1	2	0	0	0	0	1	0	0	0	0	0	7	0	830.45	12206	12206	64	70	yes	yes	2	0.0026283	117.93	7.75	6.26	1	1
DLIVPINPR	GGIPFKTKDLIVPINP	LIVPINPRLDGCLRAW	K	D	L	P	R	L	0	1	1	1	0	0	0	0	0	2	1	0	0	0	2	0	0	0	0	1	0	9	0	1035.61	3409	3409	310	318	yes	yes	2	0.0032984	101.54	10.6	1.36
DLKDEIVR	DRLSRENRDLKDEIVR	DLKDEIVRLNDAILQT	R	D	L	V	R	L	0	1	0	2	0	0	1	0	0	1	1	1	0	0	0	0	0	0	0	1	0	8	1	986.54	108;234	108	912	919	no	no	2;3	0.016414	101.9	18	1
DLKPVMDSYVFNDGSSR	NSVISQYKDLKPVMDS	VFNDGSSRELMSLSGT	K	D	L	S	R	E	0	1	1	3	0	0	0	1	0	0	1	1	1	1	1	3	0	0	1	2	0	17	1	1928.89	17502;1890	1890	578	594	no	no	3	1.022e-06	98.062	11.3	0.7
DLLASVTGPEK	AEVHNTYKDLLASVTG	ASVTGPEKSLKSASRI	K	D	L	E	K	S	1	0	0	1	0	0	1	1	0	0	2	1	0	0	1	1	1	0	0	1	0	11	0	1128.6	5860	5860	122	132	yes	yes	2	0.00027768	103.91	10.2	5.9	3	3	1	1	1	2
DLLDLLVEAK	ERNINITKDLLDLLVE	LDLLVEAKQEVPSWLE	K	D	L	A	K	Q	1	0	0	2	0	0	1	0	0	0	4	1	0	0	0	0	0	0	0	1	0	10	0	1127.64	3039	3039	547	556	yes	yes	2	0.0043927	90.05	19	0
DLLEEFQR	FRQAQPGRDLLEEFQR	DLLEEFQRREPYKYLQ	R	D	L	Q	R	R	0	1	0	1	0	1	2	0	0	0	2	0	0	1	0	0	0	0	0	0	0	8	0	1048.52	11800	11800	127	134	yes	yes	2	0.0015437	107.9	12	0
DLLFKDLTK	MMFESQNKDLLFKDLT	LLFKDLTKCLFKVREG	K	D	L	T	K	C	0	0	0	2	0	0	0	0	0	0	3	2	0	1	0	0	1	0	0	0	0	9	1	1091.62	18629;2596	2596	653	661	no	no	2;3	2.2643e-05	137.98	5.74	2.95	2	2	1	2	2	2
DLLGINLPGLSNWR	SLTPTEVKDLLGINLP	LPGLSNWRNRSPIREW	K	D	L	W	R	N	0	1	2	1	0	0	0	2	0	1	4	0	0	0	1	1	0	1	0	0	0	14	0	1566.85	13801	13801	40	53	yes	yes	2	0.00033347	67.136	13	0
DLLLFLSPSDYAATGSCK	KDLDSYPKDLLLFLSP	YAATGSCKHYFANVGK	K	D	L	C	K	H	2	0	0	2	1	0	0	1	0	0	4	1	0	1	1	3	1	0	1	0	0	18	0	1956.95	5817;2480	2480	261	278	no	no	3	7.7612e-07	87.676	10	0
DLLNHHILK	LGDPEALRDLLNHHIL	LLNHHILKSAMCAEAI	R	D	L	L	K	S	0	0	1	1	0	0	0	0	2	1	3	1	0	0	0	0	0	0	0	0	0	9	0	1101.63	2800;17492	2800	297	305	yes	no	2;3	0.0010949	97.431	9.5	0.5
DLLPTSLGSYYR	FLDPFVLRDLLPTSLG	TSLGSYYRYTGSLTTP	R	D	L	Y	R	Y	0	1	0	1	0	0	0	1	0	0	3	0	0	0	1	2	1	0	2	0	0	12	0	1383.7	7816;420	7816	37	48	yes	no	2	0.00055524	88.021	10.5	0.5
DLLQHEPYVDLVNILLTCGEEVKK	IVEMIHFKDLLQHEPY	TCGEEVKKAITRSVQA	K	D	L	K	K	A	0	0	1	2	1	1	3	1	1	1	5	2	0	0	1	0	1	0	1	3	0	24	1	2824.47	12122	12122	113	136	yes	yes	4	6.3446e-19	99.838	15	0
DLMVGDEASELR	________________	GDEASELRSMLEVNYP	-	D	L	L	R	S	1	1	0	2	0	0	2	1	0	0	2	0	1	0	0	1	0	0	0	1	0	12	0	1333.62	20606	20606	1	12	yes	yes	2	0.00047615	83.137	19	0
DLNPDVNVFQR	ELGKVQFRDLNPDVNV	PDVNVFQRKFVNEVRR	R	D	L	Q	R	K	0	1	2	2	0	1	0	0	0	0	1	0	0	1	1	0	0	0	0	2	0	11	0	1315.65	1744	1744	39	49	yes	yes	2	0.00048469	99.283	14	0
DLPELLQR	QTIDQLIKDLPELLQR	DLPELLQRNKEILDES	K	D	L	Q	R	N	0	1	0	1	0	1	1	0	0	0	3	0	0	0	1	0	0	0	0	0	0	8	0	982.545	14448	14448	97	104	no	no	2	0.0031187	95.531	8	0
DLPGATDDNEYPMPK	APQMKELKDLPGATDD	DNEYPMPK________	K	D	L	P	K	-	1	0	1	3	0	0	1	1	0	0	1	1	1	0	3	0	1	0	1	0	0	15	0	1661.72	6916	6916	371	385	yes	yes	2;3	2.9607e-06	84.62	9.2	3.4		1		1
DLQAFTEYEFR	SETSYTVKDLQAFTEY	AFTEYEFRVVWIITSQ	K	D	L	F	R	V	1	1	0	1	0	1	2	0	0	0	1	0	0	2	0	0	1	0	1	0	0	11	0	1417.65	94	94	166	176	yes	yes	2	5.9395e-05	111.63	2.57	0.904	1	2	3	1
DLQFVEVTDAK	TDEVPSPKDLQFVEVT	FVEVTDAKVTIMWTPP	K	D	L	A	K	V	1	0	0	2	0	1	1	0	0	0	1	1	0	1	0	0	1	0	0	2	0	11	0	1263.63	A0A060PIY8;441	A0A060PIY8	917	927	yes	no	2;3	2.6931e-25	157.68	4.48	3.5	4	3	4	5	2	3
DLQMDDFELLCTDGR	KNKAEWAKDLQMDDFE	ELLCTDGRRANVMDYR	K	D	L	G	R	R	0	1	0	4	1	1	1	1	0	0	3	0	1	1	0	0	1	0	0	0	0	15	0	1826.78	18629	18629	47	61	yes	yes	2;3	1.6374e-17	156.72	7.92	4.47	6	2	3	2	5	5
DLQMDDFELLCTDGRR	KNKAEWAKDLQMDDFE	LLCTDGRRANVMDYRE	K	D	L	R	R	A	0	2	0	4	1	1	1	1	0	0	3	0	1	1	0	0	1	0	0	0	0	16	1	1982.88	18629	18629	47	62	yes	yes	3	5.937e-07	91.355	7.29	3.12	1		2	2	1
DLQTFCCSEGK	LLGTQLWKDLQTFCCS	TFCCSEGKCNFHDNSN	K	D	L	G	K	C	0	0	0	1	2	1	1	1	0	0	1	1	0	1	0	1	1	0	0	0	0	11	0	1343.55	7861;12705	7861	133	143	yes	no	2	6.9998e-07	145.91	11.5	0.5
DLSATSLVGLPALNK	AKSVKSERDLSATSLV	VGLPALNKESFQKPSH	R	D	L	N	K	E	2	0	1	1	0	0	0	1	0	0	4	1	0	0	1	2	1	0	0	1	0	15	0	1497.84	18796	18796	87	101	yes	yes	2;3	2.237e-06	127.36	13.4	6.49	2	1	1	2	1	1
DLSDLVTR	IWYNEYAKDLSDLVTR	DLSDLVTRLTDQVREL	K	D	L	T	R	L	0	1	0	2	0	0	0	0	0	0	2	0	0	0	0	1	1	0	0	1	0	8	0	917.482	8	8	4423	4430	yes	yes	2	0.041282	78.516	2	0		1
DLSEFLR	PYRYRPYKDLSEFLRG	KDLSEFLRGLYLNYPH	K	D	L	L	R	G	0	1	0	1	0	0	1	0	0	0	2	0	0	1	0	1	0	0	0	0	0	7	0	878.45	1909;1604	1604	851	857	no	no	2	0.025821	107.43	4	1.63	1		1	1	2	1
DLSFDSYMTPTTDLPQGHFR	SYEYTDFKDLSFDSYM	DLPQGHFRLLEVDHRV	K	D	L	F	R	L	0	1	0	3	0	1	0	1	1	0	2	0	1	2	2	2	3	0	1	0	0	20	0	2327.05	Q85UK1;P50684	Q85UK1	114	133	yes	no	3	4.9955e-13	122.01	17	0
DLSLPGHQLQLLQDAVR	ETEGRDRKDLSLPGHQ	QLLQDAVRAAAGHPVI	K	D	L	V	R	A	1	1	0	2	0	3	0	1	1	0	5	0	0	0	1	1	0	0	0	1	0	17	0	1902.03	8019	8019	260	276	yes	yes	2;3	3.1659e-09	149.86	7.28	3.65	1	1	3	2	2	2
DLTIQETNSVISQYK	TLAKYKYRDLTIQETN	NSVISQYKDLKPVMDS	R	D	L	Y	K	D	0	0	1	1	0	2	1	0	0	2	1	1	0	0	0	2	2	0	1	1	0	15	0	1737.88	17502;1890	1890	563	577	no	no	2;3	1.8862e-05	110.84	12	0
DLVAELETSVR	AVDVGPKRDLVAELET	AELETSVRNRTDLRFG	R	D	L	V	R	N	1	1	0	1	0	0	2	0	0	0	2	0	0	0	0	1	1	0	0	2	0	11	0	1230.65	5873	5873	150	160	yes	yes	2	0.00054975	98.156	11.8	0.433
DLVDDLKSELTGK	SFKTLFGRDLVDDLKS	LKSELTGKFETLMVSL	R	D	L	G	K	F	0	0	0	3	0	0	1	1	0	0	3	2	0	0	0	1	1	0	0	1	0	13	1	1431.75	11133	11133	89	101	yes	yes	2;3	3.5288e-05	138.02	14.4	0.495
DLVGELGQALR	SLDTGPHRDLVGELGQ	GELGQALRENNIRYGL	R	D	L	L	R	E	1	1	0	1	0	1	1	2	0	0	3	0	0	0	0	0	0	0	0	1	0	11	0	1169.64	4244	4244	83	93	yes	yes	2	0.0022133	84.198	11.5	0.5
DLVLQVQPGDR	SAWLDPTRDLVLQVQP	LQVQPGDRCHLTVLDE	R	D	L	D	R	C	0	1	0	2	0	2	0	1	0	0	2	0	0	0	1	0	0	0	0	2	0	11	0	1238.66	264	264	72	82	yes	yes	2	0.00020829	105.46	2.12	0.781	2	3	3
DLVTDLRK	TSWSTVTRDLVTDLRK	DLVTDLRKGVGLSNTK	R	D	L	R	K	G	0	1	0	2	0	0	0	0	0	0	2	1	0	0	0	0	1	0	0	1	0	8	1	958.545	9040;4245	9040	54	61	yes	no	2	0.040787	85.642	9.5	0.5
DLYANNVMSGGTTMYPGIADR	KCDIDIRKDLYANNVM	MYPGIADRMQKEITAL	K	D	L	D	R	M	2	1	2	2	0	0	0	3	0	1	1	0	2	0	1	1	2	0	2	1	0	21	0	2245.01	24376	24376	33	53	yes	yes	2;3	9.6553e-24	105.06	10	0
DLYANTVLSGGTTMYPGIADR	KCDVDIRKDLYANTVL	MYPGIADRMQKEITAL	K	D	L	D	R	M	2	1	1	2	0	0	0	3	0	1	2	0	1	0	1	1	3	0	2	1	0	21	0	2214.06	7084;19870	7084	295	315	yes	no	2;3	1.6018e-17	156.67	9.45	5.54	4	4	2	3	2	5
DLYLEDQEYR	PTNHLRQRDLYLEDQE	YLEDQEYRDLIQQDFL	R	D	L	Y	R	D	0	1	0	2	0	1	2	0	0	0	2	0	0	0	0	0	0	0	2	0	0	10	0	1342.6	7942	7942	116	125	yes	yes	2	0.002266	99.53	12	0
DLYSELR	TQNMKVFKDLYSELRR	KDLYSELRRYYRGSNI	K	D	L	L	R	R	0	1	0	1	0	0	1	0	0	0	2	0	0	0	0	1	0	0	1	0	0	7	0	894.445	3589	3589	58	64	yes	yes	2	0.017411	111.04	8.75	3.83				1		1
DLYSELRR	TQNMKVFKDLYSELRR	DLYSELRRYYRGSNIN	K	D	L	R	R	Y	0	2	0	1	0	0	1	0	0	0	2	0	0	0	0	1	0	0	1	0	0	8	1	1050.55	3589	3589	58	65	yes	yes	3	0.0024579	93.374	4.89	4.56	2	2	2			1
DMGVTVFIVSTGR	SEPMQLLKDMGVTVFI	VFIVSTGRGNYLELSA	K	D	M	G	R	G	0	1	0	1	0	0	0	2	0	1	0	0	1	1	0	1	2	0	0	3	0	13	0	1380.71	1692	1692	263	275	yes	yes	2	0.00026354	79.875	12	0
DMLDVYLETVK	QTPLDRIRDMLDVYLE	DVYLETVKASGKDAIS	R	D	M	V	K	A	0	0	0	2	0	0	1	0	0	0	2	1	1	0	0	0	1	0	1	2	0	11	0	1324.66	P32918;12041	P32918	36	46	yes	no	2	0.0058103	64.121	17	0
DMMPADVPEHFR	AVFDVCVKDMMPADVP	ADVPEHFRGTVNIWAT	K	D	M	F	R	G	1	1	0	2	0	0	1	0	1	0	0	0	2	1	2	0	0	0	0	1	0	12	0	1443.63	1099;5166	1099	269	280	no	no	3	1.6578e-05	94.122	9.75	0.433
DMPTDVSILLAGAAYFK	GRILRFMKDMPTDVSI	LAGAAYFKGTWKTKFD	K	D	M	F	K	G	3	0	0	2	0	0	0	1	0	1	2	1	1	1	1	1	1	0	1	1	0	17	0	1810.92	5860	5860	212	228	yes	yes	2;3	1.3426e-07	136.81	12.3	0.462
DNAFSITSTFWK	EPLKTQKRDNAFSITS	SITSTFWKSKKEKAPG	R	D	N	W	K	S	1	0	1	1	0	0	0	0	0	1	0	1	0	2	0	2	2	1	0	0	0	12	0	1415.67	6163	6163	69	80	yes	yes	2	0.0046246	66.989	12	0
DNASLYVDTALAR	VCLLQGERDNASLYVD	YVDTALARQDAEKDFC	R	D	N	A	R	Q	3	1	1	2	0	0	0	0	0	0	2	0	0	0	0	1	1	0	1	1	0	13	0	1407.7	12206	12206	162	174	yes	yes	2	0.0001767	148.89	14.2	0.433
DNCQYVYNVDQR	GDGVLNERDNCQYVYN	YVYNVDQRDTDLDGVG	R	D	N	Q	R	D	0	1	2	2	1	2	0	0	0	0	0	0	0	0	0	0	0	0	2	2	0	12	0	1572.66	724;1249	1249	598	609	no	no	2	6.5532e-06	103.2	5.5	0.5					1	1
DNDFIYHDRVPDLKDLEPIGK	RALTAAKKDNDFIYHD	KDLEPIGKASLVKSTP	K	D	N	G	K	A	0	1	1	5	0	0	1	1	1	2	2	2	0	1	2	0	0	0	1	1	0	21	2	2498.24	8791	8791	244	264	yes	yes	4	9.1614e-08	88.176	8	0
DNDSVGFAK	PYYTVFDRDNDSVGFA	NDSVGFAKSA______	R	D	N	A	K	S	1	0	1	2	0	0	0	1	0	0	0	1	0	1	0	1	0	0	0	1	0	9	0	951.43	3793	3793	573	581	yes	yes	2	0.016728	82.645	12.7	0.471
DNEENIFLSPLSISTAFAMTK	YKHLADSKDNEENIFL	STAFAMTKLGACGDTL	K	D	N	T	K	L	2	0	2	1	0	0	2	0	0	2	2	1	1	2	1	3	2	0	0	0	0	21	0	2327.14	5717	5717	79	99	yes	yes	3	1.5246e-16	114.37	11	0
DNENVLEVFR	RFVETSAKDNENVLEV	ENVLEVFRELLQQAQL	K	D	N	F	R	E	0	1	2	1	0	0	2	0	0	0	1	0	0	1	0	0	0	0	0	2	0	10	0	1233.6	14603	14603	157	166	yes	yes	2	4.8168e-11	154.24	17	0
DNHLLGTFDLTGIPPAPR	EGERPLTKDNHLLGTF	TGIPPAPRGVPQIEVT	K	D	N	P	R	G	1	1	1	2	0	0	0	2	1	1	3	0	0	1	3	0	2	0	0	0	0	18	0	1933.01	3436;A0ZT13;A0PA15	3436	434	451	yes	no	3	5.1071e-08	130.27	9.9	0.831
DNHVGLSLSAR	LFILKHFKDNHVGLSL	VGLSLSARTAEVTKEQ	K	D	N	A	R	T	1	1	1	1	0	0	0	1	1	0	2	0	0	0	0	2	0	0	0	1	0	11	0	1167.6	15394	15394	109	119	yes	yes	2;3	0.00011331	98.182	14.1	0.831
DNIFVIDR	GNTPESNRDNIFVIDR	DNIFVIDRQTGKLKLE	R	D	N	D	R	Q	0	1	1	2	0	0	0	0	0	2	0	0	0	1	0	0	0	0	0	1	0	8	0	990.513	72;483	72	971	978	no	no	2	0.0013626	109.11	2.83	1.34	1	2	1	1	1
DNIQGITKPAIR	KRHRKVLRDNIQGITK	GITKPAIRRLARRGGV	R	D	N	I	R	R	1	1	1	1	0	1	0	1	0	3	0	1	0	0	1	0	1	0	0	0	0	12	1	1324.75	25266	25266	26	37	yes	yes	2;3	5.0187e-07	150.06	18.9	0.954
DNLLTFIK	NFEGDLTKDNLLTFIK	DNLLTFIKSNQLPLVI	K	D	N	I	K	S	0	0	1	1	0	0	0	0	0	1	2	1	0	1	0	0	1	0	0	0	0	8	0	962.544	5571	5571	159	166	yes	yes	2	0.031557	82.426	12	1.07
DNMKWCGTTENYDADQK	DCTSEGRRDNMKWCGT	ENYDADQKFGFCPMAA	R	D	N	Q	K	F	1	0	2	3	1	1	1	1	0	0	0	2	1	0	0	0	2	1	1	0	0	17	1	2074.84	A0A060PIY8;76;441;141	A0A060PIY8	447	463	no	no	3	1.456e-06	132.79	2	0.816	1	1	1
DNPSLVDLTSSVHR	LVTSAHGRDNPSLVDL	DLTSSVHRCTRTVTKK	R	D	N	H	R	C	0	1	1	2	0	0	0	0	1	0	2	0	0	0	1	3	1	0	0	2	0	14	0	1538.77	1311	1311	467	480	yes	yes	2;3	1.5325e-05	115.91	11.6	0.484
DNSGMIDKSELK	NVFRTYDRDNSGMIDK	MIDKSELKQALTGFGY	R	D	N	L	K	Q	0	0	1	2	0	0	1	1	0	1	1	2	1	0	0	2	0	0	0	0	0	12	1	1335.63	27206;5045	27206	35	46	yes	no	3	0.0036295	63.091	18	0
DNSLELSQLENK	LHEIIRKRDNSLELSQ	ELSQLENKVLNVTTEM	R	D	N	N	K	V	0	0	2	1	0	1	2	0	0	0	3	1	0	0	0	2	0	0	0	0	0	12	0	1388.68	9170	9170	182	193	yes	yes	2	0.001194	84.365	11	0
DNVNMNVDTLVNLR	VDIKSLSKDNVNMNVD	VDTLVNLRRDALMSLT	K	D	N	L	R	R	0	1	4	2	0	0	0	0	0	0	2	0	1	0	0	0	1	0	0	3	0	14	0	1615.8	13801	13801	13	26	yes	yes	2	9.5394e-07	119.17	14	0
DNVYTSELVSR	IKAELTPKDNVYTSEL	YTSELVSRNGLVEFEI	K	D	N	S	R	N	0	1	1	1	0	0	1	0	0	0	1	0	0	0	0	2	1	0	1	2	0	11	0	1281.62	1099;5166	1099	358	368	no	no	2	0.0096519	66.267	4	0				1
DPAQPFYIGHTMK	LKYFLLKKDPAQPFYI	FYIGHTMKSGDLEYVD	K	D	P	M	K	S	1	0	0	1	0	1	0	1	1	1	0	1	1	1	2	0	1	0	1	0	0	13	0	1503.72	9043	9043	162	174	yes	yes	3	1.5293e-06	155.39	14	0.816
DPAQVIDQLSR	DTMGDLPRDPAQVIDQ	QVIDQLSRTMQTLKDR	R	D	P	S	R	T	1	1	0	2	0	2	0	0	0	1	1	0	0	0	1	1	0	0	0	1	0	11	0	1240.64	15545	15545	100	110	yes	yes	2	2.4613e-05	114.71	11.2	0.4
DPAYLFESSFHYFGR	TTFVTVLRDPAYLFES	SSFHYFGRVIPLTWKL	R	D	P	G	R	V	1	1	0	1	0	0	1	1	1	0	1	0	0	3	1	2	0	0	2	0	0	15	0	1834.83	8093;1843	8093	87	101	no	no	3	2.1169e-06	103.79	12	0.756
DPCTANPYR	CPNANQTKDPCTANPY	PCTANPYRKSWAQKQC	K	D	P	Y	R	K	1	1	1	1	1	0	0	0	0	0	0	0	0	0	2	0	1	0	1	0	0	9	0	1092.47	6295;4106	4106	491	499	no	no	2	4.3506e-19	162.97	3	1.49	2	2	1	2	2
DPCTANPYRK	CPNANQTKDPCTANPY	CTANPYRKSWAQKQCS	K	D	P	R	K	S	1	1	1	1	1	0	0	0	0	0	0	1	0	0	2	0	1	0	1	0	0	10	1	1220.56	6295;4106	4106	491	500	no	no	3	5.2375e-05	112.71	1.5	0.5	1	1
DPENFPFVVLGNK	FLIQASPRDPENFPFV	PFVVLGNKIDLENRQV	R	D	P	N	K	I	0	0	2	1	0	0	1	1	0	0	1	1	0	2	2	0	0	0	0	2	0	13	0	1474.75	16070	16070	96	108	yes	yes	2	0.001011	77.185	18.7	0.471
DPEPVAPFTR	GKYGVWMKDPEPVAPF	EPVAPFTRETTWRVDT	K	D	P	T	R	E	1	1	0	1	0	0	1	0	0	0	0	0	0	1	3	0	1	0	0	1	0	10	0	1127.56	11484	11484	29	38	yes	yes	2	0.014356	76.228	12	0
DPFPEIEK	VDGDKLIKDPFPEIEK	DPFPEIEKVERFLKLS	K	D	P	E	K	V	0	0	0	1	0	0	2	0	0	1	0	1	0	1	2	0	0	0	0	0	0	8	0	973.476	9140	9140	226	233	yes	yes	2	0.0076698	97.635	12	0
DPFTLSPK	EYHGFWPRDPFTLSPK	DPFTLSPKLTEIIAAC	R	D	P	P	K	L	0	0	0	1	0	0	0	0	0	0	1	1	0	1	2	1	1	0	0	0	0	8	0	903.47	169;1870	169	1334	1341	no	no	2	0.017552	88.819	3.7	1.55	1	2	1	2	3	1
DPGALMFPIYTYTGK	SLGLEHSRDPGALMFP	PIYTYTGKSGFVLPDD	R	D	P	G	K	S	1	0	0	1	0	0	0	2	0	1	1	1	1	1	2	0	2	0	2	0	0	15	0	1672.82	5583	5583	195	209	yes	yes	2	1.7875e-06	95.57	11	0
DPGEKYPLSFASDEYQGVMR	PLLFHLGRDPGEKYPL	DEYQGVMRRISAVVQQ	R	D	P	M	R	R	1	1	0	2	0	1	2	2	0	0	1	1	1	1	2	2	0	0	2	1	0	20	1	2288.04	2565	2565	659	678	yes	yes	3	1.1434e-12	126.25	11	0
DPNSGFLFNLQPLAAEK	DSQSCSVRDPNSGFLF	LQPLAAEKGYTTTGIG	R	D	P	E	K	G	2	0	2	1	0	1	1	1	0	0	3	1	0	2	2	1	0	0	0	0	0	17	0	1859.94	80	80	924	940	yes	yes	2	0.00019982	65.949	3	0.816		1	1	1
DPNTWIVDR	PLFLEFPKDPNTWIVD	PNTWIVDRQLLWGAGL	K	D	P	D	R	Q	0	1	1	2	0	0	0	0	0	1	0	0	0	0	1	0	1	1	0	1	0	9	0	1114.54	O73632;871	O73632	672	680	no	no	2	0.014568	84.817	9	0
DPSPTDPDLQVIPIVR	VHLGTLFKDPSPTDPD	LQVIPIVRIICGPSES	K	D	P	V	R	I	0	1	0	3	0	1	0	0	0	2	1	0	0	0	4	1	1	0	0	2	0	16	0	1760.93	21844;18763	21844	23	38	yes	no	2	1.3936e-05	143.64	9	0.707
DPTAQPGGELLLGGTDPK	IFSFYLNRDPTAQPGG	LLGGTDPKYYSGDFSW	R	D	P	P	K	Y	1	0	0	2	0	1	1	4	0	0	3	1	0	0	3	0	2	0	0	0	0	18	0	1764.89	3793	3793	409	426	yes	yes	2;3	4.13e-08	113.33	11.9	4.11				1	1	1
DPTHGCGNFVR	EECKMAGKDPTHGCGN	HGCGNFVRVIQSYNRT	K	D	P	V	R	V	0	1	1	1	1	0	0	2	1	0	0	0	0	1	1	0	1	0	0	1	0	11	0	1258.55	2257	2257	107	117	yes	yes	2;3	5.0528e-12	164.64	9.57	0.728
DPTVEREECPIPVCGQER	EGPWCYTRDPTVEREE	IPVCGQERTTVEFTPR	R	D	P	E	R	T	0	2	0	1	2	1	4	1	0	1	0	0	0	0	3	0	1	0	0	2	0	18	1	2169.98	3477	3477	172	189	yes	yes	3	2.4659e-08	91.401	9.75	0.829
DPWVWGSTSPQTQHTR	GKSTDVPRDPWVWGST	SPQTQHTRGSMVAGSF	R	D	P	T	R	G	0	1	0	1	0	2	0	1	1	0	0	0	0	0	2	2	3	2	0	1	0	16	0	1881.88	713	713	887	902	yes	yes	2;3;4	4.4011e-152	261.17	8.95	5.16	7	9	10	13	12	12
DPYCAWDGNSCSR	CADCCLARDPYCAWDG	WDGNSCSRFYPTGKRR	R	D	P	S	R	F	1	1	1	2	2	0	0	1	0	0	0	0	0	0	1	2	0	1	1	0	0	13	0	1586.59	2257;2184	2257	529	541	yes	no	2	0.0001108	139.19	10	1
DPYCAWDGTTCTR	CAECCLARDPYCAWDG	WDGTTCTRYQPSGKRR	R	D	P	T	R	Y	1	1	0	2	2	0	0	1	0	0	0	0	0	0	1	0	3	1	1	0	0	13	0	1601.62	621;3281	621	385	397	yes	no	2	2.3484e-06	156.81	6.65	3.68	2	1	2	3	2
DQCIVDGITYDVNQTFHK	CIAYSQLRDQCIVDGI	DVNQTFHKRHDEGHML	R	D	Q	H	K	R	0	0	1	3	1	2	0	1	1	2	0	1	0	1	0	0	2	0	1	2	0	18	0	2151.99	A0A060PIY8;76;441;141	A0A060PIY8	522	539	no	no	3	6.9339e-05	73.138	2	0.816	1	1	1
DQCKDFIEVYGQALIDMLLEATNPEAVCVMLK	YLLPASVKDQCKDFIE	EAVCVMLKCCAANKLP	K	D	Q	L	K	C	3	0	1	3	2	2	3	1	0	2	4	2	2	1	1	0	1	0	1	3	0	32	1	3712.79	1756;2306	2306	300	331	no	no	3;4	4.9022e-45	112.26	10.3	0.471
DQFPEVYVPTVFENYVADIEVDGK	CLLIVFSKDQFPEVYV	ADIEVDGKQVELALWD	K	D	Q	G	K	Q	1	0	1	3	0	1	3	1	0	1	0	1	0	2	2	0	1	0	2	5	0	24	0	2772.32	24897	24897	28	51	yes	yes	3	2.0755e-23	139.75	18.5	0.957
DQGQCGSCWAFSTTGALEGQHFR	KGYVTPVKDQGQCGSC	ALEGQHFRKTGKLVSL	K	D	Q	F	R	K	2	1	0	1	2	3	1	4	1	0	1	0	0	2	0	2	2	1	0	0	0	23	0	2599.1	9862;15680	9862	93	115	yes	no	3	7.5235e-60	198.64	14	0
DQGSCGSCWAFGAVEAISDR	CPTISEIRDQGSCGSC	AVEAISDRICVHTNAK	R	D	Q	D	R	I	3	1	0	2	2	1	1	3	0	1	0	0	0	1	0	3	0	1	0	1	0	20	0	2171.9	8924	8924	101	120	yes	yes	2;3	5.0811e-12	126.51	14.3	0.471
DQHANVNMLYSPLSIIAALAMVYMGAR	FDVFNELKDQHANVNM	AMVYMGARGNTEYQME	K	D	Q	A	R	G	5	1	2	1	0	1	0	1	1	2	3	0	3	0	1	2	0	0	2	2	0	27	0	2948.47	30155	30155	26	52	yes	yes	3;4	3.3311e-43	176.7	11.7	2.87
DQISTMCYNYEIR	AGLICYNKDQISTMCY	MCYNYEIRILCCVFVP	K	D	Q	I	R	I	0	1	1	1	1	1	1	0	0	2	0	0	1	0	0	1	1	0	2	0	0	13	0	1691.73	6355	6355	87	99	yes	yes	2;3	5.3662e-08	161.21	3.16	1.67	7	8	8	5	5	3
DQIVDLTVGNNK	YNTIDDLKDQIVDLTV	DLTVGNNKTLLDIDNT	K	D	Q	N	K	T	0	0	2	2	0	1	0	1	0	1	1	1	0	0	0	0	1	0	0	2	0	12	0	1314.68	CON__P35527	CON__P35527	213	224	yes	yes	2;3	9.8964e-16	176.32	11.1	6.36	4	4	2	3	1	2
DQLKEVWEEADGLDPNEFDPK	KVHHPGSKDQLKEVWE	DPNEFDPKTFFKLHDV	K	D	Q	P	K	T	1	0	1	4	0	1	4	1	0	0	2	2	0	1	2	0	0	1	0	1	0	21	1	2473.13	7172;6496	7172	208	228	yes	no	3	1.4599e-10	92.565	10.4	0.8
DQLTPSPR	SAIQSMRKDQLTPSPR	DQLTPSPRENRIQWCA	K	D	Q	P	R	E	0	1	0	1	0	1	0	0	0	0	1	0	0	0	2	1	1	0	0	0	0	8	0	912.466	2596	2596	353	360	yes	yes	2	1.6527e-15	156.51	7.56	3.7	2	1		1	2	1
DQPTEEPQLFSTVILK	YFLKIEARDQPTEEPQ	LFSTVILKVSIEDVND	R	D	Q	L	K	V	0	0	0	1	0	2	2	0	0	1	2	1	0	1	2	1	2	0	0	1	0	16	0	1843.96	376	376	900	915	yes	yes	2;3	1.2885e-07	123.92	2.4	1.02	1	2	1	1
DQVANSAFVER	YYITGETKDQVANSAF	ANSAFVERLRKHGLEV	K	D	Q	E	R	L	2	1	1	1	0	1	1	0	0	0	0	0	0	1	0	1	0	0	0	2	0	11	0	1234.59	C7G492;1525;C7G496	C7G492	496	506	yes	no	2	7.3594e-06	116.24	6	4.86	1	1		1
DQVIDLMLGAVHNLR	LKNIVDGKDQVIDLML	LGAVHNLRDSMPKLQI	K	D	Q	L	R	D	1	1	1	2	0	1	0	1	1	1	3	0	1	0	0	0	0	0	0	2	0	15	0	1692.9	18456	18456	50	64	yes	yes	3	1.0722e-06	89.624	9	0
DRFYISER	HIINDFAKDRFYISER	DRFYISERGQIFTSEK	K	D	R	E	R	G	0	2	0	1	0	0	1	0	0	1	0	0	0	1	0	1	0	0	1	0	0	8	1	1084.53	483	483	934	941	yes	yes	3	0.031908	64.485	2	0.816	1	1	1
DRLESLEHQLR	SRTMQTLKDRLESLEH	ESLEHQLRANVSYAAL	K	D	R	L	R	A	0	2	0	1	0	1	2	0	1	0	3	0	0	0	0	1	0	0	0	0	0	11	1	1394.73	15545	15545	117	127	yes	yes	3	2.2021e-07	132.79	11.5	0.5
DSAGANIYLEK	TVCIKPFKDSAGANIY	GANIYLEKTGELKLLV	K	D	S	E	K	T	2	0	1	1	0	0	1	1	0	1	1	1	0	0	0	1	0	0	1	0	0	11	0	1179.58	19142	19142	59	69	yes	yes	2	0.0027311	81.565	15.4	0.857
DSAIMLK	VLKDFLFKDSAIMLKR	KDSAIMLKRVPSLMDS	K	D	S	L	K	R	1	0	0	1	0	0	0	0	0	1	1	1	1	0	0	1	0	0	0	0	0	7	0	776.41	2596	2596	321	327	yes	yes	2	0.026624	87.284	6.88	2.67				3	1
DSDGDPECPSFCNMLELK	EVFQPGNKDSDGDPEC	FCNMLELKTSLREVGK	K	D	S	L	K	T	0	0	1	3	2	0	2	1	0	0	2	1	1	1	2	2	0	0	0	0	0	18	0	2112.84	841	841	630	647	yes	yes	2	7.2393e-08	107.03	2.67	0.471		1	2
DSDLFLLDSR	VLQEHPGRDSDLFLLD	DLFLLDSRTIWAAEEG	R	D	S	S	R	T	0	1	0	3	0	0	0	0	0	0	3	0	0	1	0	2	0	0	0	0	0	10	0	1179.58	21956	21956	83	92	yes	yes	2	0.00011138	117.52	14.5	0.5
DSEVTNLQDTVFK	YAQLQQEKDSEVTNLQ	NLQDTVFKLREESKLL	K	D	S	F	K	L	0	0	1	2	0	1	1	0	0	0	1	1	0	1	0	1	2	0	0	2	0	13	0	1494.72	10704;10834	10704	43	55	yes	no	2;3	2.801e-05	141.13	9.86	4.77		2	1	1	1	1
DSFLVER	KKKMKVWRDSFLVERG	RDSFLVERGKLLHKRE	R	D	S	E	R	G	0	1	0	1	0	0	1	0	0	0	1	0	0	1	0	1	0	0	0	1	0	7	0	864.434	Q5UAX9	Q5UAX9	410	416	yes	yes	2	0.031107	101.28	10	0.707
DSGLFGQYLITPAK	SSYNRIVKDSGLFGQY	QYLITPAKDSLFVING	K	D	S	A	K	D	1	0	0	1	0	1	0	2	0	1	2	1	0	1	1	1	1	0	1	0	0	14	0	1508.79	11563;1775	1775	786	799	no	no	2	0.00080842	73.834	7	2.16				1
DSLSLLGPK	NVIVALARDSLSLLGP	SLSLLGPKNSDVYISY	R	D	S	P	K	N	0	0	0	1	0	0	0	1	0	0	3	1	0	0	1	2	0	0	0	0	0	9	0	928.523	3860	3860	53	61	yes	yes	2	0.0021941	104.01	3	1.29	1	1	2	1	1
DSLTEDESQWVK	VHPPENGRDSLTEDES	EDESQWVKVMLEALRQ	R	D	S	V	K	V	0	0	0	2	0	1	2	0	0	0	1	1	0	0	0	2	1	1	0	1	0	12	0	1435.65	3917;3148	3917	51	62	yes	no	2	4.4507e-08	138.99	9.33	0.471
DSLTSRPAQGVVTTLENVSPPR	EVSVYALKDSLTSRPA	LENVSPPRRARVTDAT	K	D	S	P	R	R	1	2	1	1	0	1	1	1	0	0	2	0	0	0	3	3	3	0	0	3	0	22	1	2323.21	A0A060PIY8;76;141	A0A060PIY8	1893	1914	no	no	3;4	2.028e-42	192.27	3.38	1.89	4	3	5	3	5
DSLTSRPAQGVVTTLENVSPPRR	EVSVYALKDSLTSRPA	ENVSPPRRARVTDATE	K	D	S	R	R	A	1	3	1	1	0	1	1	1	0	0	2	0	0	0	3	3	3	0	0	3	0	23	2	2479.31	A0A060PIY8;76;141	A0A060PIY8	1893	1915	no	no	4	5.8724e-24	153.65	2.5	1.12	2		3	1
DSMIWDCTCIGAGR	GETYERPKDSMIWDCT	CTCIGAGRGRISCTIA	K	D	S	G	R	G	1	1	0	2	2	0	0	2	0	2	0	0	1	0	0	1	1	1	0	0	0	14	0	1640.67	A0A060PIY8;76;141	A0A060PIY8	120	133	no	no	2;3	4.5138e-07	150.49	4.05	3.8	3	4	6	2	1	1
DSMLLYADAVWGALR	________________	DAVWGALRGLETFSQL	R	D	S	L	R	G	3	1	0	2	0	0	0	1	0	0	3	0	1	0	0	1	0	1	1	1	0	15	0	1679.83	7139;10068	7139	7	21	no	no	2	6.1404e-06	83.692	10	0
DSPKPHSHITPVSK	SSHVPEDKDSPKPHSH	SHITPVSKVGGRALRP	K	D	S	S	K	V	0	0	0	1	0	0	0	0	2	1	0	2	0	0	3	3	1	0	0	1	0	14	1	1528.8	713	713	363	376	yes	yes	2;3;4	1.9147e-95	240.2	9.66	5.7	4	6	5	6	6	7
DSPKPHSHITPVSKVGGR	SSHVPEDKDSPKPHSH	PVSKVGGRALRPSTGD	K	D	S	G	R	A	0	1	0	1	0	0	0	2	2	1	0	2	0	0	3	3	1	0	0	2	0	18	2	1898.01	713	713	363	380	yes	yes	4;5	6.8029e-08	127.97	18.8	0.373
DSPVNVGVAQYDTNVR	FLQAVMGRDSPVNVGV	AQYDTNVRIPIEVGQH	R	D	S	V	R	I	1	1	2	2	0	1	0	1	0	0	0	0	0	0	1	1	1	0	1	4	0	16	0	1732.84	10715	10715	55	70	yes	yes	2	2.7619e-06	133.87	11	0
DSQGLYLCLR	VVNAVEDRDSQGLYLC	QGLYLCLRGCPVNQQI	R	D	S	L	R	G	0	1	0	1	1	1	0	1	0	0	3	0	0	0	0	1	0	0	1	0	0	10	0	1223.6	11670	11670	114	123	yes	yes	2	0.00010636	118.71	18	0
DSSNEFLPPNAETPAEIQDNR	QADDNQERDSSNEFLP	PAEIQDNRVKELQSKV	R	D	S	N	R	V	2	1	3	2	0	1	3	0	0	1	1	0	0	1	3	2	1	0	0	0	0	21	0	2343.06	5116	5116	111	131	yes	yes	3	5.6356e-05	60.419	11	0
DSSNLMLHFNPR	GFSVNVGKDSSNLMLH	LMLHFNPRFDCHGDVN	K	D	S	P	R	F	0	1	2	1	0	0	0	0	1	0	2	0	1	1	1	2	0	0	0	0	0	12	0	1429.68	15258	15258	103	114	yes	yes	3	0.00029781	74.611	19	0
DSTLIMQLLR	TLSEESYKDSTLIMQL	TLIMQLLRDNLTLWTS	K	D	S	L	R	D	0	1	0	1	0	1	0	0	0	1	3	0	1	0	0	1	1	0	0	0	0	10	0	1188.65	20075;13891;13883;13907	13891	194	203	no	no	2	2.8628e-05	123.86	11.5	5.54	1	1	1	2	1	1
DSTWVVLALR	LFFAGGHRDSTWVVLA	TWVVLALRKGRLELQL	R	D	S	L	R	K	1	1	0	1	0	0	0	0	0	0	2	0	0	0	0	1	1	1	0	2	0	10	0	1158.64	3409;25136	3409	220	229	yes	no	2	0.024369	69.275	9	0
DSVDTLINHDFEHSLSK	GEGIFPSRDSVDTLIN	DFEHSLSKHKEPEEVQ	R	D	S	S	K	H	0	0	1	3	0	0	1	0	2	1	2	1	0	1	0	3	1	0	0	1	0	17	0	1955.92	1730	1730	412	428	yes	yes	3;4	2.6731e-09	117.18	8	0
DSYGAMADCCSK	ICQVEKLRDSYGAMAD	AMADCCSKADPERNEC	R	D	S	S	K	A	2	0	0	2	2	0	0	1	0	0	0	1	1	0	0	2	0	0	1	0	0	12	0	1363.48	16345;19800	16345	86	97	no	no	2	8.2536e-07	130.56	13.6	3.92
DSYVGDEAQSK	VMVGMGQKDSYVGDEA	VGDEAQSKRGILTLKY	K	D	S	S	K	R	1	0	0	2	0	1	1	1	0	0	0	1	0	0	0	2	0	0	1	1	0	11	0	1197.52	7084;9934;9;7902	7084	54	64	no	no	2	4.7518e-07	125.72	9.88	4.62		1				1
DSYVGDEAQSKR	VMVGMGQKDSYVGDEA	GDEAQSKRGILTLKYP	K	D	S	K	R	G	1	1	0	2	0	1	1	1	0	0	0	1	0	0	0	2	0	0	1	1	0	12	1	1353.62	7084;9934;9;7902	7084	54	65	no	no	2;3	9.3547e-09	123.95	14.6	3.74
DTASLSTTPSESPR	RGVQVLPRDTASLSTT	TTPSESPRAQATSRLS	R	D	T	P	R	A	1	1	0	1	0	0	1	0	0	0	1	0	0	0	2	4	3	0	0	0	0	14	0	1447.68	2355	2355	259	272	yes	yes	2	7.4121e-05	87.083	14	0
DTDIIDEAIYYFK	________________	DEAIYYFKANVFFKNY	K	D	T	F	K	A	1	0	0	3	0	0	1	0	0	3	0	1	0	1	0	0	1	0	2	0	0	13	0	1604.76	23402	23402	2	14	yes	yes	2;3	9.3556e-05	84.365	18	0
DTEALRAELTK	EVREMWLKDTEALRAE	ALRAELTKDLEEVKEK	K	D	T	T	K	D	2	1	0	1	0	0	2	0	0	0	2	1	0	0	0	0	2	0	0	0	0	11	1	1245.66	P32918;12041	P32918	101	111	yes	no	2;3	3.144e-06	150.29	16.8	0.433
DTFLQNPQYVFDVK	SGGCINHKDTFLQNPQ	PQYVFDVKKAEDEVLI	K	D	T	V	K	K	0	0	1	2	0	2	0	0	0	0	1	1	0	2	1	0	1	0	1	2	0	14	0	1712.84	15925	15925	143	156	yes	yes	2;3	9.5701e-05	93.478	10	0.894
DTGAVVASLLQK	DIENKSGRDTGAVVAS	VVASLLQKVAYKSKRW	R	D	T	Q	K	V	2	0	0	1	0	1	0	1	0	0	2	1	0	0	0	1	1	0	0	2	0	12	0	1200.67	10776	10776	119	130	yes	yes	2;3	4.3853e-08	140.24	8.31	4.97	3	3	3	5	4	3
DTIALLCKPEAELNAAIPSANPAK	REGYQSHRDTIALLCK	IPSANPAKTLQGSEVM	R	D	T	A	K	T	6	0	2	1	1	0	2	0	0	2	3	2	0	0	3	1	1	0	0	0	0	24	1	2506.31	14448	14448	176	199	yes	yes	3	9.7833e-24	144.26	8.2	0.748
DTILQLNLK	RFVFAAVKDTILQLNL	TILQLNLKEYNLV___	K	D	T	L	K	E	0	0	1	1	0	1	0	0	0	1	3	1	0	0	0	0	1	0	0	0	0	9	0	1056.62	11559	11559	246	254	yes	yes	2	0.016946	82.426	9.89	5.63	1	1	1
DTMLDVIQANR	PIITKELRDTMLDVIQ	LDVIQANRLHAVDITS	R	D	T	N	R	L	1	1	1	2	0	1	0	0	0	1	1	0	1	0	0	0	1	0	0	1	0	11	0	1274.63	1692	1692	310	320	yes	yes	2;3	1.6581e-07	149.17	11.3	0.458
DTNGSQFFITTVK	VSMANAGKDTNGSQFF	QFFITTVKTPWLDGKH	K	D	T	V	K	T	0	0	1	1	0	1	0	1	0	1	0	1	0	2	0	1	3	0	0	1	0	13	0	1456.72	18232	18232	95	107	yes	yes	2	3.2441e-05	114.7	18	0
DTNSGLIGALLVCR	SSNVNSVKDTNSGLIG	IGALLVCRPGTLVRDG	K	D	T	C	R	P	1	1	1	1	1	0	0	2	0	1	3	0	0	0	0	1	1	0	0	1	0	14	0	1487.78	274	274	69	82	yes	yes	2;3	2.4608e-22	155.08	5.07	2.43		1	3	4	2	1
DTNSGLIGALLVCRPGTLVR	SSNVNSVKDTNSGLIG	CRPGTLVRDGAQNMQQ	K	D	T	V	R	D	1	2	1	1	1	0	0	3	0	1	4	0	0	0	1	1	2	0	0	2	0	20	1	2111.15	274	274	69	88	yes	yes	3	5.8206e-13	147.06	5	3.21	2	1	1	3	2
DTNSTLFIGK	FLMLIFDRDTNSTLFI	NSTLFIGKISNPTTTS	R	D	T	G	K	I	0	0	1	1	0	0	0	1	0	1	1	1	0	1	0	1	2	0	0	0	0	10	0	1094.56	1506	1506	403	412	yes	yes	2	0.0020309	100.58	12.5	0.5
DTQLHLDDALR	RNTQGVLKDTQLHLDD	LHLDDALRTEEDLKEQ	K	D	T	L	R	T	1	1	0	3	0	1	0	0	1	0	3	0	0	0	0	0	1	0	0	0	0	11	0	1295.65	656	656	1164	1174	yes	yes	2;3	4.7779e-07	125.82	10	0
DTSCGTGYELTDDSR	LGSFRCQRDTSCGTGY	YELTDDSRCKDIDECE	R	D	T	S	R	C	0	1	0	3	1	0	1	2	0	0	1	0	0	0	0	2	3	0	1	0	0	15	0	1675.66	2599;5029	2599	246	260	no	no	2	1.2558e-17	171.26	9	2.57			1	1
DTSDQNFDYMFK	ITACERQKDTSDQNFD	QNFDYMFKLLIIGNSS	K	D	T	F	K	L	0	0	1	3	0	1	0	0	0	0	0	1	1	2	0	1	1	0	1	0	0	12	0	1509.61	4076;28790	4076	25	36	yes	no	2	0.0025787	62.694	16.7	0.471
DTSITLTNLKPDTTYDIK	QDLVNITKDTSITLTN	PDTTYDIKVRARTNKG	K	D	T	I	K	V	0	0	1	3	0	0	0	0	0	2	2	2	0	0	1	1	5	0	1	0	0	18	1	2038.05	6084	6084	145	162	yes	yes	3	1.8279e-08	139.88	4.75	1.79		2		1	1	3
DTSLFSEDFK	QFNLRMKRDTSLFSED	SLFSEDFKVETSNQVI	R	D	T	F	K	V	0	0	0	2	0	0	1	0	0	0	1	1	0	2	0	2	1	0	0	0	0	10	0	1187.53	2267	2267	78	87	yes	yes	2	0.0012194	104.22	18.2	0.433
DTTSQMEALPLSSLIPPVNELVK	ELDNIPEKDTTSQMEA	PPVNELVKYYRYEGSL	K	D	T	V	K	Y	1	0	1	1	0	1	2	0	0	1	4	1	1	0	3	3	2	0	0	2	0	23	0	2481.3	17901	17901	53	75	yes	yes	3	2.5017e-09	79.69	15.5	0.5
DTVLSALSR	SGAFQHIKDTVLSALS	TVLSALSREPTVDISP	K	D	T	S	R	E	1	1	0	1	0	0	0	0	0	0	2	0	0	0	0	2	1	0	0	1	0	9	0	960.524	8791	8791	95	103	yes	yes	2	0.00014341	130.66	5.86	4.17	2	2	1	1	2	1
DVASGLVGPLIICK	HSHIDAPRDVASGLVG	VGPLIICKKGAMNKDN	R	D	V	C	K	K	1	0	0	1	1	0	0	2	0	2	2	1	0	0	1	1	0	0	0	2	0	14	0	1440.8	2749	2749	115	128	yes	yes	2	0.000129	84.297	6	0						1
DVDEVASLLHTSVMSK	CCSAKNLRDVDEVASL	LHTSVMSKQYGNESFL	R	D	V	S	K	Q	1	0	0	2	0	0	1	0	1	0	2	1	1	0	0	3	1	0	0	3	0	16	0	1729.86	7146	7146	29	44	yes	yes	3	2.3938e-06	91.932	11	0
DVDIADVAYYLEK	NSSDKSSRDVDIADVA	DVAYYLEKDVKGDSVF	R	D	V	E	K	D	2	0	0	3	0	0	1	0	0	1	1	1	0	0	0	0	0	0	2	2	0	13	0	1512.73	24218	24218	21	33	yes	yes	2;3	1.9077e-05	107.65	14.9	1.17
DVDLDFLAK	LRKSPVAKDVDLDFLA	VDLDFLAKMTNGFSGA	K	D	V	A	K	M	1	0	0	3	0	0	0	0	0	0	2	1	0	1	0	0	0	0	0	1	0	9	0	1034.53	1913	1913	669	677	yes	yes	2	0.02974	73.233	8.33	0.471
DVDPLATLEFSALEDK	YRLQFGRKDVDPLATL	EFSALEDKYTAPSIHK	K	D	V	D	K	Y	2	0	0	3	0	0	2	0	0	0	3	1	0	1	1	1	1	0	0	1	0	16	0	1761.87	1577;577	1577	546	561	no	no	3	2.5014e-05	74.428	7	0
DVDQGLMDR	LREAQNSKDVDQGLMD	VDQGLMDRLRDINSTL	K	D	V	D	R	L	0	1	0	3	0	1	0	1	0	0	1	0	1	0	0	0	0	0	0	1	0	9	0	1047.47	1462;1133	1133	533	541	no	no	2	0.0032518	101.65	5	0.816				1	1	1
DVEQVYLR	LTHESHKKDVEQVYLR	DVEQVYLRCSEGSIEW	K	D	V	L	R	C	0	1	0	1	0	1	1	0	0	0	1	0	0	0	0	0	0	0	1	2	0	8	0	1020.52	19142	19142	12	19	yes	yes	2	0.0015437	107.9	15.4	0.495
DVFLLQTR	________________	DVFLLQTRDKRNPLVY	-	D	V	T	R	D	0	1	0	1	0	1	0	0	0	0	2	0	0	1	0	0	1	0	0	1	0	8	0	990.55	22023	22023	1	8	yes	yes	2	6.4443e-05	127.56	10.7	1.25
DVGQLSHTAIK	QLPNGCFRDVGQLSHT	QLSHTAIKEIEHLEEA	R	D	V	I	K	E	1	0	0	1	0	1	0	1	1	1	1	1	0	0	0	1	1	0	0	1	0	11	0	1167.62	30;6814	30	747	757	yes	no	2	0.013197	67.252	2.5	0.5		1	1
DVHKPGYLNSER	AKFGDYNKDVHKPGYL	PGYLNSERLIPQRENA	K	D	V	E	R	L	0	1	1	1	0	0	1	1	1	0	1	1	0	0	1	1	0	0	1	1	0	12	1	1413.7	4836;4547	4836	108	119	no	no	3	1.4692e-06	134.61	6	6.13	3
DVILPSNTESLQYR	DIRSRRKRDVILPSNT	NTESLQYRICVRSTGS	R	D	V	Y	R	I	0	1	1	1	0	1	1	0	0	1	2	0	0	0	1	2	1	0	1	1	0	14	0	1633.83	13035;3034	13035	124	137	yes	no	2	8.2456e-05	112.42	14.3	0.471
DVIMDTHPSR	QIIVRNGRDVIMDTHP	IMDTHPSRNNTPVFVE	R	D	V	S	R	N	0	1	0	2	0	0	0	0	1	1	0	0	1	0	1	1	1	0	0	1	0	10	0	1169.55	1055	1055	891	900	yes	yes	2;3	3.4625e-10	150.61	4.42	1.6		3	3	4	3	4
DVISKVSAVNPTPQGTQALLK	AQGLAVARDVISKVSA	QGTQALLKMMYCPHCR	R	D	V	L	K	M	2	0	1	1	0	2	0	1	0	1	2	2	0	0	2	2	2	0	0	3	0	21	1	2165.21	6640	6640	123	143	yes	yes	3	7.278e-16	110.38	14.5	0.5
DVLDGAVVYAHTSGEIGLLPK	PAERFSQRDVLDGAVV	GEIGLLPKEDTFNLTL	R	D	V	P	K	E	2	0	0	2	0	0	1	3	1	1	3	1	0	0	1	1	1	0	1	3	0	21	0	2153.14	264;1337	264	1004	1024	yes	no	3	9.8598e-08	85.737	3	0			1
DVLSVAFSSDNR	RRFVGHTKDVLSVAFS	VAFSSDNRQIVSGSRD	K	D	V	N	R	Q	1	1	1	2	0	0	0	0	0	0	1	0	0	1	0	3	0	0	0	2	0	12	0	1308.63	9047	9047	107	118	yes	yes	2	0.0034141	69.03	19	0
DVLYSLR	DRLFIGGKDVLYSLRL	KDVLYSLRLDRASTDT	K	D	V	L	R	L	0	1	0	1	0	0	0	0	0	0	2	0	0	0	0	1	0	0	1	1	0	7	0	864.471	621	621	37	43	yes	yes	2	0.0020812	119.57	7.26	4.13	1	2	2	2	2	2
DVMELLR	ERLKQAERDVMELLRE	RDVMELLREAQNSKDV	R	D	V	L	R	E	0	1	0	1	0	0	1	0	0	0	2	0	1	0	0	0	0	0	0	1	0	7	0	874.458	1462;1133	1133	520	526	no	no	2	0.0082648	108.24	4	0				3
DVNAAIAAIK	YRGDVVPKDVNAAIAA	NAAIAAIKTRRSIQFV	K	D	V	I	K	T	4	0	1	1	0	0	0	0	0	2	0	1	0	0	0	0	0	0	0	1	0	10	0	984.56	5606	5606	319	328	yes	yes	2	0.014356	76.228	19	0
DVNAAIATIK	YRGDVVPKDVNAAIAT	NAAIATIKTKRSIQFV	K	D	V	I	K	T	3	0	1	1	0	0	0	0	0	2	0	1	0	0	0	0	1	0	0	1	0	10	0	1014.57	4071;8075	4071	436	445	no	no	2	0.0023213	99.283	10.1	5.74	1	2	1	1	2
DVNDNKPVLESNPYEAFVVENMPAGTR	VEVSIQVKDVNDNKPV	ENMPAGTRVIQVKGTD	K	D	V	T	R	V	2	1	4	2	0	0	3	1	0	0	1	1	1	1	3	1	1	0	1	4	0	27	1	3004.42	72;483	72	1024	1050	no	no	3;4	1.2788e-34	161.2	2.6	0.8		3	1	1
DVNEYLASPLK	APAFSKSKDVNEYLAS	EYLASPLKYYHKEDYK	K	D	V	L	K	Y	1	0	1	1	0	0	1	0	0	0	2	1	0	0	1	1	0	0	1	1	0	11	0	1247.64	6555	6555	163	173	yes	yes	2	1.2686e-06	118.9	10.3	2.43					1
DVPGESGKVEGPEEDGESGNMVGK	QKVVLGRKDVPGESGK	ESGNMVGKRSHAAEHR	K	D	V	G	K	R	0	0	1	2	0	0	5	6	0	0	0	2	1	0	2	2	0	0	0	3	0	24	1	2402.05	274	274	1161	1184	yes	yes	3	3.4022e-08	69.704	6	0						1
DVSIHHTFSR	YNPPTYVKDVSIHHTF	SIHHTFSRCVTIHGSN	K	D	V	S	R	C	0	1	0	1	0	0	0	0	2	1	0	0	0	1	0	2	1	0	0	1	0	10	0	1197.59	3694	3694	551	560	yes	yes	3;4	0.00076682	90.05	4.65	2.93	3	2	3	1	1	3
DVTADFQK	GDPAQFFRDVTADFQK	DVTADFQKSIPGCVTA	R	D	V	Q	K	S	1	0	0	2	0	1	0	0	0	0	0	1	0	1	0	0	1	0	0	1	0	8	0	922.44	13115	13115	138	145	yes	yes	2	0.024513	85.642	11.3	0.471
DVTASFAPACLSHEIITR	RELRNTLKDVTASFAP	LSHEIITRNHWTDIQV	K	D	V	T	R	N	3	1	0	1	1	0	1	0	1	2	1	0	0	1	1	2	2	0	0	1	0	18	0	1986.98	9191;8717	9191	195	212	yes	no	3	6.804e-08	100.02	12	0
DVTIADCGTIEVEKPFAIAK	DSRDKPLKDVTIADCG	EKPFAIAKE_______	K	D	V	A	K	E	3	0	0	2	1	0	2	1	0	3	0	2	0	1	1	0	2	0	0	2	0	20	1	2176.11	18232	18232	145	164	yes	yes	3	3.378e-11	103.9	17.3	0.471
DVVATLVSTR	GPLPTAPRDVVATLVS	VATLVSTRFIRLTWRT	R	D	V	T	R	F	1	1	0	1	0	0	0	0	0	0	1	0	0	0	0	1	2	0	0	3	0	10	0	1059.59	14642;2340	14642	20	29	yes	no	2	0.0015982	102.52	5.57	0.904				1	2	3
DVVDLAQK	EGLSKLVKDVVDLAQK	DVVDLAQKCVANEDAP	K	D	V	Q	K	C	1	0	0	2	0	1	0	0	0	0	1	1	0	0	0	0	0	0	0	2	0	8	0	886.476	16345	16345	49	56	yes	yes	2	2.4598e-05	120.46	10.6	5.86	2	3	2	2	3	1
DVVFEFPEFQL	VYKKLTGKDVVFEFPE	FEFPEFQL________	K	D	V	Q	L	-	0	0	0	1	0	1	2	0	0	0	1	0	0	3	1	0	0	0	0	2	0	11	0	1368.66	23012	23012	112	122	yes	yes	2	0.0063479	73.499	18	0
DVVGSAEAGVDATEEFR	AEINEAGRDVVGSAEA	VDATEEFRADHPFLFC	R	D	V	F	R	A	3	1	0	2	0	0	3	2	0	0	0	0	0	1	0	1	1	0	0	3	0	17	0	1750.8	Q6V115;P19104	Q6V115	341	357	no	no	2;3	8.0196e-100	180.08	9.34	4.86	46	61	46	62	48	45
DVVGSAEAGVDATEEFRADHPFLFCVK	AEINEAGRDVVGSAEA	HPFLFCVKHIETNAIL	R	D	V	V	K	H	4	1	0	3	1	0	3	2	1	0	1	1	0	3	1	1	1	0	0	4	0	27	1	2965.39	Q6V115;P19104	Q6V115	341	367	no	no	3;4	2.642e-94	219.27	11.7	3.77	2
DVYFWVLPSSFTGDK	SDFHTLPRDVYFWVLP	PSSFTGDKVTSYGGEL	R	D	V	D	K	V	0	0	0	2	0	0	0	1	0	0	1	1	0	2	1	2	1	1	1	2	0	15	0	1759.85	13	13	974	988	yes	yes	2;3	8.5998e-06	111.64	2.71	0.881		4	1	2
DWEMIGR	RPNIPVYRDWEMIGRY	RDWEMIGRYYEDFKID	R	D	W	G	R	Y	0	1	0	1	0	0	1	1	0	1	0	0	1	0	0	0	0	1	0	0	0	7	0	905.407	9921;2565	2565	97	103	no	no	2	0.024243	83.377	11	0
DWENQLEASMHSVLSDLR	SEPGEVVRDWENQLEA	HSVLSDLRETVPAVVG	R	D	W	L	R	E	1	1	1	2	0	1	2	0	1	0	3	0	1	0	0	3	0	1	0	1	0	18	0	2128.98	4210	4210	40	57	yes	yes	3	9.5515e-10	132.79	14.5	0.5
DWMVYPDALASYIYEAVNTVSPR	SLSDRGRRDWMVYPDA	AVNTVSPRAAQFLLDV	R	D	W	P	R	A	3	1	1	2	0	0	1	0	0	1	1	0	1	0	2	2	1	1	3	3	0	23	0	2659.26	P79886	P79886	34	56	yes	yes	3	2.7275e-22	132.65	20	0
DWNAILLR	QDLCKAKKDWNAILLR	DWNAILLRYFNPIGAH	K	D	W	L	R	Y	1	1	1	1	0	0	0	0	0	1	2	0	0	0	0	0	0	1	0	0	0	8	0	999.55	9456	9456	160	167	yes	yes	2	0.0094155	95.815	14	0
DYDHLFK	________________	RDYDHLFKLLIIGDSG	R	D	Y	F	K	L	0	0	0	2	0	0	0	0	1	0	1	1	0	1	0	0	0	0	1	0	0	7	0	936.434	14613	14613	4	10	yes	yes	3	0.021319	70.912	17	0
DYDLFSQYSR	FNFDDLFKDYDLFSQY	DLFSQYSRSKKHFENH	K	D	Y	S	R	S	0	1	0	2	0	1	0	0	0	0	1	0	0	1	0	2	0	0	2	0	0	10	0	1292.57	19118	19118	57	66	yes	yes	2	0.00020968	113.93	18.4	1.2
DYDPVNGEDKNLQDTWDYVQK	RIVEKLIKDYDPVNGE	DTWDYVQKQVSHKVQQ	K	D	Y	Q	K	Q	0	0	2	5	0	2	1	1	0	0	1	2	0	0	1	0	1	1	2	2	0	21	1	2541.13	29329	29329	29	49	yes	yes	3	4.5314e-15	100.02	13.5	0.5
DYDVLAGR	KLIHMGRRDYDVLAGR	DYDVLAGRWTSPDHDM	R	D	Y	G	R	W	1	1	0	2	0	0	0	1	0	0	1	0	0	0	0	0	0	0	1	1	0	8	0	907.44	3116;50;2717	3116	588	595	no	no	2	0.00072134	113.41	2.89	1.2	1	3	2	2	1
DYETAQANSENDQQIR	DLYEEAIKDYETAQAN	SENDQQIREGLERAQR	K	D	Y	I	R	E	2	1	2	2	0	3	2	0	0	1	0	0	0	0	0	1	1	0	1	0	0	16	0	1880.81	5586	5586	303	318	yes	yes	2;3	6.147e-07	151.56	11	0
DYGVLKEDEGIAYR	DTRRDIARDYGVLKED	EDEGIAYRGLFIIDEK	R	D	Y	Y	R	G	1	1	0	2	0	0	2	2	0	1	1	1	0	0	0	0	0	0	2	1	0	14	1	1626.79	19644	19644	95	108	yes	yes	2;3	5.9336e-06	133.47	17.6	0.484
DYGVLLEGPGIALR	DLTKQISRDYGVLLEG	EGPGIALRGLFIIDPN	R	D	Y	L	R	G	1	1	0	1	0	0	1	3	0	1	3	0	0	0	1	0	0	0	1	1	0	14	0	1471.8	20321	20321	73	86	yes	yes	2	0.0025619	63.185	18	0
DYHINPSAPLLYVTR	LHSNLGLRDYHINPSA	APLLYVTRANEVEQGP	R	D	Y	T	R	A	1	1	1	1	0	0	0	0	1	1	2	0	0	0	2	1	1	0	2	1	0	15	0	1757.91	7992	7992	196	210	yes	yes	3	1.2961e-05	92.773	7.17	0.898						2
DYIHVVDLAK	SSVLTGVRDYIHVVDL	IHVVDLAKGHIAALKK	R	D	Y	A	K	G	1	0	0	2	0	0	0	0	1	1	1	1	0	0	0	0	0	0	1	2	0	10	0	1171.62	9456	9456	248	257	yes	yes	2;3	0.0040473	72.2	14	0
DYLHLPPEIVPATLR	NEGIQYLRDYLHLPPE	EIVPATLRRSRPETGR	R	D	Y	L	R	R	1	1	0	1	0	0	1	0	1	1	3	0	0	0	3	0	1	0	1	1	0	15	0	1732.95	20269	20269	81	95	yes	yes	3	8.0782e-05	72.321	19	0
DYLHYHIK	INLIHTFRDYLHYHIK	DYLHYHIKCSKGEDIH	R	D	Y	I	K	C	0	0	0	1	0	0	0	0	2	1	1	1	0	0	0	0	0	0	2	0	0	8	0	1087.55	8830	8830	235	242	yes	yes	3	0.018262	66.073	15	0
DYRPVCGSDNK	YPKPACPKDYRPVCGS	PVCGSDNKTYSNKCNF	K	D	Y	N	K	T	0	1	1	2	1	0	0	1	0	0	0	1	0	0	1	1	0	0	1	1	0	11	1	1309.57	P01003;P05600	P01003	149	159	no	no	2;3	5.6966e-08	151.7	13.4	3.79				1	1	1
DYRPVCGSDNKTYGNK	YPKPACPKDYRPVCGS	DNKTYGNKCNFCNAVV	K	D	Y	N	K	C	0	1	2	2	1	0	0	2	0	0	0	2	0	0	1	1	1	0	2	1	0	16	2	1872.84	P05600	P05600	15	30	yes	yes	3;4	3.2655e-07	123.02	14	1.58
DYSPSNPEKEIYWVAPLETSGR	YKYGSWGRDYSPSNPE	APLETSGRYFEYFRTY	R	D	Y	G	R	Y	1	1	1	1	0	0	3	1	0	1	1	1	0	0	3	3	1	1	2	1	0	22	1	2537.21	10423;10854	10423	54	75	yes	no	3	4.9647e-11	91.238	9	0.816
DYTKEDVTPK	DVYAGVPKDYTKEDVT	TKEDVTPKNFLAVLRG	K	D	Y	P	K	N	0	0	0	2	0	0	1	0	0	0	0	2	0	0	1	0	2	0	1	1	0	10	1	1194.58	9286;21557	9286	62	71	no	no	2;3	1.6584e-07	138.76	11.1	0.639
DYTTTVQNSLEPPLFAR	EKIFRANRDYTTTVQN	LEPPLFARYVRIHPRH	R	D	Y	A	R	Y	1	1	1	1	0	1	1	0	0	0	2	0	0	1	2	1	3	0	1	1	0	17	0	1950.97	18974	18974	113	129	yes	yes	2;3	1.4463e-08	126.77	4	2.17	2	2	1	1		4
EAAENSLVAYK	FATGNDRKEAAENSLV	ENSLVAYKAASDIAMT	K	E	A	Y	K	A	3	0	1	0	0	0	2	0	0	0	1	1	0	0	0	1	0	0	1	1	0	11	0	1193.59	13891	13891	121	131	yes	yes	2	5.3652e-07	128.01	15.4	0.904
EAALNTIIFMGR	RPFLLFIREAALNTII	NTIIFMGRISNPCS__	R	E	A	G	R	I	2	1	1	0	0	0	1	1	0	2	1	0	1	1	0	0	1	0	0	0	0	12	0	1334.7	5717	5717	422	433	yes	yes	2	1.5633e-08	122.86	11.2	0.748
EAATLSR	LVWVEDPKEAATLSRV	KEAATLSRVIMYYQRT	K	E	A	S	R	V	2	1	0	0	0	0	1	0	0	0	1	0	0	0	0	1	1	0	0	0	0	7	0	746.392	8715	8715	27	33	yes	yes	2	0.015671	104.21	19.4	0.49
EADGILTLSCR	PEVRVWGKEADGILTL	GILTLSCRAHGFYPRP	K	E	A	C	R	A	1	1	0	1	1	0	1	1	0	1	2	0	0	0	0	1	1	0	0	0	0	11	0	1233.6	Q76LI6;Q76LJ0;Q76LI7;Q90371	Q76LI6	209	219	yes	no	2	0.0027194	81.625	15	0
EADYSQLSSQLHAR	HRKQLEQKEADYSQLS	LSSQLHARDGQVKRCE	K	E	A	A	R	D	2	1	0	1	0	2	1	0	1	0	2	0	0	0	0	3	0	0	1	0	0	14	0	1603.76	5704	5704	85	98	yes	yes	3	1.7286e-05	92.939	11.5	0.5
EAEELDQLIAR	SEANKIKKEAEELDQL	ELDQLIARKLKDYEDL	K	E	A	A	R	K	2	1	0	1	0	1	3	0	0	1	2	0	0	0	0	0	0	0	0	0	0	11	0	1285.65	1462;1133	1133	727	737	no	no	2	2.4439e-11	164.64	2.75	1.48	3		2	2	1
EAFLLFDR	CSSLADFKEAFLLFDR	EAFLLFDRTGDAKITL	K	E	A	D	R	T	1	1	0	1	0	0	1	0	0	0	2	0	0	2	0	0	0	0	0	0	0	8	0	1009.52	15120	15120	59	66	yes	yes	2	0.00013153	122.52	10	0
EAFSLFDKDGDGTITTK	EEQIAEFKEAFSLFDK	GDGTITTKELGTVMRS	K	E	A	T	K	E	1	0	0	3	0	0	1	2	0	1	1	2	0	2	0	1	3	0	0	0	0	17	1	1843.88	17243	17243	31	47	yes	yes	3	1.7994e-08	125.45	18.8	0.748
EAFTDTDNFGVSFPMDLDVK	KQWSGFLKEAFTDTDN	FPMDLDVKMKAVMLGA	K	E	A	V	K	M	1	0	1	4	0	0	1	1	0	0	1	1	1	3	1	1	2	0	0	2	0	20	0	2247	5924	5924	296	315	yes	yes	2;3	7.201e-17	167.97	14.2	0.4
EAFTVHLKPDENMVAEIQTAK	FDGVREMREAFTVHLK	VAEIQTAKAIVYIEEM	R	E	A	A	K	A	3	0	1	1	0	1	3	0	1	1	1	2	1	1	1	0	2	0	0	2	0	21	1	2370.19	13681	13681	151	171	yes	yes	4	6.3682e-06	66.536	3	0			1
EAFVPPVQR	TPPFGGFREAFVPPVQ	AFVPPVQRVHLVPRRR	R	E	A	Q	R	V	1	1	0	0	0	1	1	0	0	0	0	0	0	1	2	0	0	0	0	2	0	9	0	1041.56	P14018;6174;Q9YGP0;11604	P14018	211	219	yes	no	2;3	1.6122e-09	136.8	10.2	5.54	3	3	3	3	4	4
EAINVEQAFQTIAR	PYFETSAKEAINVEQA	QAFQTIARNALKQETE	K	E	A	A	R	N	3	1	1	0	0	2	2	0	0	2	0	0	0	1	0	0	1	0	0	1	0	14	0	1588.82	16070	16070	140	153	yes	yes	2;3	8.6444e-06	138.19	17.5	0.707
EAIYTREEDVK	HNVCAEAKEAIYTREE	YTREEDVKFWLEKGMD	K	E	A	V	K	F	1	1	0	1	0	0	3	0	0	1	0	1	0	0	0	0	1	0	1	1	0	11	1	1351.66	15505	15505	90	100	yes	yes	2;3	0.0027247	80.014	16	0.894
EALDDIVMQVMEMINANAK	RGMDSSQREALDDIVM	EMINANAKTRGRIIDF	R	E	A	A	K	T	3	0	2	2	0	1	2	0	0	2	1	1	3	0	0	0	0	0	0	2	0	19	0	2134.01	4361;4742	4361	131	149	yes	no	3	1.6206e-10	145.79	8.67	0.471
EALENANTNTEVLK	LSTIEFQREALENANT	NTNTEVLKNMGFAAKA	R	E	A	L	K	N	2	0	3	0	0	0	3	0	0	0	2	1	0	0	0	0	2	0	0	1	0	14	0	1544.77	20931	20931	30	43	yes	yes	2	2.1736e-05	126.1	7.75	6.76	2
EALLGAVTVTADPNAPNVVVTK	DESLRKYKEALLGAVT	APNVVVTKLTLVCTTA	K	E	A	T	K	L	4	0	2	1	0	0	1	1	0	0	2	1	0	0	2	0	3	0	0	5	0	22	0	2178.19	14877	14877	53	74	yes	yes	3	2.5457e-17	125.79	17	0
EALPSSTAETALELVNAEVVR	GERVFNLKEALPSSTA	LVNAEVVRTETSTPTE	K	E	A	V	R	T	4	1	1	0	0	0	4	0	0	0	3	0	0	0	1	2	2	0	0	3	0	21	0	2198.14	13041	13041	121	141	yes	yes	3	2.9985e-15	99.407	8	0
EALQPIHDLADEAISR	SQTSACPKEALQPIHD	LADEAISRGREDKMKL	K	E	A	S	R	G	3	1	0	2	0	1	2	0	1	2	2	0	0	0	1	1	0	0	0	0	0	16	0	1776.9	205;Q9PUB0	205	456	471	no	no	3	1.3536e-06	126.63	4.5	2.85	3	2	2	1	2	3
EALSLQASDR	ETLQAILREALSLQAS	LSLQASDRSLESRVTR	R	E	A	D	R	S	2	1	0	1	0	1	1	0	0	0	2	0	0	0	0	2	0	0	0	0	0	10	0	1088.55	3846;1555	1555	462	471	no	no	2	2.1952e-14	166.66	5.17	1.34			1	1	1	2
EALVNVNPTTLMMILNCLYFK	KLTKGLIKEALVNVNP	ILNCLYFKGKQPQTKL	K	E	A	F	K	G	1	0	3	0	1	0	1	0	0	1	4	1	2	1	1	0	2	0	1	2	0	21	0	2483.26	10000	10000	265	285	yes	yes	3	1.6903e-17	120.11	9	0
EAPFRFDAEKPYQLLDAK	RFRERFRKEAPFRFDA	PYQLLDAKNIEIKQME	K	E	A	A	K	N	3	1	0	2	0	1	2	0	0	0	2	2	0	2	2	0	0	0	1	0	0	18	2	2137.08	4872;1636	4872	136	153	yes	no	4	0.0001379	62.94	1	0	1
EASDIILTDDNFSSIVK	IAGTDVAKEASDIILT	DNFSSIVKAVMWGRNV	K	E	A	V	K	A	1	0	1	3	0	0	1	0	0	3	1	1	0	1	0	3	1	0	0	1	0	17	0	1865.93	2758;27662	2758	433	449	yes	no	2;3	6.4202e-08	114.63	3.22	1.64	5	3	5	5	2	3
EASMVIAESPAALQLR	MNASRALKEASMVIAE	SPAALQLRYLQTLNTI	K	E	A	L	R	Y	4	1	0	0	0	1	2	0	0	1	2	0	1	0	1	2	0	0	0	1	0	16	0	1684.88	10478;22587	10478	235	250	yes	no	2;3	5.2703e-07	145.43	15.5	0.656
EATDPTVEEEQAFK	YPDGPEIKEATDPTVE	VEEEQAFKAAQEEKDR	K	E	A	F	K	A	2	0	0	1	0	1	4	0	0	0	0	1	0	1	1	0	2	0	0	1	0	14	0	1592.72	5399	5399	414	427	yes	yes	2	0.00019503	102.9	9	0
EATESFASDPITYRPVAIALDTK	EGTIKNVREATESFAS	VAIALDTKGPEIRTGL	R	E	A	T	K	G	4	1	0	2	0	0	2	0	0	2	1	1	0	1	2	2	3	0	1	1	0	23	1	2494.26	7153	7153	107	129	yes	yes	3	2.049e-24	139.95	11	0
EATLLISDVR	HLHRTGQREATLLISD	TLLISDVRLQDDGKYR	R	E	A	V	R	L	1	1	0	1	0	0	1	0	0	1	2	0	0	0	0	1	1	0	0	1	0	10	0	1115.62	15813;16947	15813	129	138	yes	no	2	1.5401e-25	182.46	10.5	5.26	2	3	1	1	1	1
EATNTPVLQEEDK	DFISYLKREATNTPVL	PVLQEEDKAKKSKKKA	R	E	A	D	K	A	1	0	1	1	0	1	3	0	0	0	1	1	0	0	1	0	2	0	0	1	0	13	0	1472.7	6729	6729	369	381	yes	yes	2	0.00015338	97.69	11.3	0.471
EATNTPVLQEEDKAK	DFISYLKREATNTPVL	LQEEDKAKKSKKKAKE	R	E	A	A	K	K	2	0	1	1	0	1	3	0	0	0	1	2	0	0	1	0	2	0	0	1	0	15	1	1671.83	6729	6729	369	383	yes	yes	3	8.4636e-06	109.48	11	0
EATVVVTVTSR	ADLGSTSREATVVVTV	VVVTVTSRDSSSYRLQ	R	E	A	S	R	D	1	1	0	0	0	0	1	0	0	0	0	0	0	0	0	1	3	0	0	4	0	11	0	1160.64	13	13	2706	2716	yes	yes	2	2.1289e-05	115	2.5	1.12	1	1	1	1
EAYGMASAFPSDWDLLIR	WQRLYGAREAYGMASA	SDWDLLIRRFQDDERL	R	E	A	I	R	R	3	1	0	2	0	0	1	1	0	1	2	0	1	1	1	2	0	1	1	0	0	18	0	2040.96	14179	14179	126	143	yes	yes	2;3	2.5142e-08	110.12	10	0
EAYGMASAFPSDWDLLIRR	WQRLYGAREAYGMASA	DWDLLIRRFQDDERLF	R	E	A	R	R	F	3	2	0	2	0	0	1	1	0	1	2	0	1	1	1	2	0	1	1	0	0	19	1	2197.06	14179	14179	126	144	yes	yes	3	3.8746e-05	73.138	10	0
ECIIPDISR	MPEQRKGRECIIPDIS	CIIPDISRSYHFGIVG	R	E	C	S	R	S	0	1	0	1	1	0	1	0	0	3	0	0	0	0	1	1	0	0	0	0	0	9	0	1101.55	21990;16520	21990	13	21	no	no	2	0.03942	69.275	10	0
ECNLAEVPTHAVVVRPEK	RANVMDYRECNLAEVP	AVVVRPEKANKIRDLL	R	E	C	E	K	A	2	1	1	0	1	0	3	0	1	0	1	1	0	0	2	0	1	0	0	4	0	18	1	2047.05	18629;2596	2596	602	619	no	no	2;3;4	6.0465e-18	179.09	11	2.89
ECQGFAPNAELHIFR	AGVIASMRECQGFAPN	NAELHIFRVFTNNQVS	R	E	C	F	R	V	2	1	1	0	1	1	2	1	1	1	1	0	0	2	1	0	0	0	0	0	0	15	0	1787.84	985	985	462	476	yes	yes	3	1.2161e-06	89.624	8.33	0.471
ECQSLPLR	RLPCNENKECQSLPLR	ECQSLPLRITYYHLSF	K	E	C	L	R	I	0	1	0	0	1	1	1	0	0	0	2	0	0	0	1	1	0	0	0	0	0	8	0	1001.5	5029	5029	280	287	yes	yes	2	0.00018618	113.91	10.2	1.3
ECSMTQVQCCR	LPLISESRECSMTQVQ	MTQVQCCRSKLEEHYC	R	E	C	C	R	S	0	1	0	0	3	2	1	0	0	0	0	0	1	0	0	1	1	0	0	1	0	11	0	1457.55	2599	2599	58	68	yes	yes	2	0.00077056	83.862	18	0
EDAANNYAR	PEQLITGKEDAANNYA	DAANNYARGHYTIGKE	K	E	D	A	R	G	3	1	2	1	0	0	1	0	0	0	0	0	0	0	0	0	0	0	1	0	0	9	0	1022.44	4071;2784;8798;21073;7869;5606	4071	82	90	no	no	2	8.561e-10	147.19	11.7	0.471
EDAGEYECHASNAK	VLISPLSKEDAGEYEC	ECHASNAKGEATASAK	K	E	D	A	K	G	3	0	1	1	1	0	3	1	1	0	0	1	0	0	0	1	0	0	1	0	0	14	0	1579.62	18344	18344	84	97	yes	yes	2;3	2.2848e-05	139.3	16.2	0.98
EDALDLTDAK	________________	ALDLTDAKNYADGIAV	R	E	D	A	K	N	2	0	0	3	0	0	1	0	0	0	2	1	0	0	0	0	1	0	0	0	0	10	0	1089.52	17901	17901	8	17	yes	yes	2	2.6452e-15	133.44	10.4	4.72	1	1	2	2	2	2
EDEINTPAQISEVFDSIAYSK	TSHPLTFREDEINTPA	FDSIAYSKGASVLRML	R	E	D	S	K	G	2	0	1	2	0	1	3	0	0	3	0	1	0	1	1	3	1	0	1	1	0	21	0	2355.11	1250;12091	1250	457	477	yes	no	3	2.5375e-15	134.32	2.5	0.5		1	1
EDENILFCPLSIAIAMGMIELGAHGTTLK	YNQLRAAREDENILFC	GAHGTTLKEIRHSLGF	R	E	D	L	K	E	3	0	1	1	1	0	3	3	1	4	4	1	2	1	1	1	2	0	0	0	0	29	0	3143.57	9774	9774	48	76	yes	yes	3	1.1431e-43	117.57	12	0
EDFLSNFSWSK	DRKFLLTKEDFLSNFS	LSNFSWSKSETAEKVV	K	E	D	S	K	S	0	0	1	1	0	0	1	0	0	0	1	1	0	2	0	3	0	1	0	0	0	11	0	1358.61	11689	11689	200	210	yes	yes	2	0.0018956	85.813	2.2	1.17	2	1	1	1
EDGSFPAMGR	EWIIQHQKEDGSFPAM	GSFPAMGRILNKDIQD	K	E	D	G	R	I	1	1	0	1	0	0	1	2	0	0	0	0	1	1	1	1	0	0	0	0	0	10	0	1065.45	1099;2615	1099	816	825	no	no	2	0.044077	61.161	3	0			1
EDGVEASAATGVMISR	HQSTMELKEDGVEASA	ATGVMISRSLSAFSLD	K	E	D	S	R	S	3	1	0	1	0	0	2	2	0	1	0	0	1	0	0	2	1	0	0	2	0	16	0	1591.75	6916;5112	5112	399	414	no	no	2	5.2826e-09	93.495	9.08	2.15		2
EDKHYGITSYGVPR	PGYSPSYKEDKHYGIT	ITSYGVPRSEKEIMAE	K	E	D	P	R	S	0	1	0	1	0	0	1	2	1	1	0	1	0	0	1	1	1	0	2	1	0	14	1	1620.79	17826	17826	52	65	yes	yes	3;4	6.1422e-06	127.57	15.2	2.06
EDKYWVVR	RDEILLFKEDKYWVVR	EDKYWVVRGYDIAYGY	K	E	D	V	R	G	0	1	0	1	0	0	1	0	0	0	0	1	0	0	0	0	0	1	1	2	0	8	1	1093.56	8206	8206	223	230	yes	yes	3	0.00084035	106.04	11.5	0.5
EDLEDDLLDCTLEDLLR	ELAQVMKKEDLEDDLL	CTLEDLLRFDDYNNDG	K	E	D	L	R	F	0	1	0	5	1	0	3	0	0	0	6	0	0	0	0	0	1	0	0	0	0	17	0	2075.96	1775	1775	206	222	yes	yes	3	1.223e-07	89.358	8.5	0.5
EDLNPSFPVPAGCYDSK	PCNTICCREDLNPSFP	PAGCYDSKVSDFRLAS	R	E	D	S	K	V	1	0	1	2	1	0	1	1	0	0	1	1	0	1	3	2	0	0	1	1	0	17	0	1894.84	10689	10689	206	222	yes	yes	2	5.2353e-06	83.758	11.6	1.36
EDLQSAR	TVYLVAVKEDLQSARE	KEDLQSARETGVFTTY	K	E	D	A	R	E	1	1	0	1	0	1	1	0	0	0	1	0	0	0	0	1	0	0	0	0	0	7	0	817.393	A0A060PIY8;76;441;141	A0A060PIY8	1076	1082	no	no	2	1.4244e-24	163.34	4	1.58		1	1		1	1
EDLSYNVAQVK	KIMFEHSREDLSYNVA	SYNVAQVKAVKQEDIA	R	E	D	V	K	A	1	0	1	1	0	1	1	0	0	0	1	1	0	0	0	1	0	0	1	2	0	11	0	1264.63	11366	11366	58	68	yes	yes	2;3	3.9747e-09	159.83	11.3	5.96	9	10	8	8	6	5
EDLSYNVAQVKAVK	KIMFEHSREDLSYNVA	VAQVKAVKQEDIADVG	R	E	D	V	K	Q	2	0	1	1	0	1	1	0	0	0	1	2	0	0	0	1	0	0	1	3	0	14	1	1562.83	11366	11366	58	71	yes	yes	2;3	4.0717e-06	116.51	16.3	1.13
EDLTEIRDMLLANK	NVGFVFTKEDLTEIRD	RDMLLANKVPAAARAG	K	E	D	N	K	V	1	1	1	2	0	0	2	0	0	1	3	1	1	0	0	0	1	0	0	0	0	14	1	1659.85	5021	5021	413	426	yes	yes	3	0.0006759	70.628	14.5	0.5
EDMAALEK	EGEFSEAREDMAALEK	EDMAALEKDYEEVGLD	R	E	D	E	K	D	2	0	0	1	0	0	2	0	0	0	1	1	1	0	0	0	0	0	0	0	0	8	0	905.416	4071	4071	532	539	yes	yes	2	0.017583	74.464	12	0
EDMTPYYR	SAAAAKLREDMTPYYR	EDMTPYYREVREMWLK	R	E	D	Y	R	E	0	1	0	1	0	0	1	0	0	0	0	0	1	0	1	0	1	0	2	0	0	8	0	1073.45	P32918;12041	P32918	85	92	yes	no	2	1.3592e-05	130.27	17	0
EDNWLIK	YPGSYLIKEDNWLIKH	KEDNWLIKHPDCIDVP	K	E	D	I	K	H	0	0	1	1	0	0	1	0	0	1	1	1	0	0	0	0	0	1	0	0	0	7	0	916.465	323	323	1194	1200	yes	yes	2	0.030798	101.64	4	1.94	1	2	1		3	1
EDNWLIKHPDCIDVPDWR	YPGSYLIKEDNWLIKH	CIDVPDWRGSICSGHY	K	E	D	W	R	G	0	1	1	4	1	0	1	0	1	2	1	1	0	0	2	0	0	2	0	1	0	18	1	2307.07	323	323	1194	1211	yes	yes	4	6.4771e-05	69.111	5	0					1
EDQTEYLEER	TKVILHLKEDQTEYLE	QTEYLEERRIKEIVKK	K	E	D	E	R	R	0	1	0	1	0	1	4	0	0	0	1	0	0	0	0	0	1	0	1	0	0	10	0	1310.56	C7G492;1525;C7G496;Q8QGE7;11726;C7G498;C7G493;2075;10004	C7G492	191	200	no	no	2	8.9607e-05	122.69	11.5	4.39
EDVHVDAEDIGEFAYIPYVDAATITR	AITSVTKKEDVHVDAE	VDAATITRGQDGETHV	K	E	D	T	R	G	4	1	0	4	0	0	3	1	1	3	0	0	0	1	1	0	2	0	2	3	0	26	0	2908.38	713;7878	713	499	524	yes	no	2;3;4;5	1.1479e-68	203.79	6.64	3.43	19	31	37	41	43	44
EDVQAIR	QALEDGLKEDVQAIRA	KEDVQAIRAELSQLSA	K	E	D	I	R	A	1	1	0	1	0	1	1	0	0	1	0	0	0	0	0	0	0	0	0	1	0	7	0	829.429	14241	14241	72	78	yes	yes	2	0.047531	90.986	12.3	0.471
EDVYQLFGFAR	TCNKISSKEDVYQLFG	YQLFGFARNAFTMIAM	K	E	D	A	R	N	1	1	0	1	0	1	1	1	0	0	1	0	0	2	0	0	0	0	1	1	0	11	0	1343.65	13115	13115	187	197	yes	yes	2	3.0141e-08	156.48	8.83	3.62	1	1				1
EEADGHPAGGGTGGVAAAGGGGAVK	MAVNYSAKEEADGHPA	AGGGGAVKTRKPDNTA	K	E	E	V	K	T	6	0	0	1	0	0	2	10	1	0	0	1	0	0	1	0	1	0	0	2	0	25	0	2048.95	15450	15450	9	33	yes	yes	3	2.6856e-18	95.622	9.67	0.471
EEAQAEIEQYR	NRRLKQAKEEAQAEIE	QAEIEQYRLQREKEFK	K	E	E	Y	R	L	2	1	0	0	0	2	4	0	0	1	0	0	0	0	0	0	0	0	1	0	0	11	0	1364.62	23513	23513	38	48	yes	yes	2	0.0018956	85.813	19	0
EEASDYLELDTVK	TTITLVLKEEASDYLE	YLELDTVKNLVKKYSQ	K	E	E	V	K	N	1	0	0	2	0	0	3	0	0	0	2	1	0	0	0	1	1	0	1	1	0	13	0	1510.7	C7G494;1971;2389;2251	C7G494	252	264	yes	no	2	0.00077959	79.875	8.5	0.5
EECDRLGPGMSDMCK	KSLVAHAKEECDRLGP	PGMSDMCKSYISEYSD	K	E	E	C	K	S	0	1	0	2	2	0	2	2	0	0	1	1	2	0	1	1	0	0	0	0	0	15	1	1783.7	1756;2306	2306	232	246	no	no	3	0.00029909	64.52	2.5	1.12	1	1	1	1
EECPIPVCGQER	TRDPTVEREECPIPVC	IPVCGQERTTVEFTPR	R	E	E	E	R	T	0	1	0	0	2	1	3	1	0	1	0	0	0	0	2	0	0	0	0	1	0	12	0	1472.64	3477	3477	178	189	yes	yes	2	7.9511e-06	100.93	9.67	0.471
EECSWSTWYDVSYPESGYNDGDFDTVQNIR	STAEICVKEECSWSTW	FDTVQNIRKQGYKVCA	K	E	E	I	R	K	0	1	2	4	1	1	3	2	0	1	0	0	0	1	1	4	2	2	3	2	0	30	0	3618.48	6355	6355	326	355	yes	yes	3;4	6.6398e-44	153.82	2	1.12	4	1	2	1
EEDGEVR	WGSHSDSREEDGEVRG	REEDGEVRGYPYGRQS	R	E	E	V	R	G	0	1	0	1	0	0	3	1	0	0	0	0	0	0	0	0	0	0	0	1	0	7	0	832.356	Q9PUT1;2298	Q9PUT1	728	734	yes	no	2	1.253e-05	131.04	8.5	1.26
EEDTIEVYR	GSAIPVIKEEDTIEVY	EDTIEVYRLQAPVWEF	K	E	E	Y	R	L	0	1	0	1	0	0	3	0	0	1	0	0	0	0	0	0	1	0	1	1	0	9	0	1152.53	17749	17749	65	73	yes	yes	2	4.8017e-15	156.35	12	0
EEDVAELTISPSDNVVVLTNLLPGTEYLVR	VRYSPVKKEEDVAELT	PGTEYLVRVYSVSEQH	K	E	E	V	R	V	1	1	2	2	0	0	4	1	0	1	5	0	0	0	2	2	3	0	1	5	0	30	0	3284.7	A0A060PIY8;76	A0A060PIY8	1404	1433	yes	no	3;4	3.3552e-43	121.91	3.36	1.34	1	3	4	3	2	1
EEDVKFWLEK	AKEAIYTREEDVKFWL	DVKFWLEKGMDGSMFE	R	E	E	E	K	G	0	0	0	1	0	0	3	0	0	0	1	2	0	1	0	0	0	1	0	1	0	10	1	1321.66	15505	15505	96	105	yes	yes	3	0.012555	62.466	15	0
EEELISLIDDVLR	GENTQAMKEEELISLI	SLIDDVLRDDDKNNDG	K	E	E	L	R	D	0	1	0	2	0	0	3	0	0	2	3	0	0	0	0	1	0	0	0	1	0	13	0	1542.81	26348	26348	64	76	yes	yes	2	0.0012	74.987	18.3	0.471
EEFDKPEVVCSALSLCQSLQK	PVIMDMIKEEFDKPEV	SLCQSLQKHLAAMKLQ	K	E	E	Q	K	H	1	0	0	1	2	2	3	0	0	0	3	2	0	1	1	3	0	0	0	2	0	21	1	2466.18	1756;2306	2306	129	149	no	no	3	2.9133e-52	199.75	8.7	4.38	1		1	1
EEFSLLLPSDVVQDSGR	CLKGESVKEEFSLLLP	DVVQDSGRAYFSVLGD	K	E	E	G	R	A	0	1	0	2	0	1	2	1	0	0	3	0	0	1	1	3	0	0	0	2	0	17	0	1889.94	25258	25258	23	39	yes	yes	2;3	1.5313e-08	117.18	4.83	2.23	1	2		2	2	2
EEGDHQGTIHGR	RNQTQVKKEEGDHQGT	HQGTIHGRWLGKVDGE	K	E	E	G	R	W	0	1	0	1	0	1	2	3	2	1	0	0	0	0	0	0	1	0	0	0	0	12	0	1334.6	713	713	328	339	yes	yes	2;3;4	2.4533e-96	241.35	8.48	5.1	3	8	17	21	32	17
EEGESTYSVTSR	AIRGPMVREEGESTYS	STYSVTSRVNVSKSDW	R	E	E	S	R	V	0	1	0	0	0	0	3	1	0	0	0	0	0	0	0	3	2	0	1	1	0	12	0	1343.58	26053	26053	42	53	yes	yes	2	7.3238e-12	170.04	6.33	3.65	1		2	1	1
EEGGENTQAMKEEELISLIDDVLR	TAISHVHKEEGGENTQ	SLIDDVLRDDDKNNDG	K	E	E	L	R	D	1	1	1	2	0	1	6	2	0	2	3	1	1	0	0	1	1	0	0	1	0	24	1	2717.31	26348	26348	53	76	yes	yes	3	2.1592e-40	180.9	18.5	0.5
EEILPTTPISEQK	HVSIVEPKEEILPTTP	TTPISEQKGGKPEQPA	K	E	E	Q	K	G	0	0	0	0	0	1	3	0	0	2	1	1	0	0	2	1	2	0	0	0	0	13	0	1483.78	30023	30023	35	47	yes	yes	2	0.0001523	102.9	15.3	0.471
EEINQLVQELGFYR	IPLSDMTREEINQLVQ	VQELGFYRKETPEAPV	R	E	E	Y	R	K	0	1	1	0	0	2	3	1	0	1	2	0	0	1	0	0	0	0	1	1	0	14	0	1736.87	28189	28189	21	34	yes	yes	2;3	4.7666e-07	151.99	19	0
EEIRQYLVGPR	ELLDMLQREEIRQYLV	RQYLVGPRGPPGPPGP	R	E	E	P	R	G	0	2	0	0	0	1	2	1	0	1	1	0	0	0	1	0	0	0	1	1	0	11	1	1358.73	3463;1908	3463	167	177	yes	no	3	1.663e-07	126.71	6	0						1
EEIVYLPCIYR	________________	VYLPCIYRNTGIQKPD	R	E	E	Y	R	N	0	1	0	0	1	0	2	0	0	2	1	0	0	0	1	0	0	0	2	1	0	11	0	1453.73	10823;9532	10823	5	15	yes	no	2	0.0025943	82.261	18	0
EELDQEDPYLHDGCR	KEQVEISKEELDQEDP	PYLHDGCRGGGPCSQQ	K	E	E	C	R	G	0	1	0	3	1	1	3	1	1	0	2	0	0	0	1	0	0	0	1	0	0	15	0	1874.77	2599;16450;5469	2599	168	182	no	no	3	1.6708e-06	88.561	11	0
EELLQEIR	LEKPGLSKEELLQEIR	EELLQEIRYMGMELNG	K	E	E	I	R	Y	0	1	0	0	0	1	3	0	0	1	2	0	0	0	0	0	0	0	0	0	0	8	0	1028.55	9318;12526	9318	39	46	yes	no	2	1.0487e-06	136.75	11	0
EELMMVLANLEQLQIR	ETHNPVSREELMMVLA	NLEQLQIRALFSQLSS	R	E	E	I	R	A	1	1	1	0	0	2	3	0	0	1	4	0	2	0	0	0	0	0	0	1	0	16	0	1929.01	6755	6755	321	336	yes	yes	3	2.0841e-15	170.74	2.2	0.748	1	2	2
EEMLQVLGPKPSLPQGTSDDTK	VSEEGAEREEMLQVLG	QGTSDDTKADTANRKL	R	E	E	T	K	A	0	0	0	2	0	2	2	2	0	0	3	2	1	0	3	2	2	0	0	1	0	22	1	2369.18	3462;4097	3462	216	237	yes	no	3	1.4868e-15	143.91	9	0
EENPMEK	EPGEDGIREENPMEKW	REENPMEKWKRRLSMH	R	E	E	E	K	W	0	0	1	0	0	0	3	0	0	0	0	1	1	0	1	0	0	0	0	0	0	7	0	875.369	1486;755	1486	437	443	yes	no	2	0.033521	60.76	4	0				1
EEQAEPDGTEVADK	LKFKQKQREEQAEPDG	DGTEVADKAAYLMGLN	R	E	E	D	K	A	2	0	0	2	0	1	4	1	0	0	0	1	0	0	1	0	1	0	0	1	0	14	0	1516.65	167;14902	167	373	386	no	no	2	0.00044271	137.93	10	0
EEQGVHTWDEAAVLSFLK	DMCPHCHREEQGVHTW	AAVLSFLKEHFSPGNL	R	E	E	L	K	E	2	0	0	1	0	1	3	1	1	0	2	1	0	1	0	1	1	1	0	2	0	18	0	2058.01	5467	5467	241	258	yes	yes	2;3	3.9739e-56	212.76	6.29	2.76	2		1	1		1
EESVPLVGQQTTVSDVPR	SIIAINGREESVPLVG	TTVSDVPRDLEVNPTS	R	E	E	P	R	D	0	1	0	1	0	2	2	1	0	0	1	0	0	0	2	2	2	0	0	4	0	18	0	1939.99	A0A060PIY8;76;441;141	A0A060PIY8	1531	1548	no	no	2;3	5.0782e-24	181.51	3.71	3.17	4	7	5	6	2	2
EETEIVVGR	KIETNPCREETEIVVG	ETEIVVGRHKAFAVSR	R	E	E	G	R	H	0	1	0	0	0	0	3	1	0	1	0	0	0	0	0	0	1	0	0	2	0	9	0	1030.53	205	205	902	910	yes	yes	2	0.00023694	128	4.5	0.5				1	1
EETNVITVSSK	KAEIPPCKEETNVITV	NVITVSSKTFAVTRNI	K	E	E	S	K	T	0	0	1	0	0	0	2	0	0	1	0	1	0	0	0	2	2	0	0	2	0	11	0	1205.61	746	746	558	568	yes	yes	2	0.017187	64.121	2.5	1.5	1			1
EEVAEALGTFALR	RAPTREQKEEVAEALG	ALGTFALRFYQHMAES	K	E	E	L	R	F	3	1	0	0	0	0	3	1	0	0	2	0	0	1	0	0	1	0	0	1	0	13	0	1404.72	13582	13582	52	64	yes	yes	2	0.00038268	141.13	9	0
EFADSLGIPFLETSAK	VVDYTTAKEFADSLGI	PFLETSAKNATNVEQS	K	E	F	A	K	N	2	0	0	1	0	0	2	1	0	1	2	1	0	2	1	2	1	0	0	0	0	16	0	1723.87	11650	11650	193	208	yes	yes	2;3	1.6632e-05	76.82	18.2	0.829
EFDALLINTK	IGNFEVGKEFDALLIN	DALLINTKASDSPFDL	K	E	F	T	K	A	1	0	1	1	0	0	1	0	0	1	2	1	0	1	0	0	1	0	0	0	0	10	0	1162.62	24251	24251	56	65	yes	yes	2	0.023717	69.672	12	0
EFEEVIDANHDGIVTMEELEEYMDPMNEYNALNEAK	DWVKDRRKEFEEVIDA	YNALNEAKQMIAVADE	K	E	F	A	K	Q	3	0	4	3	0	0	9	1	1	2	2	1	3	1	1	0	1	0	2	2	0	36	0	4230.82	7982;15194	7982	271	306	yes	no	4	2.9732e-67	139.59	12	0
EFEMSQLNSK	MEEKLKKKEFEMSQLN	EMSQLNSKIEDEQAIV	K	E	F	S	K	I	0	0	1	0	0	1	2	0	0	0	1	1	1	1	0	2	0	0	0	0	0	10	0	1211.55	173	173	1085	1094	yes	yes	2	0.0010228	96.143	10	0
EFESHISQQEDELR	LFTEDELKEFESHISQ	SQQEDELRKKAEELQK	K	E	F	L	R	K	0	1	0	1	0	2	4	0	1	1	1	0	0	1	0	2	0	0	0	0	0	14	0	1745.79	7172;6496	7172	330	343	yes	no	3	2.987e-05	109.07	11	0
EFFVDAETTVK	KPENTEEREFFVDAET	VDAETTVKVPMMYQVG	R	E	F	V	K	V	1	0	0	1	0	0	2	0	0	0	0	1	0	2	0	0	2	0	0	2	0	11	0	1284.62	1506	1506	232	242	yes	yes	2	0.010183	71.176	12	0
EFGEEALNSLQK	KISATLKREFGEEALN	EALNSLQKSPEEKAEL	R	E	F	Q	K	S	1	0	1	0	0	1	3	1	0	0	2	1	0	1	0	1	0	0	0	0	0	12	0	1363.66	20048	20048	28	39	no	no	2	4.698e-08	122.33	14.9	2.17
EFHQEVFLGK	EMDGHLNKEFHQEVFL	HQEVFLGKEMEDFEED	K	E	F	G	K	E	0	0	0	0	0	1	2	1	1	0	1	1	0	2	0	0	0	0	0	1	0	10	0	1232.62	7982	7982	73	82	yes	yes	2;3	2.0816e-05	120.06	12.4	0.64
EFIQMTAEELEQASEGNSLDRPISK	RLLNALVKEFIQMTAE	SLDRPISKRCASLSTC	K	E	F	S	K	R	2	1	1	1	0	2	5	1	0	2	2	1	1	1	1	3	1	0	0	0	0	25	1	2821.34	18915	18915	76	100	yes	yes	3;4	6.5509e-42	171.29	19.7	0.471
EFLLAAESVDDIPFGISSSADVFSK	DVTSDAAKEFLLAAES	SSADVFSKYQLSQDGV	K	E	F	S	K	Y	3	0	0	3	0	0	2	1	0	2	2	1	0	3	1	5	0	0	0	2	0	25	0	2643.3	5571;23699	5571	107	131	yes	no	3	1.5076e-30	135.76	11.5	0.5
EFPAVPYSAWDFNDAK	SFFNAKTKEFPAVPYS	AWDFNDAKCKSRSGDI	K	E	F	A	K	C	3	0	1	2	0	0	1	0	0	0	0	1	0	2	2	1	0	1	1	1	0	16	0	1855.84	10098	10098	24	39	yes	yes	2;3	7.4941e-06	82.59	11	0
EFPDDVVTFIR	TPNMRTTKEFPDDVVT	DDVVTFIRNHPLMYNP	K	E	F	I	R	N	0	1	0	2	0	0	1	0	0	1	0	0	0	2	1	0	1	0	0	2	0	11	0	1336.67	4229;2257	2257	392	402	no	no	2	0.00090693	92.611	7.43	3.02		1		3	1
EFSPTPDEK	SRHPMEEKEFSPTPDE	FSPTPDEKMFKMLAKA	K	E	F	E	K	M	0	0	0	1	0	0	2	0	0	0	0	1	0	1	2	1	1	0	0	0	0	9	0	1048.47	3078	3078	398	406	yes	yes	2	0.0049525	98.048	9.33	0.471
EFTFCKDEK	VAYSLDGREFTFCKDE	FTFCKDEKLNTDKVFQ	R	E	F	E	K	L	0	0	0	1	1	0	2	0	0	0	0	2	0	2	0	0	1	0	0	0	0	9	1	1202.53	9870;11245	11245	99	107	no	no	2;3	3.2298e-20	169.41	8.49	4.08	2	3	7	1		1
EFTNIAFLTVK	NQIGGFVKEFTNIAFL	NIAFLTVKGAGHMVPT	K	E	F	V	K	G	1	0	1	0	0	0	1	0	0	1	1	1	0	2	0	0	2	0	0	1	0	11	0	1281.7	7861	7861	315	325	yes	yes	2	0.0069108	72.29	12	0
EFTRPEEIIFLR	VISLPTFREFTRPEEI	PEEIIFLRAITPTYPA	R	E	F	L	R	A	0	2	0	0	0	0	3	0	0	2	1	0	0	2	1	0	1	0	0	0	0	12	1	1548.83	2599;CON__ENSEMBL:ENSBTAP00000016046;5469;5029	2599	609	620	no	no	2;3	1.1081e-29	193.15	8.36	3.2	2	1	2	1		1
EFWLGNDK	HGFGNLSREFWLGNDK	EFWLGNDKIHLLTKSQ	R	E	F	D	K	I	0	0	1	1	0	0	1	1	0	0	1	1	0	1	0	0	0	1	0	0	0	8	0	1007.47	5116	5116	281	288	yes	yes	2	0.0039743	103.42	11.2	0.687
EFWLGNDKIHLLTK	HGFGNLSREFWLGNDK	DKIHLLTKSQEMQLRI	R	E	F	T	K	S	0	0	1	1	0	0	1	1	1	1	3	2	0	1	0	0	1	1	0	0	0	14	1	1712.92	5116	5116	281	294	yes	yes	3;4	1.3973e-05	88.706	10.4	0.49
EGAAWALGYIAR	EDFDPGVKEGAAWALG	WALGYIARHNSELSQA	K	E	G	A	R	H	4	1	0	0	0	0	1	2	0	1	1	0	0	0	0	0	0	1	1	0	0	12	0	1276.66	A5HTZ3	A5HTZ3	85	96	yes	yes	2	1.3175e-06	113.67	12	0
EGDKEPVIELFVK	SVPVNGLKEGDKEPVI	PVIELFVKAGSDGESI	K	E	G	V	K	A	0	0	0	1	0	0	3	1	0	1	1	2	0	1	1	0	0	0	0	2	0	13	1	1501.8	11834	11834	12	24	yes	yes	2;3	4.0047e-05	90.861	16.1	0.831
EGDLITLLVPEAR	NSTLLSFKEGDLITLL	TLLVPEARDGWHYGES	K	E	G	A	R	D	1	1	0	1	0	0	2	1	0	1	3	0	0	0	1	0	1	0	0	1	0	13	0	1424.79	8113	8113	197	209	yes	yes	2	0.00012092	94.688	10.7	0.471
EGDQGPNIIPADIIFVIQEKPHPR	GTRITFEKEGDQGPNI	IQEKPHPRFKRSNDDL	K	E	G	P	R	F	1	1	1	2	0	2	2	2	1	5	0	1	0	1	4	0	0	0	0	1	0	24	1	2682.41	11017	11017	203	226	yes	yes	4	1.5775e-08	68.445	14	0
EGDQSLVTMSLPVTPNLIPSFR	VHVGRQPREGDQSLVT	PNLIPSFRIVAYYHVK	R	E	G	F	R	I	0	1	1	1	0	1	1	1	0	1	3	0	1	1	3	3	2	0	0	2	0	22	0	2400.24	22422	22422	66	87	yes	yes	2;3	8.2887e-18	116.35	10	0
EGEITSFTTPGFPNSPYPNNAR	CLFALHAKEGEITSFT	SPYPNNARCYWALRAD	K	E	G	A	R	C	1	1	3	0	0	0	2	2	0	1	0	0	0	2	4	2	3	0	1	0	0	22	0	2395.11	1153	1153	403	424	yes	yes	2;3	7.7519e-18	130.02	11.7	0.471
EGEIVPVEITISLLK	ELIENYIKEGEIVPVE	EITISLLKRAMDQTMA	K	E	G	L	K	R	0	0	0	0	0	0	3	1	0	3	2	1	0	0	1	1	1	0	0	2	0	15	0	1638.94	13834	13834	81	95	yes	yes	2;3	2.9554e-05	96.673	18	0
EGETGRPGSSELR	KETEKPDREGETGRPG	RPGSSELRRPSIVRRN	R	E	G	L	R	R	0	2	0	0	0	0	3	3	0	0	1	0	0	0	1	2	1	0	0	0	0	13	1	1373.65	2299;5467	5467	311	323	no	no	2;3	6.7554e-05	116.99	9	0
EGFGNIR	NRDWKQYREGFGNIRG	REGFGNIRGDFWLGNE	R	E	G	I	R	G	0	1	1	0	0	0	1	2	0	1	0	0	0	1	0	0	0	0	0	0	0	7	0	791.393	8027	8027	194	200	yes	yes	2	0.041761	94.163	13	0
EGFLHLGALGTTTLLPDTR	PQLARYTKEGFLHLGA	TTLLPDTRCLVDNVKS	K	E	G	T	R	C	1	1	0	1	0	0	1	3	1	0	5	0	0	1	1	0	4	0	0	0	0	19	0	2011.07	13081	13081	140	158	yes	yes	3	3.0991e-10	139.46	9	0
EGGQTTPAQTR	VYKGGTSREGGQTTPA	QTTPAQTRLFQVRSST	R	E	G	T	R	L	1	1	0	0	0	2	1	2	0	0	0	0	0	0	1	0	3	0	0	0	0	11	0	1144.55	2080;3462;4097	3462	502	512	no	no	2	0.0010356	90.614	9	0
EGILSDEIYCPPETAVLLGSYAVQAK	KLFFLQVKEGILSDEI	GSYAVQAKFGDYNKDV	K	E	G	A	K	F	3	0	0	1	1	1	3	2	0	2	3	1	0	0	2	2	1	0	2	2	0	26	0	2822.4	4836;4547	4836	76	101	no	no	3	2.9123e-32	125.31	3.8	2.79	1	1	1	1
EGIPALDNFLDKL	TRKRKGLKEGIPALDN	LDNFLDKL________	K	E	G	K	L	-	1	0	1	2	0	0	1	1	0	1	3	1	0	1	1	0	0	0	0	0	0	13	1	1443.76	1643	1643	846	858	yes	yes	2	0.00022696	107.39	9	0
EGLDLQIADGVGK	IDCLYTCKEGLDLQIA	QIADGVGKGVKIHMNP	K	E	G	G	K	G	1	0	0	2	0	1	1	3	0	1	2	1	0	0	0	0	0	0	0	1	0	13	0	1313.68	1237	1237	554	566	yes	yes	2	0.00015673	98	8.33	0.471
EGLELLK	APNILENKEGLELLKT	KEGLELLKTAIGKAGY	K	E	G	L	K	T	0	0	0	0	0	0	2	1	0	0	3	1	0	0	0	0	0	0	0	0	0	7	0	800.464	7773	7773	142	148	yes	yes	2	0.045871	91.9	12	0
EGMNVVEAMER	HVVFGRVKEGMNVVEA	NVVEAMERCGSKDGKT	K	E	G	E	R	C	1	1	1	0	0	0	3	1	0	0	0	0	2	0	0	0	0	0	0	2	0	11	0	1263.56	21947	21947	100	110	yes	yes	2	0.0035898	62.088	19.2	0.433
EGPNHQLIPYQGR	FNGPFAHKEGPNHQLI	QLIPYQGRIPYPRPGT	K	E	G	G	R	I	0	1	1	0	0	2	1	2	1	1	1	0	0	0	2	0	0	0	1	0	0	13	0	1507.75	4229;2257	2257	357	369	no	no	2;3	2.1743e-06	119.21	9.06	2.68			1	1	1
EGPYDVVVLPGGNLGAQNLSESAAVK	ASLEDARKEGPYDVVV	LSESAAVKDILKDQES	K	E	G	V	K	D	3	0	2	1	0	1	2	4	0	0	3	1	0	0	2	2	0	0	1	4	0	26	0	2583.32	11279	11279	66	91	yes	yes	3	2.3851e-30	113.31	17.7	0.7
EGRYEDAISKYESVMR	ESAEEFIREGRYEDAI	SKYESVMRTEPDVPVY	R	E	G	M	R	T	1	2	0	1	0	0	3	1	0	1	0	1	1	0	0	2	0	0	2	1	0	16	2	1931.9	5586	5586	222	237	yes	yes	4	0.0001152	69.979	12	0
EGSLQVGNEAPITGSSPLGATQLDTDGALWLGGMER	IKAYRVQREGSLQVGN	LWLGGMERLSVAHKLP	R	E	G	E	R	L	3	1	1	2	0	2	3	7	0	1	5	0	1	0	2	3	3	1	0	1	0	36	0	3626.75	166;804	166	1873	1908	no	no	3;4	9.7855e-64	122.48	2	1.15	3	1	1	1
EGTFDGASGVQELILTENQLESVHGR	NNKIKEIREGTFDGAS	QLESVHGRMFRGLTGL	R	E	G	G	R	M	1	1	1	1	0	2	4	4	1	1	3	0	0	1	0	2	2	0	0	2	0	26	0	2785.35	350;5459;2305	350	569	594	yes	no	3	8.9207e-12	68.445	4	1.41		1	1	1	1	1
EGVIVPIFQER	LLNVGPTKEGVIVPIF	IVPIFQERLLALGRWL	K	E	G	E	R	L	0	1	0	0	0	1	2	1	0	2	0	0	0	1	1	0	0	0	0	2	0	11	0	1285.7	4244;10646	4244	264	274	yes	no	2	0.00085964	93.345	12	0
EGVKFEESEK	KRFQNVAKEGVKFEES	VKFEESEKSKESREAL	K	E	G	E	K	S	0	0	0	0	0	0	4	1	0	0	0	2	0	1	0	1	0	0	0	1	0	10	1	1180.56	C7G494;1971;2389;2251	C7G494	592	601	yes	no	3	0.010265	65.278	8.5	0.5
EGYNEFSLR	LRAQGTRREGYNEFSL	GYNEFSLRVEGDPEFY	R	E	G	L	R	V	0	1	1	0	0	0	2	1	0	0	1	0	0	1	0	1	0	0	1	0	0	9	0	1113.51	1940;21215	1940	51	59	yes	no	2	3.9371e-06	135.72	5.8	3.16	2	3	3	1	4	1
EHALLAYTLGVK	ISKNGQTREHALLAYT	LAYTLGVKQLIVGVNK	R	E	H	V	K	Q	2	0	0	0	0	0	1	1	1	0	3	1	0	0	0	0	1	0	1	1	0	12	0	1313.73	4629;G9IHC5;5279	4629	183	194	no	no	2;3	2.3043e-30	190.46	12.5	5.33	2	1	1
EHEEPTTSEMTEETYPPK	AKAERESREHEEPTTS	TEETYPPKAYRPKHGR	R	E	H	P	K	A	0	0	0	0	0	0	6	0	1	0	0	1	1	0	3	1	4	0	1	0	0	18	0	2133.9	Q9DGI2	Q9DGI2	74	91	yes	yes	3	5.8328e-08	141.55	15.2	0.4
EHFSPGNLLLDYAIPIPTSGEEAAASAR	AAVLSFLKEHFSPGNL	EEAAASARLGTAGLRE	K	E	H	A	R	L	5	1	1	1	0	0	3	2	1	2	3	0	0	1	3	3	1	0	1	0	0	28	0	2925.45	5467	5467	259	286	yes	yes	3;4	1.6843e-36	110.9	5.64	2.98	3	2	3		1	2
EHGYSDVFDQYFR	RQLCTWWKEHGYSDVF	DVFDQYFRCEGEVKIY	K	E	H	F	R	C	0	1	0	2	0	1	1	1	1	0	0	0	0	2	0	1	0	0	2	1	0	13	0	1661.71	19793	19793	118	130	yes	yes	2;3	5.5513e-06	130.44	14.4	0.484
EHLLMALADIDVLMIR	ADGRDATREHLLMALA	DIDVLMIRASYSEQPA	R	E	H	I	R	A	2	1	0	2	0	0	1	0	1	2	4	0	2	0	0	0	0	0	0	1	0	16	0	1852	13	13	1062	1077	yes	yes	3	6.4477e-06	103.79	1	0	1
EHLMMALADLDEILIR	PDGQPATREHLMMALA	DLDEILIRATYASSTA	R	E	H	I	R	A	2	1	0	2	0	0	2	0	1	2	4	0	2	0	0	0	0	0	0	0	0	16	0	1881.97	13	13	1461	1476	yes	yes	3	8.9683e-08	118.52	2.38	0.992	2	2	3	1
EHLSQLGPQEAAR	EQLEQAIREHLSQLGP	LGPQEAARLASLSKRL	R	E	H	A	R	L	2	1	0	0	0	2	2	1	1	0	2	0	0	0	1	1	0	0	0	0	0	13	0	1434.72	3917;3148	3917	505	517	yes	no	2;3	6.4956e-09	162.48	7.3	3.48	2	1	3
EHQAMLHTLEETK	TLMDKTSKEHQAMLHT	LHTLEETKKKKEEAVK	K	E	H	T	K	K	1	0	0	0	0	1	3	0	2	0	2	1	1	0	0	0	2	0	0	0	0	13	0	1565.75	P14018;6174;Q9YGP0;11604	P14018	62	74	yes	no	2;3;4	1.4448e-40	204.35	13.1	4.3	5
EHQAMLHTLEETKK	TLMDKTSKEHQAMLHT	HTLEETKKKKEEAVKL	K	E	H	K	K	K	1	0	0	0	0	1	3	0	2	0	2	2	1	0	0	0	2	0	0	0	0	14	1	1693.85	P14018;6174;11604	P14018	62	75	yes	no	3;4;5	1.1762e-173	273.38	14.7	0.566
EHQISPGDFPNLR	EIYARIEREHQISPGD	PGDFPNLRKMQ_____	R	E	H	L	R	K	0	1	1	1	0	1	1	1	1	1	1	0	0	1	2	1	0	0	0	0	0	13	0	1508.74	14498	14498	194	206	yes	yes	3	1.1477e-06	139.78	10.9	0.781
EHSVDILLK	ALNLCDKKEHSVDILL	HSVDILLKKDQISLRV	K	E	H	L	K	K	0	0	0	1	0	0	1	0	1	1	2	1	0	0	0	1	0	0	0	1	0	9	0	1052.59	19158	19158	52	60	yes	yes	2;3	3.559e-10	150.27	9	0
EHTEWDK	SASCDCQREHTEWDKL	REHTEWDKLFIMLENS	R	E	H	D	K	L	0	0	0	1	0	0	2	0	1	0	0	1	0	0	0	0	1	1	0	0	0	7	0	943.404	14241	14241	41	47	yes	yes	2	5.163e-55	192.11	12	0
EHTEWDKLFIMLENSQMK	SASCDCQREHTEWDKL	MLENSQMKENMMLQAL	R	E	H	M	K	E	0	0	1	1	0	1	3	0	1	1	2	2	2	1	0	1	1	1	0	0	0	18	1	2278.08	14241	14241	41	58	yes	yes	3;4	1.9504e-13	169.06	12	0
EHTFLSAALR	VRAYLLTKEHTFLSAA	TFLSAALRATAPYKLP	K	E	H	L	R	A	2	1	0	0	0	0	1	0	1	0	2	0	0	1	0	1	1	0	0	0	0	10	0	1143.6	9040;4245	9040	164	173	yes	no	2;3	5.8622e-08	140.83	10	0
EHTIVSR	KVVEADSREHTIVSRV	REHTIVSRVARVCVND	R	E	H	S	R	V	0	1	0	0	0	0	1	0	1	1	0	0	0	0	0	1	1	0	0	1	0	7	0	840.445	621;3281	621	204	210	yes	no	2	0.034035	98.418	10.8	1.3
EHVMNEVDINK	EEERLRMREHVMNEVD	MNEVDINKDRLVTLEE	R	E	H	N	K	D	0	0	2	1	0	0	2	0	1	1	0	1	1	0	0	0	0	0	0	2	0	11	0	1326.62	7172;6496	7172	280	290	yes	no	3	1.9623e-07	120.54	10.8	0.687
EHVMNEVDINKDR	EEERLRMREHVMNEVD	EVDINKDRLVTLEEFL	R	E	H	D	R	L	0	1	2	2	0	0	2	0	1	1	0	1	1	0	0	0	0	0	0	2	0	13	1	1597.75	7172;6496	7172	280	292	yes	no	3;4	3.2121e-79	227.63	11.2	0.416
EIAQDFKTDLR	LPFQRLVREIAQDFKT	QDFKTDLRFQSSAVMA	R	E	I	L	R	F	1	1	0	2	0	1	1	0	0	1	1	1	0	1	0	0	1	0	0	0	0	11	1	1334.68	21289	21289	74	84	yes	yes	2	0.00014639	115.29	18.5	0.5
EIDGQECVLR	MLGSHLGREIDGQECV	DGQECVLRMNHAPTAG	R	E	I	L	R	M	0	1	0	1	1	1	2	1	0	1	1	0	0	0	0	0	0	0	0	1	0	10	0	1217.57	17913	17913	9	18	yes	yes	2	0.017533	68.657	15	0
EIEDGRFQLYLDSK	KLIGAFIKEIEDGRFQ	FQLYLDSKQFIADSFI	K	E	I	S	K	Q	0	1	0	2	0	1	2	1	0	1	2	1	0	1	0	1	0	0	1	0	0	14	1	1711.84	841;13088	841	762	775	yes	no	3	0.00010459	79.614	2	1	1		1
EIEIAYSDVAK	TNTCPGDKEIEIAYSD	IAYSDVAKRLTK____	K	E	I	A	K	R	2	0	0	1	0	0	2	0	0	2	0	1	0	0	0	1	0	0	1	1	0	11	0	1236.62	11834	11834	239	249	yes	yes	2	0.0027391	81.525	15.5	0.5
EIFLRELISNASDALDK	INTFYSNKEIFLRELI	NASDALDKIRYESLTE	K	E	I	D	K	I	2	1	1	2	0	0	2	0	0	2	3	1	0	1	0	2	0	0	0	0	0	17	1	1933.02	C7G498;C7G493;2075;10004;C7G494;1971;2389;2251	C7G498	37	53	no	no	3	6.68e-05	65.105	17	0
EIFLSQPILLELEAPLK	RGLCLKSREIFLSQPI	LELEAPLKICGDIHGQ	R	E	I	L	K	I	1	0	0	0	0	1	3	0	0	2	5	1	0	1	2	1	0	0	0	0	0	17	0	1952.12	9561;12530	9561	25	41	yes	no	3	0.0001713	60.949	14	0
EIHSGLLEVISPSPHFYPDFSHLR	IAEVRFPKEIHSGLLE	YPDFSHLRESFGDPKE	K	E	I	L	R	E	0	1	0	1	0	0	2	1	3	2	3	0	0	2	3	4	0	0	1	1	0	24	0	2776.4	5563	5563	110	133	yes	yes	5	7.5181e-11	85.062	10	0
EIIDLVLDR	RGHYTIGKEIIDLVLD	IIDLVLDRIRKLADQC	K	E	I	D	R	I	0	1	0	2	0	0	1	0	0	2	2	0	0	0	0	0	0	0	0	1	0	9	0	1084.61	4071	4071	222	230	yes	yes	2	7.9476e-15	153.05	9.97	5.35	3	2	2		1	2
EIILVDDLSDK	TSPSVLLKEIILVDDL	LVDDLSDKVYLKTDLE	K	E	I	D	K	V	0	0	0	3	0	0	1	0	0	2	2	1	0	0	0	1	0	0	0	1	0	11	0	1258.67	3797	3797	174	184	no	no	2	0.00027768	103.91	11	0.707
EIKPALDLLEPIEQK	VETADPEKEIKPALDL	LLEPIEQK________	K	E	I	Q	K	-	1	0	0	1	0	1	3	0	0	2	3	2	0	0	2	0	0	0	0	0	0	15	1	1734.98	10820;13389	13389	211	225	no	no	2;3	4.8096e-05	106.42	12	0
EILAVDCSQTDPVQSQLR	RDECEKCREILAVDCS	DPVQSQLREQFEDALR	R	E	I	L	R	E	1	1	0	2	1	3	1	0	0	1	2	0	0	0	1	2	1	0	0	2	0	18	0	2058.01	P14018;Q9YGP0	P14018	308	325	yes	no	2;3	4.6549e-55	209.66	11.2	5.28	5	4		1		3
EILAVDCSQTDPVQSQLREQFEDALR	RDECEKCREILAVDCS	EQFEDALRLAERFTRR	R	E	I	L	R	L	2	2	0	3	1	4	3	0	0	1	3	0	0	1	1	2	1	0	0	2	0	26	1	3046.47	P14018;Q9YGP0	P14018	308	333	yes	no	3;4	7.4876e-32	151.84	5.83	4.43		3	2	2	1	1
EILDESLR	PELLQRNKEILDESLR	EILDESLRLLDEEETT	K	E	I	L	R	L	0	1	0	1	0	0	2	0	0	1	2	0	0	0	0	1	0	0	0	0	0	8	0	973.508	14448	14448	107	114	yes	yes	2	0.0064371	98.933	4.2	3.54	2	1
EILVGDVGVTVTDPFK	CIIVEEGKEILVGDVG	VTVTDPFKHFVQMLPE	K	E	I	F	K	H	0	0	0	2	0	0	1	2	0	1	1	1	0	1	1	0	2	0	0	4	0	16	0	1687.9	17268	17268	65	80	yes	yes	2;3	2.7619e-06	88.427	18.3	0.471
EIMAEIYK	YGVPRSEKEIMAEIYK	EIMAEIYKNGPVEGAF	K	E	I	Y	K	N	1	0	0	0	0	0	2	0	0	2	0	1	1	0	0	0	0	0	1	0	0	8	0	995.5	17826;8924	8924	190	197	no	no	2	4.623e-05	122.19	12.2	5.05	2		1	2	1	2
EIMDAINNNEYGLATELWSK	AEVTAVAKEIMDAINN	LATELWSKAEGIIEEN	K	E	I	S	K	A	2	0	3	1	0	0	3	1	0	2	2	1	1	0	0	1	1	1	1	0	0	20	0	2310.08	8543	8543	110	129	yes	yes	3	4.5731e-13	121.44	12	0
EINLSPDSTSAVVSGLMVATK	KEKTGPMKEINLSPDS	SGLMVATKYEVSVYAL	K	E	I	T	K	Y	2	0	1	1	0	0	1	1	0	1	2	1	1	0	1	4	2	0	0	3	0	21	0	2118.09	A0A060PIY8;76;141	A0A060PIY8	1863	1883	no	no	2;3	2.4679e-55	166.21	4.21	2.82	3	7	8	6	6	5
EIPIQDVAIQDFTCDDGNDDNSCSPLSR	CQKPYFLKEIPIQDVA	NSCSPLSRCPAECTCL	K	E	I	S	R	C	1	1	2	6	2	2	1	1	0	3	1	0	0	1	2	3	1	0	0	1	0	28	0	3180.36	13685	13685	161	188	yes	yes	3	2.3845e-18	79.512	5	0					1
EIPQGDYTIMAK	GPVTLGIKEIPQGDYT	GDYTIMAKLTNEDHVT	K	E	I	A	K	L	1	0	0	1	0	1	1	1	0	2	0	1	1	0	1	0	1	0	1	0	0	12	0	1364.66	23368	23368	86	97	yes	yes	2	0.0012252	68.676	19	0
EIPVVPEQGQK	ATKELCGKEIPVVPEQ	VVPEQGQKDTITKLLL	K	E	I	Q	K	D	0	0	0	0	0	2	2	1	0	1	0	1	0	0	2	0	0	0	0	2	0	11	0	1222.66	9823	9823	268	278	yes	yes	2	0.0054284	75.474	4.33	1.97	1		1	1	1	1
EISILNIAR	ADQVLVKKEISILNIA	ISILNIARHRNILYLH	K	E	I	A	R	H	1	1	1	0	0	0	1	0	0	3	1	0	0	0	0	1	0	0	0	0	0	9	0	1027.6	1;74	1	16145	16153	no	no	2	0.018745	80.755	10	0
EISNDFTTAK	FEAIHVSREISNDFTT	SNDFTTAKEYCLSEWK	R	E	I	A	K	E	1	0	1	1	0	0	1	0	0	1	0	1	0	1	0	1	2	0	0	0	0	10	0	1124.54	841	841	1030	1039	yes	yes	2	0.0034249	94.363	2.67	0.943	1	1	3	1
EISNLGYQLLQK	DIMISIKKEISNLGYQ	LGYQLLQKDAAAAPDS	K	E	I	Q	K	D	0	0	1	0	0	2	1	1	0	1	3	1	0	0	0	1	0	0	1	0	0	12	0	1404.76	5218	5218	119	130	yes	yes	2;3	4.8003e-08	155.33	8.9	3.64			1	2	2	1
EITALAPSTMK	GIADRMQKEITALAPS	ALAPSTMKIKIIAPPE	K	E	I	M	K	I	2	0	0	0	0	0	1	0	0	1	1	1	1	0	1	1	2	0	0	0	0	11	0	1160.61	7084;19870;Q5KQS6;24376;9934;9;21678	7084	319	329	no	no	2;3	4.6729e-05	107.03	9.31	5.56	4	3	3	2	3	3
EITESFK	SRVLSLSKEITESFKE	KEITESFKELQTSKDK	K	E	I	F	K	E	0	0	0	0	0	0	2	0	0	1	0	1	0	1	0	1	1	0	0	0	0	7	0	852.423	21831	21831	32	38	yes	yes	2	0.0451	91.906	20	0
EITESFKELQTSK	SRVLSLSKEITESFKE	FKELQTSKDKDQCVET	K	E	I	S	K	D	0	0	0	0	0	1	3	0	0	1	1	2	0	1	0	2	2	0	0	0	0	13	1	1538.78	21831	21831	32	44	yes	yes	2;3	2.2943e-05	125.53	19.7	0.471
EITFGIQK	SSTAGEAKEITFGIQK	EITFGIQKEITRLRLE	K	E	I	Q	K	E	0	0	0	0	0	1	1	1	0	2	0	1	0	1	0	0	1	0	0	0	0	8	0	934.512	1555	1555	709	716	yes	yes	2	0.025454	85.212	6	0.632					1	3
EITLQIFMDR	LGYGSLVREITLQIFM	TLQIFMDRTLAPNVRM	R	E	I	D	R	T	0	1	0	1	0	1	1	0	0	2	1	0	1	1	0	0	1	0	0	0	0	10	0	1264.65	1870	1870	316	325	yes	yes	2	0.0013713	91.549	3.64	1.72	1	2	3	2	1	1
EITTAEDVPSGFPQNLR	GPGEEFEKEITTAEDV	SGFPQNLRVVGLTTST	K	E	I	L	R	V	1	1	1	1	0	1	2	1	0	1	1	0	0	1	2	1	2	0	0	1	0	17	0	1872.92	6084	6084	82	98	yes	yes	2;3	4.8624e-08	124.25	5.75	0.433					1	3
EIVDSYLPVIMDMIK	QGLASECKEIVDSYLP	PVIMDMIKEEFDKPEV	K	E	I	I	K	E	0	0	0	2	0	0	1	0	0	3	1	1	2	0	1	1	0	0	1	2	0	15	0	1764.9	1756;2306	2306	114	128	no	no	2;3	1.0872e-06	94.673	9.77	3.81	1			2	1	2
EIVDSYLPVIMDMIKEEFDKPEVVCSALSLCQSLQK	QGLASECKEIVDSYLP	SLCQSLQKHLAAMKLQ	K	E	I	Q	K	H	1	0	0	3	2	2	4	0	0	3	4	3	2	1	2	4	0	0	1	4	0	36	2	4213.07	1756;2306	2306	114	149	no	no	4	8.1571e-21	72.214	11	0
EIVHIQAGQCGNQIGAK	________________	CGNQIGAKFWEVISDE	R	E	I	A	K	F	2	0	1	0	1	3	1	3	1	3	0	1	0	0	0	0	0	0	0	1	0	17	0	1821.92	26666	26666	3	19	yes	yes	2;3	1.4486e-23	185.14	11.3	0.7
EIYTHFTCATDTK	LNKRKDTKEIYTHFTC	FTCATDTKNVQFVFDA	K	E	I	T	K	N	1	0	0	1	1	0	1	0	1	1	0	1	0	1	0	0	4	0	1	0	0	13	0	1585.71	12671;7695	7695	320	332	no	no	2;3	2.6289e-05	95.264	14	0
EIYWVAPLETSGR	YSPSNPEKEIYWVAPL	APLETSGRYFEYFRTY	K	E	I	G	R	Y	1	1	0	0	0	0	2	1	0	1	1	0	0	0	1	1	1	1	1	1	0	13	0	1519.77	10423;10854	10423	63	75	yes	no	2;3	1.2106e-05	133.15	8.38	1.22						1
EKDIDKDLVI	WASCFGIKEKDIDKDL	DIDKDLVI________	K	E	K	V	I	-	0	0	0	3	0	0	1	0	0	2	1	2	0	0	0	0	0	0	0	1	0	10	2	1186.64	O93390;25554	O93390	289	298	yes	no	3	0.00088617	115.78	14.3	0.471
EKEELLVR	REKEQMLREKEELLVR	EKEELLVRLQEYEVKT	R	E	K	V	R	L	0	1	0	0	0	0	3	0	0	0	2	1	0	0	0	0	0	0	0	1	0	8	1	1014.57	4836	4836	283	290	yes	yes	2;3	0.012846	79.474	4.71	2.96	1	1	1	1	1
EKFLEESEK	LQKGFEVKEKFLEESE	KFLEESEKFYGAKPMT	K	E	K	E	K	F	0	0	0	0	0	0	4	0	0	0	1	2	0	1	0	1	0	0	0	0	0	9	1	1137.56	6916;5112	5112	187	195	no	no	2;3	2.7682e-07	141.88	10	0.707
EKFLEESEKFYGAK	LQKGFEVKEKFLEESE	SEKFYGAKPMTLSGSS	K	E	K	A	K	P	1	0	0	0	0	0	4	1	0	0	1	3	0	2	0	1	0	0	1	0	0	14	2	1703.84	6916;5112	5112	187	200	no	no	3;4	0.00035077	91.812	10.3	0.471
EKKPPAEHFPAFYSR	DGSVYWQREKKPPAEH	HFPAFYSRAPSAEIET	R	E	K	S	R	A	2	1	0	0	0	0	2	0	1	0	0	2	0	2	3	1	0	0	1	0	0	15	2	1802.91	455	455	559	573	yes	yes	4	3.4363e-05	93.424	10.5	0.5
EKLDETYPDGYPDSLLPR	NEQLAVLKEKLDETYP	YPDSLLPRLGLLASLI	K	E	K	P	R	L	0	1	0	3	0	0	2	1	0	0	3	1	0	0	3	1	1	0	2	0	0	18	1	2107.01	2480	2480	500	517	yes	yes	3	4.8439e-08	93.371	14	0
EKLFSNDAGARPDVPK	GKALSFAKEKLFSNDA	GARPDVPKVLVWVTDG	K	E	K	P	K	V	2	1	1	2	0	0	1	1	0	0	1	2	0	1	2	1	0	0	0	1	0	16	2	1742.9	1692	1692	225	240	yes	yes	3	0.0003059	101.05	11.5	0.5
EKLQTADIEEIK	LETDKHFREKLQTADI	TADIEEIKSGKLSREL	R	E	K	I	K	S	1	0	0	1	0	1	3	0	0	2	1	2	0	0	0	0	1	0	0	0	0	12	1	1415.75	7172;6496	7172	54	65	yes	no	2;3	1.5546e-08	142.38	11.3	0.458
EKMTPLVQEFK	VEQLSNLREKMTPLVQ	TPLVQEFKERLTPYAE	R	E	K	F	K	E	0	0	0	0	0	1	2	0	0	0	1	2	1	1	1	0	1	0	0	1	0	11	1	1348.71	P32918;12041	P32918	228	238	yes	no	2;3	8.678e-05	107.97	17	0
ELAASAPPGLAR	AELGEALRELAASAPP	SAPPGLARLFSIGQSV	R	E	L	A	R	L	4	1	0	0	0	0	1	1	0	0	2	0	0	0	2	1	0	0	0	0	0	12	0	1151.63	1604	1604	53	64	yes	yes	2	0.0016338	75.819	11.5	6.53				1	1	1
ELAAVSVDCSEYPK	KHDGECRKELAAVSVD	VDCSEYPKPACPKDYR	K	E	L	P	K	P	2	0	0	1	1	0	2	0	0	0	1	1	0	0	1	2	0	0	1	2	0	14	0	1566.72	P01003	P01003	130	143	yes	yes	2;3	3.0918e-10	116.51	14.3	3.2			1
ELAAVSVDCSEYPKPACPK	KHDGECRKELAAVSVD	YPKPACPKDYRPVCGS	K	E	L	P	K	D	3	0	0	1	2	0	2	0	0	0	1	2	0	0	3	2	0	0	1	2	0	19	1	2119.99	P01003	P01003	130	148	yes	yes	2;3;4	3.0182e-12	147.17	13.2	3.84	2	1	1
ELAEDGYSGVEVR	ELNEFLTRELAEDGYS	GYSGVEVRVTPTRTEI	R	E	L	V	R	V	1	1	0	1	0	0	3	2	0	0	1	0	0	0	0	1	0	0	1	2	0	13	0	1422.66	17855	17855	18	30	yes	yes	2	1.945e-06	122.39	17.5	2.06
ELAEQLEFIK	KSLDRVVKELAEQLEF	AEQLEFIKISDVRGAL	K	E	L	I	K	I	1	0	0	0	0	1	3	0	0	1	2	1	0	1	0	0	0	0	0	0	0	10	0	1218.65	10263;20613	10263	62	71	yes	no	2	0.00011138	117.52	4.92	2.4	2		1	2	2	2
ELAGHTGYLSCCR	EGNVRVSRELAGHTGY	TGYLSCCRFLDDNQIV	R	E	L	C	R	F	1	1	0	0	2	0	1	2	1	0	2	0	0	0	0	1	1	0	1	0	0	13	0	1522.67	7119	7119	38	50	yes	yes	2;3	4.5328e-07	119.39	15.1	0.99
ELAPLQELIEK	EFNLIDRRELAPLQEL	PLQELIEKLGSKDR__	R	E	L	E	K	L	1	0	0	0	0	1	3	0	0	1	3	1	0	0	1	0	0	0	0	0	0	11	0	1281.72	25804;11940	25804	84	94	yes	no	2	0.0038322	78.903	17	0
ELASQHDVDGFLVGGASLKPEFVDIINAK	SVTGGNCKELASQHDV	FVDIINAKH_______	K	E	L	A	K	H	3	0	1	3	0	1	2	3	1	2	3	2	0	2	1	2	0	0	0	3	0	29	1	3068.58	14790;12302	14790	176	204	yes	no	4	2.8777e-12	69.016	17	0
ELDHSNQEEYNLMVK	LGMIKIAKELDHSNQE	EEYNLMVKATDKGDPP	K	E	L	V	K	A	0	0	2	1	0	1	3	0	1	0	2	1	1	0	0	1	0	0	1	1	0	15	0	1847.84	483	483	20	34	yes	yes	3	3.2043e-07	116.9	2.2	0.4		4	1
ELDINNLATYK	DLCEKNKKELDINNLA	INNLATYKKSIMALSD	K	E	L	Y	K	K	1	0	2	1	0	0	1	0	0	1	2	1	0	0	0	0	1	0	1	0	0	11	0	1292.66	24585	24585	73	83	yes	yes	2;3	0.00039025	101.39	16.8	1.54
ELDINNLATYKK	DLCEKNKKELDINNLA	NNLATYKKSIMALSDG	K	E	L	K	K	S	1	0	2	1	0	0	1	0	0	1	2	2	0	0	0	0	1	0	1	0	0	12	1	1420.76	24585	24585	73	84	yes	yes	2;3	8.6067e-07	107.17	15.3	0.458
ELDKLIEAALER	SEVRPLLKELDKLIEA	LIEAALERILQPTHGD	K	E	L	E	R	I	2	1	0	1	0	0	3	0	0	1	3	1	0	0	0	0	0	0	0	0	0	12	1	1398.77	8294	8294	15	26	yes	yes	3	0.0021873	63.662	6	0						1
ELDLHVYEGTK	YGEYGEMKELDLHVYE	LHVYEGTKAPQGKQTI	K	E	L	T	K	A	0	0	0	1	0	0	2	1	1	0	2	1	0	0	0	0	1	0	1	1	0	11	0	1302.65	8009	8009	228	238	yes	yes	3	6.9044e-05	101.89	10.4	0.862
ELDLHVYEGTKAPQGK	YGEYGEMKELDLHVYE	GTKAPQGKQTIFGVKG	K	E	L	G	K	Q	1	0	0	1	0	1	2	2	1	0	2	2	0	0	1	0	1	0	1	1	0	16	1	1783.91	8009	8009	228	243	yes	yes	3;4	4.0114e-05	74.428	10	0
ELDLSPLGR	TAPELRGRELDLSPLG	LDLSPLGRWLGALREL	R	E	L	G	R	W	0	1	0	1	0	0	1	1	0	0	3	0	0	0	1	1	0	0	0	0	0	9	0	998.54	7492;8391	7492	119	127	yes	no	2	0.00043311	115.71	13.5	1.12
ELDLVSHHVR	IKSGKLSRELDLVSHH	DLVSHHVRTRLDELKR	R	E	L	V	R	T	0	1	0	1	0	0	1	0	2	0	2	0	0	0	0	1	0	0	0	2	0	10	0	1203.64	7172;6496	7172	72	81	yes	no	2;3;4	3.2359e-15	169.77	10.5	2.17	1
ELEAENIPDR	NRIKSLKKELEAENIP	EAENIPDRYGNVSPEI	K	E	L	D	R	Y	1	1	1	1	0	0	3	0	0	1	1	0	0	0	1	0	0	0	0	0	0	10	0	1184.57	11366	11366	145	154	yes	yes	2	0.00015008	115.7	17	0
ELEELSER	KQRAEVSRELEELSER	ELEELSERLEEAGGAT	R	E	L	E	R	L	0	1	0	0	0	0	4	0	0	0	2	0	0	0	0	1	0	0	0	0	0	8	0	1003.48	171;252;2974	171	1150	1157	yes	no	2	0.0022285	106.6	10	0
ELEEVVQPIVSK	EDFKSKKKELEEVVQP	VVQPIVSKLYGSAGPP	K	E	L	S	K	L	0	0	0	0	0	1	3	0	0	1	1	1	0	0	1	1	0	0	0	3	0	12	0	1368.75	3436;A0ZT13;A0PA15;5203	3436	581	592	yes	no	2	6.1755e-11	168.02	9.67	0.745
ELENLIANLGTGEETVTDQAFEER	AEQRERLRELENLIAN	TDQAFEERLKQAERDV	R	E	L	E	R	L	2	1	2	1	0	1	6	2	0	1	3	0	0	1	0	0	3	0	0	1	0	24	0	2677.27	1462;1133	1133	490	513	no	no	3	2.0668e-28	164.69	4	0				2
ELEPGEYSIFVK	ELAVGLKKELEPGEYS	GEYSIFVKLTDGQGKT	K	E	L	V	K	L	0	0	0	0	0	0	3	1	0	1	1	1	0	1	1	1	0	0	1	1	0	12	0	1409.71	3257	3257	403	414	yes	yes	2	0.0016638	81.676	9	0.707
ELFDPVIEDR	EESYEVFKELFDPVIE	FDPVIEDRHGGYKPTD	K	E	L	D	R	H	0	1	0	2	0	0	2	0	0	1	1	0	0	1	1	0	0	0	0	1	0	10	0	1231.61	6545;14782	6545	87	96	no	no	2	0.0047428	89.171	13	0
ELGQMKLLINLIK	CTAPAEERELGQMKLL	KLLINLIKRKPQMTEE	R	E	L	I	K	R	0	0	1	0	0	1	1	1	0	2	4	2	1	0	0	0	0	0	0	0	0	13	1	1511.91	4290	4290	231	243	yes	yes	3	0.00066851	73.881	10	0
ELGYVEAVSWLPSSK	HAAHVICRELGYVEAV	VSWLPSSKYGKGEGKI	R	E	L	S	K	Y	1	0	0	0	0	0	2	1	0	0	2	1	0	0	1	3	0	1	1	2	0	15	0	1663.85	10096;13117	10096	49	63	yes	no	2;3	6.9514e-07	130.72	5	3.67	5	4	4	4	3	2
ELHPFFQHPMHGFHR	VPRRRLSRELHPFFQH	HPMHGFHRLFQPLFEM	R	E	L	H	R	L	0	1	0	0	0	1	1	1	4	0	1	0	1	3	2	0	0	0	0	0	0	15	0	1915.91	P14018;6174;11604	P14018	231	245	yes	no	3;4;5	3.271e-15	175.15	14.3	1.13
ELINNLGEIYAR	FGKDNKKKELINNLGE	NLGEIYARIEREHQIS	K	E	L	A	R	I	1	1	2	0	0	0	2	1	0	2	2	0	0	0	0	0	0	0	1	0	0	12	0	1403.74	14498	14498	179	190	yes	yes	2	5.2999e-08	117.95	7.05	4.26	3	2	1	1	1	2
ELISNASDALDK	SNKEIFLRELISNASD	NASDALDKIRYESLTE	R	E	L	D	K	I	2	0	1	2	0	0	1	0	0	1	2	1	0	0	0	2	0	0	0	0	0	12	0	1274.64	C7G498;C7G493;2075;10004;C7G494;1971;2389;2251	C7G498	42	53	no	no	2	0.0016832	81.565	19	0
ELISNASDALDKIR	SNKEIFLRELISNASD	SDALDKIRYESLTEPS	R	E	L	I	R	Y	2	1	1	2	0	0	1	0	0	2	2	1	0	0	0	2	0	0	0	0	0	14	1	1543.82	C7G498;C7G493;2075;10004;C7G494;1971;2389;2251	C7G498	42	55	no	no	3	1.2329e-06	122.97	13.5	5.5
ELISNSSDALDK	SNKEIFLRELISNSSD	NSSDALDKIRYESLTD	R	E	L	D	K	I	1	0	1	2	0	0	1	0	0	1	2	1	0	0	0	3	0	0	0	0	0	12	0	1290.63	C7G492;1525;C7G496;Q8QGE7;11726	C7G492	46	57	yes	no	2	5.4029e-08	117.2	6.29	6.27	2	2
ELISNSSDALDKIR	SNKEIFLRELISNSSD	SDALDKIRYESLTDPS	R	E	L	I	R	Y	1	1	1	2	0	0	1	0	0	2	2	1	0	0	0	3	0	0	0	0	0	14	1	1559.82	C7G492;1525;C7G496;Q8QGE7;11726	C7G492	46	59	yes	no	3	3.9791e-05	84.753	13.5	5.5
ELKDLPGATDDNEYPMPK	PNAAPQMKELKDLPGA	DNEYPMPK________	K	E	L	P	K	-	1	0	1	3	0	0	2	1	0	0	2	2	1	0	3	0	1	0	1	0	0	18	1	2031.95	6916	6916	368	385	yes	yes	2;3	8.7573e-33	189.56	7.79	2.97	1	1	1	2	2	3
ELKVHHANDNMLYSPFAILSTLAMVFLGAK	EFCFDVFKELKVHHAN	AMVFLGAKDSTRTQIN	K	E	L	A	K	D	4	0	2	1	0	0	1	1	2	1	5	2	2	2	1	2	1	0	1	2	0	30	1	3329.73	Q6V115;P19104;20482	Q6V115	18	47	no	no	4;5	8.1646e-42	141.78	13	0
ELLAVSVLAAVR	RGSAVDLRELLAVSVL	VSVLAAVRGGEEVRRV	R	E	L	V	R	G	3	1	0	0	0	0	1	0	0	0	3	0	0	0	0	1	0	0	0	3	0	12	0	1239.76	12646	12646	61	72	yes	yes	2	0.0021419	71.176	13.7	0.471
ELLDEISR	SLNFWLFKELLDEISR	ELLDEISREAVRVSRL	K	E	L	S	R	E	0	1	0	1	0	0	2	0	0	1	2	0	0	0	0	1	0	0	0	0	0	8	0	973.508	22622	22622	105	112	yes	yes	2	0.00022732	116.73	8.5	0.5
ELLDGVMTNVMYFNNK	SATVKLTRELLDGVMT	NVMYFNNKIVQPGFHK	R	E	L	N	K	I	0	0	3	1	0	0	1	1	0	0	2	1	2	1	0	0	1	0	1	2	0	16	0	1886.89	1527;6950	6950	74	89	no	no	2;3	2.4916e-31	195.87	4.49	3.09	24	12	8	9	6	10
ELLDMLQR	STTSVLYRELLDMLQR	ELLDMLQREEIRQYLV	R	E	L	Q	R	E	0	1	0	1	0	1	1	0	0	0	3	0	1	0	0	0	0	0	0	0	0	8	0	1016.53	3463;1908	3463	159	166	yes	no	2	4.9152e-10	143.61	5.6	1.2			1	1	1	5
ELLDMLQREEIR	STTSVLYRELLDMLQR	MLQREEIRQYLVGPRG	R	E	L	I	R	Q	0	2	0	1	0	1	3	0	0	1	3	0	1	0	0	0	0	0	0	0	0	12	1	1543.8	3463;1908	3463	159	170	yes	no	3	0.00049837	85.672	6	0						2
ELLENAEK	________________	ELLENAEKSLNDMFVR	K	E	L	E	K	S	1	0	1	0	0	0	3	0	0	0	2	1	0	0	0	0	0	0	0	0	0	8	0	944.481	6640;16694	6640	4	11	yes	no	2	0.0013626	109.11	9.5	5.55			1	2	1
ELLGPSNSIK	HRAVSYWKELLGPSNS	LGPSNSIKARLTHPHS	K	E	L	I	K	A	0	0	1	0	0	0	1	1	0	1	2	1	0	0	1	2	0	0	0	0	0	10	0	1056.58	18812	18812	95	104	yes	yes	2	0.013174	77.14	17	0
ELLLMVLQK	ETGAPVSRELLLMVLQ	LLLMVLQKLEGILVRA	R	E	L	Q	K	L	0	0	0	0	0	1	1	0	0	0	4	1	1	0	0	0	0	0	0	1	0	9	0	1085.65	1980	1980	139	147	yes	yes	2	0.0020939	95.815	3.22	1.69	2	6	4	1	3	1
ELLLQPVIISR	LCSRRSSKELLLQPVI	LQPVIISRNEKEKVLI	K	E	L	S	R	N	0	1	0	0	0	1	1	0	0	2	3	0	0	0	1	1	0	0	0	1	0	11	0	1279.79	21682	21682	11	21	yes	yes	2	0.00020829	105.46	18	0
ELLQQAQLPGR	ENVLEVFRELLQQAQL	QQAQLPGRLGPALCRR	R	E	L	G	R	L	1	1	0	0	0	3	1	1	0	0	3	0	0	0	1	0	0	0	0	0	0	11	0	1251.69	14603	14603	167	177	yes	yes	2	1.4101e-06	117.7	17	0
ELLSDITTSK	________________	LSDITTSKANSSLRIA	K	E	L	S	K	A	0	0	0	1	0	0	1	0	0	1	2	1	0	0	0	2	2	0	0	0	0	10	0	1105.59	9384;21077	9384	7	16	yes	no	2	0.00027008	112.13	10.3	4.7	2	2	2	1	1	1
ELMENEVKER	________________	MENEVKERTVQETRSS	K	E	L	E	R	T	0	1	1	0	0	0	4	0	0	0	1	1	1	0	0	0	0	0	0	1	0	10	1	1275.61	3238	3238	2	11	yes	yes	3	0.007449	61.593	1	0	1
ELMETCLLDQEAVVK	NGLRMRQKELMETCLL	LDQEAVVKAHIKDKAL	K	E	L	V	K	A	1	0	0	1	1	1	3	0	0	0	3	1	1	0	0	0	1	0	0	2	0	15	0	1776.86	6555	6555	313	327	yes	yes	2;3	1.2797e-06	123.76	11.4	0.497
ELMSLSGTIPVPYR	VFNDGSSRELMSLSGT	GTIPVPYRGPSRDGTI	R	E	L	Y	R	G	0	1	0	0	0	0	1	1	0	1	2	0	1	0	2	2	1	0	1	1	0	14	0	1561.82	17502;1890	1890	595	608	no	no	2;3	1.0899e-06	136.24	13.5	4.85	1
ELNEDGTCADSYSFVFSR	YALHYSCRELNEDGTC	SYSFVFSRDPKGLPPE	R	E	L	S	R	D	1	1	1	2	1	0	2	1	0	0	1	0	0	2	0	3	1	0	1	1	0	18	0	2095.88	10691;15323	10691	170	187	yes	no	2;3	2.3971e-08	111.65	18	0
ELNSEIIQIEATDKDLGANGEVK	FVEVSENKELNSEIIQ	LGANGEVKYSLLTDTD	K	E	L	V	K	Y	2	0	2	2	0	1	4	2	0	3	2	2	0	0	0	1	1	0	0	1	0	23	1	2485.25	376	376	837	859	yes	yes	3	3.5283e-28	167.61	1.5	0.5	1	1
ELPALQVLDLSNNPNLR	ELSPYSFKELPALQVL	LSNNPNLRSLTAEVIF	K	E	L	L	R	S	1	1	3	1	0	1	1	0	0	0	5	0	0	0	2	1	0	0	0	1	0	17	0	1905.03	7859	7859	251	267	yes	yes	2;3;4	5.7111e-82	226.65	11.4	5.07	3	3	6	6	5	3
ELPQHQSVENDSRPK	ESREQNSRELPQHQSV	VENDSRPKFDSPEVDG	R	E	L	P	K	F	0	1	1	1	0	2	2	0	1	0	1	1	0	0	2	2	0	0	0	1	0	15	1	1762.86	713;Q9I832	713	1116	1130	no	no	2;3;4	5.1535e-20	171	12	3.44	2		2	1		1
ELPTETPMVSAYLK	GKALLGWKELPTETPM	PMVSAYLKILGQEVAF	K	E	L	L	K	I	1	0	0	0	0	0	2	0	0	0	2	1	1	0	2	1	2	0	1	1	0	14	0	1577.8	5125;169	169	642	655	no	no	2	0.00025481	74.475	3.14	1.73	1	3		1	1	1
ELQAVYTLTLR	QLEKPLDRELQAVYTL	AVYTLTLRATDEGLPR	R	E	L	L	R	A	1	1	0	0	0	1	1	0	0	0	3	0	0	0	0	0	2	0	1	1	0	11	0	1305.73	11995	11995	137	147	yes	yes	2	1.4812e-06	117.09	2.17	0.687	1	3	2
ELQDLPGATDDNEYPMPK	PNAAPQMKELQDLPGA	DNEYPMPK________	K	E	L	P	K	-	1	0	1	3	0	1	2	1	0	0	2	1	1	0	3	0	1	0	1	0	0	18	0	2031.91	5112	5112	456	473	yes	yes	2;3	7.8842e-10	145.82	7.84	4.25	2	3	3	3	2	2
ELQELVQYPVEHPDK	GGLEDVKRELQELVQY	YPVEHPDKFLKFGMTP	R	E	L	D	K	F	0	0	0	1	0	2	3	0	1	0	2	1	0	0	2	0	0	0	1	2	0	15	0	1822.91	1913	1913	488	502	yes	yes	3	0.0005446	61.503	8	0
ELQKQYGLVQETLR	EESQQKSRELQKQYGL	GLVQETLRMAENALAK	R	E	L	L	R	M	0	1	0	0	0	3	2	1	0	0	3	1	0	0	0	0	1	0	1	1	0	14	1	1703.92	458;139	139	1023	1036	no	no	3	6.6054e-05	102.15	2	0.816	1	1	1
ELQSAIGAK	TGPTKEVKELQSAIGA	LQSAIGAKPLIKGQYV	K	E	L	A	K	P	2	0	0	0	0	1	1	1	0	1	1	1	0	0	0	1	0	0	0	0	0	9	0	915.503	3793	3793	483	491	yes	yes	2	0.008389	91.867	8.5	4.5				1
ELQSAIGAKPLIK	TGPTKEVKELQSAIGA	IGAKPLIKGQYVIPCE	K	E	L	I	K	G	2	0	0	0	0	1	1	1	0	2	2	2	0	0	1	1	0	0	0	0	0	13	1	1366.82	3793	3793	483	495	yes	yes	2;3	9.249e-05	105.65	10.8	5.63	1	1	1	1	1
ELRAECYIK	CVWDAELRELRAECYI	LRAECYIKEGEPSKAI	R	E	L	I	K	E	1	1	0	0	1	0	2	0	0	1	1	1	0	0	0	0	0	0	1	0	0	9	1	1180.59	5586	5586	120	128	yes	yes	2	0.013988	77.662	11.5	0.5
ELRDTMLDVIQANR	DDLPIITKELRDTMLD	LDVIQANRLHAVDITS	K	E	L	N	R	L	1	2	1	2	0	1	1	0	0	1	2	0	1	0	0	0	1	0	0	1	0	14	1	1672.86	1692	1692	307	320	yes	yes	3	1.2171e-06	117.2	11.4	0.495
ELSEQIQR	VKTKKAEKELSEQIQR	ELSEQIQRALQLEEER	K	E	L	Q	R	A	0	1	0	0	0	2	2	0	0	1	1	0	0	0	0	1	0	0	0	0	0	8	0	1001.51	4836	4836	304	311	yes	yes	2	0.0093252	95.909	9	0
ELSGMSFMK	GYVKGESRELSGMSFM	LSGMSFMKAGANQALT	R	E	L	M	K	A	0	0	0	0	0	0	1	1	0	0	1	1	2	1	0	2	0	0	0	0	0	9	0	1028.47	3922	3922	423	431	yes	yes	2	0.0058088	70.908	6.75	2.28				1	1
ELSLSNNTLGDTAVK	LQAKPTLKELSLSNNT	TLGDTAVKQLCRGLVE	K	E	L	V	K	Q	1	0	2	1	0	0	1	1	0	0	3	1	0	0	0	2	2	0	0	1	0	15	0	1560.8	4207	4207	256	270	yes	yes	2	0.00014506	106.42	12	0
ELSNFELTLSPDGTR	MLPVISTRELSNFELT	TLSPDGTRVGNHKCSN	R	E	L	T	R	V	0	1	1	1	0	0	2	1	0	0	3	0	0	1	1	2	2	0	0	0	0	15	0	1677.82	13902	13902	53	67	yes	yes	2;3	2.7789e-05	151.22	3.21	1.26	1	3	5	3	1	1
ELSPIDLTER	VVQMSPVKELSPIDLT	SPIDLTERGTVTKIYG	K	E	L	E	R	G	0	1	0	1	0	0	2	0	0	1	2	0	0	0	1	1	1	0	0	0	0	10	0	1171.61	22286	22286	58	67	yes	yes	2	0.0053154	87.789	13	0
ELSPYSFK	LSSLHDFRELSPYSFK	ELSPYSFKELPALQVL	R	E	L	F	K	E	0	0	0	0	0	0	1	0	0	0	1	1	0	1	1	2	0	0	1	0	0	8	0	969.481	7859	7859	243	250	yes	yes	2	0.0036851	103.83	10.3	5.43	3	3	3	3	3	3
ELSPYSFKELPALQVLDLSNNPNLR	LSSLHDFRELSPYSFK	LSNNPNLRSLTAEVIF	R	E	L	L	R	S	1	1	3	1	0	1	2	0	0	0	6	1	0	1	3	3	0	0	1	1	0	25	1	2856.5	7859	7859	243	267	yes	yes	4	9.957e-37	166.49	14	0
ELTEEKETAVEFLSSA	EKMDLTAKELTEEKET	AVEFLSSA________	K	E	L	S	A	-	2	0	0	0	0	0	5	0	0	0	2	1	0	1	0	2	2	0	0	1	0	16	1	1781.86	26997	26997	76	91	yes	yes	2	5.2216e-05	126.71	14.3	0.471
ELTESTPSEK	VRGSGLRKELTESTPS	TESTPSEKDSGPDDKK	K	E	L	E	K	D	0	0	0	0	0	0	3	0	0	0	1	1	0	0	1	2	2	0	0	0	0	10	0	1119.53	26631	26631	30	39	yes	yes	2	0.025887	64.711	10	0
ELTLQAMADGVNK	GKTVDGPRELTLQAMA	AMADGVNKGRGGKGSI	R	E	L	N	K	G	2	0	1	1	0	1	1	1	0	0	2	1	1	0	0	0	1	0	0	1	0	13	0	1388.7	7094	7094	145	157	yes	yes	2	1.7461e-06	101.32	7.55	3.42	1		1	1	1
ELTLQAMADGVNKGR	GKTVDGPRELTLQAMA	ADGVNKGRGGKGSIYV	R	E	L	G	R	G	2	1	1	1	0	1	1	2	0	0	2	1	1	0	0	0	1	0	0	1	0	15	1	1601.82	7094	7094	145	159	yes	yes	2;3	8.4742e-05	103.14	10	0
ELTQSSLICTK	IQPEGVKKELTQSSLI	QSSLICTKGTTVSEPV	K	E	L	T	K	G	0	0	0	0	1	1	1	0	0	1	2	1	0	0	0	2	2	0	0	0	0	11	0	1278.65	9640	9640	264	274	yes	yes	2	5.28e-07	127.7	3.92	2.25	3	5	3	3	6	2
ELTYEAKR	RLNFDLLKELTYEAKR	ELTYEAKRMIEGVVYE	K	E	L	K	R	M	1	1	0	0	0	0	2	0	0	0	1	1	0	0	0	0	1	0	1	0	0	8	1	1008.52	576	576	825	832	yes	yes	2	0.024777	65.252	11	0
ELVADSVR	VYMLHPAKELVADSVR	ELVADSVRFPIEKCFK	K	E	L	V	R	F	1	1	0	1	0	0	1	0	0	0	1	0	0	0	0	1	0	0	0	2	0	8	0	887.471	455;389	455	1205	1212	no	no	2	1.3364e-10	150.05	4.94	2.49	1	2	2	2	4	1
ELVADSVRFPIEK	VYMLHPAKELVADSVR	SVRFPIEKCFKNKIYN	K	E	L	E	K	C	1	1	0	1	0	0	2	0	0	1	1	1	0	1	1	1	0	0	0	2	0	13	1	1501.81	455	455	1205	1217	yes	yes	2;3	2.6003e-05	138.21	4.12	2	2	2	2	3	3	2
ELVNESIR	AVGIEHIRELVNESIR	ELVNESIRNVKDDDPT	R	E	L	I	R	N	0	1	1	0	0	0	2	0	0	1	1	0	0	0	0	1	0	0	0	1	0	8	0	958.508	17758	17758	60	67	yes	yes	2	0.0044985	102.46	17	0
ELVTVVGK	SIPCDLCKELVTVVGK	ELVTVVGKVLKDNGTE	K	E	L	G	K	V	0	0	0	0	0	0	1	1	0	0	1	1	0	0	0	0	1	0	0	3	0	8	0	843.507	1756;2306	2306	74	81	no	no	1;2	0.0024925	106.04	9.43	2.41	1
ELYETTILVPTYK	DCPPVFSKELYETTIL	TILVPTYKGVKVISVN	K	E	L	Y	K	G	0	0	0	0	0	0	2	0	0	1	2	1	0	0	1	0	3	0	2	1	0	13	0	1568.83	72;483	72	296	308	no	no	2;3	3.2494e-05	141.58	2.56	1.07	2	2	3	2
ELYRGGLESVNFQTAADQAR	PEYLQCVKELYRGGLE	QTAADQARGLINAWVE	K	E	L	A	R	G	3	2	1	1	0	2	2	2	0	0	2	0	0	1	0	1	1	0	1	1	0	20	1	2224.09	Q6V115;P19104;20482	Q6V115	124	143	no	no	3;4	8.4332e-22	177	5.48	3.69	3	3	3	2	2	2
ELYVMEISDNPGVHEAGEPEFK	AGKSVELRELYVMEIS	EAGEPEFKYIGNMHGN	R	E	L	F	K	Y	1	0	1	1	0	0	5	2	1	1	1	1	1	1	2	1	0	0	1	2	0	22	0	2489.14	1909;1604	1604	456	477	no	no	3	6.4667e-18	150.94	4.8	1.17			1	1	1	2
EMALDWK	GEVIESFKEMALDWKV	KEMALDWKVPVSTNRY	K	E	M	W	K	V	1	0	0	1	0	0	1	0	0	0	1	1	1	0	0	0	0	1	0	0	0	7	0	891.416	1055;9118	1055	806	812	yes	no	2	0.021454	85.813	4.86	1.46			2	1	1	2
EMANMKEEFEK	LKSAESEKEMANMKEE	NMKEEFEKTKEELAKS	K	E	M	E	K	T	1	0	1	0	0	0	4	0	0	0	0	2	2	1	0	0	0	0	0	0	0	11	1	1384.6	167;2895	167	856	866	no	no	3	0.00011366	98.156	10	0
EMTGIWR	YRNFEIPKEMTGIWRY	KEMTGIWRYLTNAYSR	K	E	M	W	R	Y	0	1	0	0	0	0	1	1	0	1	0	0	1	0	0	0	1	1	0	0	0	7	0	891.427	11834	11834	213	219	yes	yes	2	0.031589	72.138	16	0
EMVFQLQR	SRKCPAIKEMVFQLQR	EMVFQLQRECYLKHDL	K	E	M	Q	R	E	0	1	0	0	0	2	1	0	0	0	1	0	1	1	0	0	0	0	0	1	0	8	0	1049.53	12122	12122	79	86	yes	yes	2	0.010486	82.671	15	0
EMVGELLGYR	LIQWHPPKEMVGELLG	VGELLGYRLQYRRLDE	K	E	M	Y	R	L	0	1	0	0	0	0	2	2	0	0	2	0	1	0	0	0	0	0	1	1	0	10	0	1165.58	6084	6084	20	29	yes	yes	2	2.4214e-05	126.31	4.83	1.57		1	2	2	2	3
EMWLKDTEALR	TPYYREVREMWLKDTE	LKDTEALRAELTKDLE	R	E	M	L	R	A	1	1	0	1	0	0	2	0	0	0	2	1	1	0	0	0	1	1	0	0	0	11	1	1390.69	P32918;12041	P32918	96	106	yes	no	3	5.8478e-07	120.06	16.7	0.471
EMYTTHEDVEVGR	PHIGECLREMYTTHED	HEDVEVGRCVRRFAGV	R	E	M	G	R	C	0	1	0	1	0	0	3	1	1	0	0	0	1	0	0	0	2	0	1	2	0	13	0	1564.68	14001	14001	148	160	yes	yes	3	0.0012016	62.287	9	0
ENAMLEYLK	SERLIPQRENAMLEYL	NAMLEYLKIAQDLEMY	R	E	N	L	K	I	1	0	1	0	0	0	2	0	0	0	2	1	1	0	0	0	0	0	1	0	0	9	0	1109.54	4836;4547	4836	125	133	no	no	2	0.0042256	86.898	8.53	4.49	2		1	1	1
ENDEGLQR	LGAPVPVRENDEGLQR	ENDEGLQRALQFAMAE	R	E	N	Q	R	A	0	1	1	1	0	1	2	1	0	0	1	0	0	0	0	0	0	0	0	0	0	8	0	959.431	P81061;14227;18062	P81061	16	23	yes	no	2	0.013729	91.318	19	0
ENEVCKTEVIR	CQQAIDCKENEVCKTE	VCKTEVIRVVGSISII	K	E	N	I	R	V	0	1	1	0	1	0	3	0	0	1	0	1	0	0	0	0	1	0	0	2	0	11	1	1375.68	20430	20430	65	75	yes	yes	2;3	2.6231e-30	191.29	18.7	1.17
ENGEGVTDSLQFSVK	RLLVYYVRENGEGVTD	DSLQFSVKSTFENQVL	R	E	N	V	K	S	0	0	1	1	0	1	2	2	0	0	1	1	0	1	0	2	1	0	0	2	0	15	0	1608.76	5166	5166	364	378	yes	yes	2	9.974e-06	87.647	18	0
ENHFNPPIIAR	NVDATSVKENHFNPPI	FNPPIIARYIRINPTH	K	E	N	A	R	Y	1	1	2	0	0	0	1	0	1	2	0	0	0	1	2	0	0	0	0	0	0	11	0	1306.68	339	339	1381	1391	yes	yes	3	1.2089e-07	129.82	6	0						1
ENINISLDHR	IFLDPEKRENINISLD	INISLDHRSRIFQNLN	R	E	N	H	R	S	0	1	2	1	0	0	1	0	1	2	1	0	0	0	0	1	0	0	0	0	0	10	0	1209.61	2406	2406	197	206	yes	yes	3	0.0013824	84.479	9	0
ENIVDNSGYVSAYK	KGKGKSGRENIVDNSG	SGYVSAYKNAGTYDAK	R	E	N	Y	K	N	1	0	2	1	0	0	1	1	0	1	0	1	0	0	0	2	0	0	2	2	0	14	0	1557.73	2706	2706	146	159	yes	yes	2	3.3528e-05	90.707	18	0
ENLAIQTR	MELLPGDRENLAIQTR	ENLAIQTRGGPEKHEV	R	E	N	T	R	G	1	1	1	0	0	1	1	0	0	1	1	0	0	0	0	0	1	0	0	0	0	8	0	943.509	18344	18344	57	64	yes	yes	2	1.0005e-06	137.06	15.8	0.898
ENLEIDSLSGIITTK	EAESENVKENLEIDSL	LSGIITTKESLIGLEN	K	E	N	T	K	E	0	0	1	1	0	0	2	1	0	3	2	1	0	0	0	2	2	0	0	0	0	15	0	1631.86	72;483	72	867	881	no	no	2;3	0.00018792	99.055	2	0.707	1	2	1
ENMDRDIALLHLK	IHPKYNWKENMDRDIA	DIALLHLKRPVIFSDY	K	E	N	L	K	R	1	1	1	2	0	0	1	0	1	1	3	1	1	0	0	0	0	0	0	0	0	13	1	1566.82	3477	3477	444	456	yes	yes	3;4	1.1577e-06	121.45	9.17	0.373
ENMMLQALEDGLK	MLENSQMKENMMLQAL	QALEDGLKEDVQAIRA	K	E	N	L	K	E	1	0	1	1	0	1	2	1	0	0	3	1	2	0	0	0	0	0	0	0	0	13	0	1490.71	14241	14241	59	71	yes	yes	2;3	3.3834e-07	139.46	12	0
ENMMLQALEDGLKEDVQAIR	MLENSQMKENMMLQAL	KEDVQAIRAELSQLSA	K	E	N	I	R	A	2	1	1	2	0	2	3	1	0	1	3	1	2	0	0	0	0	0	0	1	0	20	1	2302.13	14241	14241	59	78	yes	yes	2;3;4	4.3275e-39	165.06	9.9	3.71	3	2	2	2	1	2
ENNLVIFHR	VSGLALDRENNLVIFH	NNLVIFHRVIPLLISP	R	E	N	H	R	V	0	1	2	0	0	0	1	0	1	1	1	0	0	1	0	0	0	0	0	1	0	9	0	1140.6	14851	14851	27	35	yes	yes	2;3	2.6521e-48	198.65	9.86	1.12
ENPEEEVLER	TSKFVPSKENPEEEVL	PEEEVLERNIRIIVPL	K	E	N	E	R	N	0	1	1	0	0	0	5	0	0	0	1	0	0	0	1	0	0	0	0	1	0	10	0	1242.57	19859	19859	42	51	yes	yes	2	0.004372	90.142	18	0
ENPGLTQDIIMK	PVFNEAEKENPGLTQD	LTQDIIMKILEKKSVD	K	E	N	M	K	I	0	0	1	1	0	1	1	1	0	2	1	1	1	0	1	0	1	0	0	0	0	12	0	1357.69	24762	24762	11	22	yes	yes	2	0.0032235	61.423	17	0
ENPLQFR	VSAQEIRKENPLQFRF	KENPLQFRFRAKFFPE	K	E	N	F	R	F	0	1	1	0	0	1	1	0	0	0	1	0	0	1	1	0	0	0	0	0	0	7	0	902.461	4836;4547	4836	41	47	no	no	2	0.0098958	114.02	8.21	4.69	2	1		2
ENQSILITGESGAGK	YQFMLTDRENQSILIT	TGESGAGKTVNTKRVI	R	E	N	G	K	T	1	0	1	0	0	1	2	3	0	2	1	1	0	0	0	2	1	0	0	0	0	15	0	1502.76	167	167	172	186	no	no	2;3	1.6358e-05	128.06	10	0
ENSLLYDNAYSSIGNK	NWGLVTYRENSLLYDN	AYSSIGNKERVVTVIA	R	E	N	N	K	E	1	0	3	1	0	0	1	1	0	1	2	1	0	0	0	3	0	0	2	0	0	16	0	1786.84	1250;12091	1250	362	377	yes	no	2;3	3.7158e-06	90.348	4.17	2.07	2	1	2	1	2	2
ENSLLYDNAYSSIGNKER	NWGLVTYRENSLLYDN	SSIGNKERVVTVIAHE	R	E	N	E	R	V	1	1	3	1	0	0	2	1	0	1	2	1	0	0	0	3	0	0	2	0	0	18	1	2071.98	1250;12091	1250	362	379	yes	no	3	8.4998e-05	63.302	6	0						1
ENVQVIVEMIHFK	HDLCSAAKENVQVIVE	IVEMIHFKDLLQHEPY	K	E	N	F	K	D	0	0	1	0	0	1	2	0	1	2	0	1	1	1	0	0	0	0	0	3	0	13	0	1584.83	12122	12122	100	112	yes	yes	3	0.00044619	69.456	14.7	0.471
EPAHDAWAEDVDLR	GIFPVLCKEPAHDAWA	WAEDVDLRVNLGMNVV	K	E	P	L	R	V	3	1	0	3	0	0	2	0	1	0	1	0	0	0	1	0	0	1	0	1	0	14	0	1622.73	10186	10186	88	101	yes	yes	3	2.2704e-05	85.271	11	0
EPAVAYWPGR	TTYEGGMREPAVAYWP	AVAYWPGRIAPGSFHS	R	E	P	G	R	I	2	1	0	0	0	0	1	1	0	0	0	0	0	0	2	0	0	1	1	1	0	10	0	1144.57	8202	8202	230	239	yes	yes	2	0.0050227	88.495	11	0
EPDNEISSDCNHLLWNYK	LECLQDVREPDNEISS	NHLLWNYKLNLTTDPK	R	E	P	Y	K	L	0	0	3	2	1	0	2	0	1	1	2	1	0	0	1	2	0	1	1	0	0	18	0	2232.97	780	780	109	126	yes	yes	3	1.7914e-09	144.97	6	0.707					1	2
EPEADLPYYR	VHWQRPGKEPEADLPY	EADLPYYRYRAPSAEV	K	E	P	Y	R	Y	1	1	0	1	0	0	2	0	0	0	1	0	0	0	2	0	0	0	2	0	0	10	0	1251.58	10397	10397	19	28	yes	yes	2	5.4953e-05	128.27	5	3.28		2	3	2	1	1
EPEAITFETPFGK	AKHFNYPKEPEAITFE	TFETPFGKFGIFTCFD	K	E	P	G	K	F	1	0	0	0	0	0	3	1	0	1	0	1	0	2	2	0	2	0	0	0	0	13	0	1464.71	6577;13826	6577	94	106	yes	no	2	2.0398e-06	117.93	10.8	0.433
EPFYVGGAPDFSK	PHAFLNLKEPFYVGGA	GGAPDFSKLARAAAIS	K	E	P	S	K	L	1	0	0	1	0	0	1	2	0	0	0	1	0	2	2	1	0	0	1	1	0	13	0	1412.66	166;804;5416	166	1661	1673	no	no	2	9.8725e-05	95.428	2.78	1.31	2	2	2	2	1
EPGCGCCLTCALPAGQPCGVYTER	________________	PCGVYTERCARGVRCL	K	E	P	E	R	C	2	1	0	0	5	1	2	4	0	0	2	0	0	0	3	0	2	0	1	1	0	24	0	2712.12	Q9DGI2	Q9DGI2	6	29	yes	yes	3	7.0087e-10	80.412	15	0
EPGLQIWR	AEFAKAGKEPGLQIWR	EPGLQIWRIEKFDLVP	K	E	P	W	R	I	0	1	0	0	0	1	1	1	0	1	1	0	0	0	1	0	0	1	0	0	0	8	0	997.535	2080;3462;4097;CON__Q3SX14	3462	13	20	no	no	2	0.0002206	116.9	8.67	5.44			2	1	1
EPINVGVTK	ICQLVAGKEPINVGVT	PINVGVTKAKNVGAVE	K	E	P	T	K	A	0	0	1	0	0	0	1	1	0	1	0	1	0	0	1	0	1	0	0	2	0	9	0	955.534	2706	2706	101	109	yes	yes	2	0.023265	77.662	18	0
EPITFDLDIR	LPVICNPREPITFDLD	ITFDLDIRFQQVAPQ_	R	E	P	I	R	F	0	1	0	2	0	0	1	0	0	2	1	0	0	1	1	0	1	0	0	0	0	10	0	1217.63	24541	24541	94	103	yes	yes	2	1.0417e-09	146.11	2.88	1.05	1	2	2	3
EPLISGWLFFR	NKPPRNPKEPLISGWL	ISGWLFFRYLAIGCYV	K	E	P	F	R	Y	0	1	0	0	0	0	1	1	0	1	2	0	0	2	1	1	0	1	0	0	0	11	0	1363.73	1013;4729;3669;1732	1732	671	681	no	no	2	1.2253e-06	119.27	10	0
EPPHLMSMFGGKPLIVYK	QKRVVQGKEPPHLMSM	GKPLIVYKGGTSREGG	K	E	P	Y	K	G	0	0	0	0	0	0	1	2	1	1	2	2	2	1	3	1	0	0	1	1	0	18	1	2043.07	2080;3462;4097	3462	479	496	no	no	4	1.1933e-09	156.67	8.83	0.687
EPSMQVASFIYSHMR	TLADAVQKEPSMQVAS	SFIYSHMRALGRSTAP	K	E	P	M	R	A	1	1	0	0	0	1	1	0	1	1	0	0	2	1	1	3	0	0	1	1	0	15	0	1781.82	746	746	274	288	yes	yes	3	3.097e-05	76.341	2	0.816	1	1	1
EPVFIGGVPESLLTSSLTTR	NPKATDHREPVFIGGV	LTSSLTTRNSFIGCIR	R	E	P	T	R	N	0	1	0	0	0	0	2	2	0	1	3	0	0	1	2	3	3	0	0	2	0	20	0	2102.13	27504	27504	31	50	yes	yes	3	1.3661e-05	74.029	3.67	0.471			1	2
EQDGECGETVPMDCSR	EYGTNISKEQDGECGE	TVPMDCSRYPNTTSED	K	E	Q	S	R	Y	0	1	0	2	2	1	3	2	0	0	0	0	1	0	1	1	1	0	0	1	0	16	0	1868.7	P01003;15709	P01003	57	72	yes	no	2;3	5.9076e-10	167.29	11.4	5.32	5	2	1	4	1
EQDTSAHLER	MMAEELKKEQDTSAHL	DTSAHLERMKKNLDQT	K	E	Q	E	R	M	1	1	0	1	0	1	2	0	1	0	1	0	0	0	0	1	1	0	0	0	0	10	0	1184.54	167;4818;25669;171;252;173;10881	167	1780	1789	no	no	3	0.0044707	70.942	10	0
EQDVLVAIGK	KLRDDYTKEQDVLVAI	DVLVAIGKTYMAFGDF	K	E	Q	G	K	T	1	0	0	1	0	1	1	1	0	1	1	1	0	0	0	0	0	0	0	2	0	10	0	1070.6	15813;16947	15813	99	108	yes	no	2	0.00022538	113.46	12.1	4.3	1
EQFEDALR	DPVQSQLREQFEDALR	EQFEDALRLAERFTRR	R	E	Q	L	R	L	1	1	0	1	0	1	2	0	0	0	1	0	0	1	0	0	0	0	0	0	0	8	0	1006.47	P14018;6174;Q9YGP0;15491	P14018	326	333	yes	no	2	4.1065e-22	162.25	11.4	5.35	2	3	4	2	2	1
EQFPDLTGYER	ILKKNMEKEQFPDLTG	PDLTGYERFGLGNVNY	K	E	Q	E	R	F	0	1	0	1	0	1	2	1	0	0	1	0	0	1	1	0	1	0	1	0	0	11	0	1353.62	28084	28084	15	25	yes	yes	2	1.0641e-06	145.28	9.95	5.42	2	2	2	1	1	3
EQKEEVAEALGTFALR	DTCRAPTREQKEEVAE	ALGTFALRFYQHMAES	R	E	Q	L	R	F	3	1	0	0	0	1	4	1	0	0	2	1	0	1	0	0	1	0	0	1	0	16	1	1789.92	13582	13582	49	64	yes	yes	3	2.2653e-07	131.72	8.5	0.5
EQLAIAEFAR	________________	LAIAEFARSLLIIPNT	R	E	Q	A	R	S	3	1	0	0	0	1	2	0	0	1	1	0	0	1	0	0	0	0	0	0	0	10	0	1146.6	17561	17561	4	13	yes	yes	2	0.034185	63.32	19	0
EQLEEFEAQLR	ARTAEVTKEQLEEFEA	EEFEAQLRCHGFKLEE	K	E	Q	L	R	C	1	1	0	0	0	2	4	0	0	0	2	0	0	1	0	0	0	0	0	0	0	11	0	1390.67	15394	15394	126	136	yes	yes	2;3	1.2853e-07	124.42	14.5	0.656
EQLLNYDAK	IADEEVEREQLLNYDA	QLLNYDAKQSDLPPGR	R	E	Q	A	K	Q	1	0	1	1	0	1	1	0	0	0	2	1	0	0	0	0	0	0	1	0	0	9	0	1092.55	20862	20862	122	130	yes	yes	2	0.053343	64.82	11.5	0.5
EQLLSQLQSVQDTLGR	LADLRRRKEQLLSQLQ	SVQDTLGRDQEDTRET	K	E	Q	G	R	D	0	1	0	1	0	4	1	1	0	0	4	0	0	0	0	2	1	0	0	1	0	16	0	1813.95	458;139	139	1211	1226	no	no	2;3	2.8734e-68	156.49	2.9	1.14	1	3	3	2	1
EQMSELEQR	KTKTNQLKEQMSELEQ	QMSELEQRAMLQKGRV	K	E	Q	Q	R	A	0	1	0	0	0	2	3	0	0	0	1	0	1	0	0	1	0	0	0	0	0	9	0	1148.51	3846;1555	1555	832	840	no	no	2	0.0088223	91.087	7	0
EQNSRELPQHQSVENDSRPK	LWWPKESREQNSRELP	VENDSRPKFDSPEVDG	R	E	Q	P	K	F	0	2	2	1	0	3	3	0	1	0	1	1	0	0	2	3	0	0	0	1	0	20	2	2377.14	713;Q9I832	713	1111	1130	no	no	4	1.0189e-10	96.707	13	0
EQNYSDDVLANMISEPR	EVDELLQKEQNYSDDV	ANMISEPRISYGNDAL	K	E	Q	P	R	I	1	1	2	2	0	1	2	0	0	1	1	0	1	0	1	2	0	0	1	1	0	17	0	1979.89	2256	2256	550	566	yes	yes	2;3	7.1884e-08	103.66	8.3	0.458
EQQAVYYLLVK	KTLMPLDREQQAVYYL	AVYYLLVKATDGGGRF	R	E	Q	V	K	A	1	0	0	0	0	2	1	0	0	0	2	1	0	0	0	0	0	0	2	2	0	11	0	1352.73	72;11995	72	1311	1321	no	no	2;3	0.0013481	88.596	2.64	1.07	1	5	3	1	1
EQVANSAFVER	YYITGESKEQVANSAF	ANSAFVERVRKRGFEV	K	E	Q	E	R	V	2	1	1	0	0	1	2	0	0	0	0	0	0	1	0	1	0	0	0	2	0	11	0	1248.61	C7G498;C7G493;2075	C7G498	492	502	no	no	2	8.2371e-07	122.7	19	0
EQVAQSVEGLR	TPLADDLKEQVAQSVE	AQSVEGLRKGLSPYAQ	K	E	Q	L	R	K	1	1	0	0	0	2	2	1	0	0	1	0	0	0	0	1	0	0	0	2	0	11	0	1214.63	2574	2574	209	219	yes	yes	2	0.00027768	103.91	14	0
EQVEELR	EEVRDRLREQVEELRK	REQVEELRKNLAPYSS	R	E	Q	L	R	K	0	1	0	0	0	1	3	0	0	0	1	0	0	0	0	0	0	0	0	1	0	7	0	901.451	P32918;12041	P32918	177	183	yes	no	2	7.7308e-13	143.94	17	0
EQVEELRK	EEVRDRLREQVEELRK	EQVEELRKNLAPYSSE	R	E	Q	R	K	N	0	1	0	0	0	1	3	0	0	0	1	1	0	0	0	0	0	0	0	1	0	8	1	1029.55	P32918;12041	P32918	177	184	yes	no	2;3	3.5608e-05	122.44	17	0
EQVEISKEELDQEDPYLHDGCR	ISDDAPKKEQVEISKE	PYLHDGCRGGGPCSQQ	K	E	Q	C	R	G	0	1	0	3	1	2	5	1	1	1	2	1	0	0	1	1	0	0	1	1	0	22	1	2688.2	2599;5469	2599	161	182	no	no	4	8.2337e-18	153.19	9	0
EQYEEEQEAK	RHDCDLLREQYEEEQE	YEEEQEAKGELQRALS	R	E	Q	A	K	G	1	0	0	0	0	2	5	0	0	0	0	1	0	0	0	0	0	0	1	0	0	10	0	1281.54	656;4018;8610;167;1229;2895;173	167	1353	1362	no	no	2	1.1422e-09	145.46	9.5	0.5
ERLDEPHFGAK	EEAVRFIKERLDEPHF	DEPHFGAKSIVLQSFY	K	E	R	A	K	S	1	1	0	1	0	0	2	1	1	0	1	1	0	1	1	0	0	0	0	0	0	11	1	1297.64	24040	24040	73	83	yes	yes	3	0.00015748	99.5	19.5	0.5
ESENEDSGLLER	SQTYFRFRESENEDSG	EDSGLLERIRNPKQLV	R	E	S	E	R	I	0	1	1	1	0	0	4	1	0	0	2	0	0	0	0	2	0	0	0	0	0	12	0	1376.61	19986	19986	55	66	yes	yes	2	7.3754e-06	140.45	15	0
ESEPICQCLSGYQGEK	NGAQCIVKESEPICQC	LSGYQGEKCEKLISIN	K	E	S	E	K	C	0	0	0	0	2	2	3	2	0	1	1	1	0	0	1	2	0	0	1	0	0	16	0	1883.8	23949	23949	24	39	yes	yes	2	3.2538e-05	95.197	5	0					1
ESESCDCLQGFQLTHSLGGGTGSGMGTLLISK	SVLDVVRKESESCDCL	MGTLLISKIREEYPDR	K	E	S	S	K	I	0	0	0	1	2	2	2	7	1	1	5	1	1	1	0	5	3	0	0	0	0	32	0	3326.52	5781	5781	31	62	yes	no	3;4	7.2884e-19	75.343	12	0
ESFDIIKR	DITEGNLRESFDIIKR	ESFDIIKRYMDGMTVG	R	E	S	K	R	Y	0	1	0	1	0	0	1	0	0	2	0	1	0	1	0	1	0	0	0	0	0	8	1	1006.54	2599;5469;5029	2599	644	651	no	no	3	0.0061908	83.313	10.2	1.17
ESGAGLPPGYAFQLTYEDSACGNR	EYAVRSLRESGAGLPP	EDSACGNRALFSLVDM	R	E	S	N	R	A	3	1	1	1	1	1	2	4	0	0	2	0	0	1	2	2	1	0	2	0	0	24	0	2559.13	12094	12094	69	92	yes	yes	2;3	7.5759e-19	100.85	11.6	0.495
ESHATLVFHNLLGEIDQQYSR	DWAYAANKESHATLVF	EIDQQYSRFLQESNVL	K	E	S	S	R	F	1	1	1	1	0	2	2	1	2	1	3	0	0	1	0	2	1	0	1	1	0	21	0	2456.21	2667;2119	2667	50	70	yes	no	4	1.117e-06	79.467	19	0
ESKADIFVDPVLHTACALDIK	KEVLNMLKESKADIFV	TACALDIKHHCAAIPP	K	E	S	I	K	H	3	0	0	3	1	0	1	0	1	2	2	2	0	1	1	1	1	0	0	2	0	21	1	2341.2	780;112	780	1019	1039	yes	no	4	6.5036e-06	64.522	6	0						1
ESKPLTGEQTTK	IFAVSHGRESKPLTGE	LTGEQTTKLDAPTNLR	R	E	S	T	K	L	0	0	0	0	0	1	2	1	0	0	1	2	0	0	1	1	3	0	0	0	0	12	1	1317.68	A0A060PIY8;76;441	A0A060PIY8	990	1001	yes	no	2;3	1.6223e-07	152.31	3.89	0.994		1	2	3	3
ESKPLTGEQTTKLDAPTNLR	IFAVSHGRESKPLTGE	LDAPTNLRFINTTEHS	R	E	S	L	R	F	1	1	1	1	0	1	2	1	0	0	3	2	0	0	2	1	4	0	0	0	0	20	2	2198.15	A0A060PIY8;76;441	A0A060PIY8	990	1009	yes	no	3;4	1.0363e-10	137.89	3	1.22	1	2	2	2	1
ESLLSFIEK	KMEWENNRESLLSFIE	SLLSFIEKVVYTPLTR	R	E	S	E	K	V	0	0	0	0	0	0	2	0	0	1	2	1	0	1	0	2	0	0	0	0	0	9	0	1064.58	1604;21372	1604	339	347	yes	no	2	0.010912	88.495	4	2	1	1	1	1	1	1
ESLPSWLHWNAESSSLEGLPLDTDK	VQVSEAGKESLPSWLH	GLPLDTDKGVHYISVT	K	E	S	D	K	G	1	0	1	2	0	0	3	1	1	0	5	1	0	0	2	5	1	2	0	0	0	25	0	2810.34	4210	4210	101	125	yes	yes	3	1.3303e-32	118.9	14.5	0.5
ESMQHVSQLVLSNK	GETEESHRESMQHVSQ	SQLVLSNKSVCIMQKW	R	E	S	N	K	S	0	0	1	0	0	2	1	0	1	0	2	1	1	0	0	3	0	0	0	2	0	14	0	1598.81	4131;6583	4131	166	179	yes	no	3	8.2021e-06	88.561	12	0
ESNALLVYQIVEPSVR	IRATDADKESNALLVY	QIVEPSVRKYFAIDSS	K	E	S	V	R	K	1	1	1	0	0	1	2	0	0	1	2	0	0	0	1	2	0	0	1	3	0	16	0	1815.97	72;483	72	216	231	no	no	2;3	7.4941e-06	82.59	2.33	0.471		2	1
ESNLQVASFVYSHMK	TIANVAMKESNLQVAS	SFVYSHMKSLSKSRLP	K	E	S	M	K	S	1	0	1	0	0	1	1	0	1	0	1	1	1	1	0	3	0	0	1	2	0	15	0	1738.83	169	169	501	515	no	no	3	2.5823e-06	85.622	2.17	1.07	2	2	1	1
ESNMNHSTGQFELR	DPRTCCTRESNMNHST	STGQFELRMLTQNSLS	R	E	S	L	R	M	0	1	2	0	0	1	2	1	1	0	1	0	1	1	0	2	1	0	0	0	0	14	0	1648.73	11593	11593	118	131	yes	yes	3	0.00017088	72.321	1.33	0.471	2	1
ESQGSVPAVDASNQTLESAEDAEDR	ASAGVDSRESQGSVPA	SAEDAEDRHSIENNEV	R	E	S	D	R	H	4	1	1	3	0	2	4	1	0	0	1	0	0	0	1	4	1	0	0	2	0	25	0	2604.14	Q9I832	Q9I832	230	254	yes	yes	3	9.5944e-30	108.44	13.2	1.07
ESSQLLKDFIISVAR	GHSQSAGRESSQLLKD	DFIISVARSFENVVMG	R	E	S	A	R	S	1	1	0	1	0	1	1	0	0	2	2	1	0	1	0	3	0	0	0	1	0	15	1	1704.94	3276	3276	66	80	yes	yes	3	7.3876e-06	92.38	3.4	1.62	1	1		1	2
ESSYACYYDDER	LDFSTCHRESSYACYY	ACYYDDERQTYLGDWY	R	E	S	E	R	Q	1	1	0	2	1	0	2	0	0	0	0	0	0	0	0	2	0	0	3	0	0	12	0	1556.57	9286	9286	160	171	yes	yes	2	4.6888e-08	148.18	9.76	3.89	1		1	1	1
ESTDGEATVTTAAGSQSGK	ELEAPSPRESTDGEAT	AAGSQSGKGRSGQRPV	R	E	S	G	K	G	3	0	0	1	0	1	2	3	0	0	0	1	0	0	0	3	4	0	0	1	0	19	0	1795.81	713	713	628	646	yes	yes	2;3	1.8693e-58	211.29	6.59	3.73	4	4	3	4	4	1
ESTLHLVLR	LSDYNIQKESTLHLVL	STLHLVLRLRGGMQIF	K	E	S	L	R	L	0	1	0	0	0	0	1	0	1	0	3	0	0	0	0	1	1	0	0	1	0	9	0	1066.61	11531;2058;26738	11531	100	108	yes	no	2;3	4.686e-10	149.57	11.3	6.23	4	5	4			2
ESVFHCGVLYEDSLYSPFK	FFITQLPRESVFHCGV	DSLYSPFKGQLELHED	R	E	S	F	K	G	0	0	0	1	1	0	2	1	1	0	2	1	0	2	1	3	0	0	2	2	0	19	0	2276.05	14651	14651	61	79	yes	yes	3	3.2524e-07	88.565	18	0
ESVLSDSGVSEYEKDNIK	SLLVTCNKESVLSDSG	EYEKDNIKIYKNGTTV	K	E	S	I	K	I	0	0	1	2	0	0	3	1	0	1	1	2	0	0	0	4	0	0	1	2	0	18	1	1997.94	188;746;17759	746	973	990	no	no	3	9.7356e-08	130.27	2	0.816	4	4	4
ESVVPVYTR	VDGGSPQKESVVPVYT	SVVPVYTRILPPEVSL	K	E	S	T	R	I	0	1	0	0	0	0	1	0	0	0	0	0	0	0	1	1	1	0	1	3	0	9	0	1048.56	72;483	72	907	915	no	no	2	0.00039047	119.68	2.58	1.38	3	4	2	1	2
ESYLQIPSAK	ISINFVNKESYLQIPS	YLQIPSAKIHSQTNIT	K	E	S	A	K	I	1	0	0	0	0	1	1	0	0	1	1	1	0	0	1	2	0	0	1	0	0	10	0	1134.59	23949	23949	52	61	yes	yes	2	0.00010292	119.53	3.36	1.67	2	2	2	1	3	1
ETADQLQQAEITK	TELGSNAKETADQLQQ	LQQAEITKQLNTLLQS	K	E	T	T	K	Q	2	0	0	1	0	3	2	0	0	1	1	1	0	0	0	0	2	0	0	0	0	13	0	1473.73	2574	2574	43	55	yes	yes	2;3	2.684e-06	124.07	14	0
ETALDILEFPKPR	ILNPVIVKETALDILE	ILEFPKPRSIFWGWDK	K	E	T	P	R	S	1	1	0	1	0	0	2	0	0	1	2	1	0	1	2	0	1	0	0	0	0	13	1	1527.83	7675	7675	250	262	yes	yes	3	5.3058e-05	100.73	13.5	1.12
ETAQALAQLSR	NQNTLRIKETAQALAQ	QALAQLSRWDRGTNHL	K	E	T	S	R	W	3	1	0	0	0	2	1	0	0	0	2	0	0	0	0	1	1	0	0	0	0	11	0	1186.63	3947;9852	3947	169	179	yes	no	2	1.765e-05	115.33	9	0
ETATPPYESR	KCFKGKARETATPPYE	ATPPYESRNKTSAPSN	R	E	T	S	R	N	1	1	0	0	0	0	2	0	0	0	0	0	0	0	2	1	2	0	1	0	0	10	0	1149.53	15	15	1030	1039	yes	yes	2	0.0021203	79.986	10.7	0.471
ETDQGAYTCEAINTR	TLTIRDVKETDQGAYT	TCEAINTRGMVFGIPD	K	E	T	T	R	G	2	1	1	1	1	1	2	1	0	1	0	0	0	0	0	0	3	0	1	0	0	15	0	1727.74	1980	1980	39	53	yes	yes	2	9.5277e-05	132.23	1.75	0.433	1	3
ETDTLTGQSVGTFPVIQPGR	HDEEDLHRETDTLTGQ	FPVIQPGRFPSHQPEN	R	E	T	G	R	F	0	1	0	1	0	2	1	3	0	1	1	0	0	1	2	1	4	0	0	2	0	20	0	2102.06	11387	11387	23	42	yes	yes	2;3	5.3581e-16	167.14	7.71	1.39						2
ETFHPFVPEHLLIR	DSRDTNGRETFHPFVP	VPEHLLIRGYLPKTFW	R	E	T	I	R	G	0	1	0	0	0	0	2	0	2	1	2	0	0	2	2	0	1	0	0	1	0	14	0	1733.93	11075	11075	236	249	yes	yes	3;4	5.7112e-29	127.79	13.7	0.7
ETFLDPFVLR	LGWSTPEKETFLDPFV	FLDPFVLRDLLPTSLG	K	E	T	L	R	D	0	1	0	1	0	0	1	0	0	0	2	0	0	2	1	0	1	0	0	1	0	10	0	1235.65	7816;420	7816	27	36	yes	no	2	0.0043451	90.263	11.2	0.433
ETFSATEVPVGK	FKYMTDTRETFSATEV	ATEVPVGKNVLLVLLQ	R	E	T	G	K	N	1	0	0	0	0	0	2	1	0	0	0	1	0	1	1	1	2	0	0	2	0	12	0	1263.63	30070	30070	16	27	yes	yes	2	0.0019143	72.731	11	0
ETGITVNGNQIPLPFSLK	DGVVLEVKETGITVNG	IPLPFSLKSILIEDTC	K	E	T	L	K	S	0	0	2	0	0	1	1	2	0	2	2	1	0	1	2	1	2	0	0	1	0	18	0	1927.04	1055	1055	79	96	yes	yes	2;3	1.3327e-06	86.016	2.45	1.37	4	2	2	2	1
ETNLLYDPNESASSNQQR	NWGLITYRETNLLYDP	SASSNQQRVAAVVAHE	R	E	T	Q	R	V	1	1	3	1	0	2	2	0	0	0	2	0	0	0	1	3	1	0	1	0	0	18	0	2064.93	4269	4269	254	271	yes	yes	2;3	2.2312e-09	155.2	4.2	1.33	1		1	3	4	1
ETNVLGNQYHDTLCTSCR	QNCTQLGKETNVLGNQ	DTLCTSCRTGGSNSTQ	K	E	T	C	R	T	0	1	2	1	2	1	1	1	1	0	2	0	0	0	0	1	3	0	1	1	0	18	0	2166.94	19295	19295	38	55	yes	yes	3	2.0604e-05	78.95	14	0
ETQALVLAPTR	QQLEIDLKETQALVLA	ALVLAPTRELAQQVIL	K	E	T	T	R	E	2	1	0	0	0	1	1	0	0	0	2	0	0	0	1	0	2	0	0	1	0	11	0	1197.67	7583	7583	118	128	yes	yes	2	0.021215	62.232	12	0
ETQEQGELLR	GRLLRQARETQEQGEL	QEQGELLRASVRELEG	R	E	T	L	R	A	0	1	0	0	0	2	3	1	0	0	2	0	0	0	0	0	1	0	0	0	0	10	0	1201.59	6759	6759	24	33	yes	yes	2	0.029676	66.056	12	0
ETVIDGTTCEPGKR	ENFYYRHKETVIDGTT	TTCEPGKRDICVEGVC	K	E	T	K	R	D	0	1	0	1	1	0	2	2	0	1	0	1	0	0	1	0	3	0	0	1	0	14	1	1561.74	15085	15085	54	67	yes	yes	3	6.8012e-06	115.12	7.4	3.57	1	1	2		1	1
ETVPAVVGIPDSSAVVGR	HSVLSDLRETVPAVVG	DSSAVVGRFFRVSIPT	R	E	T	G	R	F	2	1	0	1	0	0	1	2	0	1	0	0	0	0	2	2	1	0	0	5	0	18	0	1751.94	4210	4210	58	75	yes	yes	2;3	2.3724e-08	111.7	13.1	3					1
ETVQNFVLCLK	________________	QNFVLCLKGESVKEEF	K	E	T	L	K	G	0	0	1	0	1	1	1	0	0	0	2	1	0	1	0	0	1	0	0	2	0	11	0	1349.7	25258	25258	7	17	yes	yes	2	5.9871e-06	107.79	4.55	2.33	3	2	2	2	3	4
ETVTPER	APVHSMERETVTPERQ	RETVTPERQRARMQPG	R	E	T	E	R	Q	0	1	0	0	0	0	2	0	0	0	0	0	0	0	1	0	2	0	0	1	0	7	0	830.413	713	713	802	808	yes	yes	2	8.5632e-25	166.05	7.3	4.48	5	6	9	10	8	8
ETVVEVPQVTWEDIGGLEDVKR	QSNPSALRETVVEVPQ	GGLEDVKRELQELVQY	R	E	T	K	R	E	0	1	0	2	0	1	4	2	0	1	1	1	0	0	1	0	2	1	0	5	0	22	1	2497.27	1913	1913	466	487	yes	yes	3	8.9303e-18	121.21	19	0
EVALDLLQYENVAVR	QSNSFVGREVALDLLQ	QYENVAVRRVLSSEEE	R	E	V	V	R	R	2	1	1	1	0	1	2	0	0	0	3	0	0	0	0	0	0	0	1	3	0	15	0	1730.92	2299	2299	213	227	yes	yes	2;3	1.112e-91	186.56	7.17	2.83	7	5	10	16	4	1
EVALDLLQYENVAVRR	QSNSFVGREVALDLLQ	YENVAVRRVLSSEEEL	R	E	V	R	R	V	2	2	1	1	0	1	2	0	0	0	3	0	0	0	0	0	0	0	1	3	0	16	1	1887.02	2299	2299	213	228	yes	yes	3	7.0952e-07	133.48	5.75	3.07	1	1		1	1
EVCRQPK	QHIRAAGKEVCRQPKQ	KEVCRQPKQIECQAED	K	E	V	P	K	Q	0	1	0	0	1	1	1	0	0	0	0	1	0	0	1	0	0	0	0	1	0	7	1	915.46	5306	5306	163	169	yes	no	2	0.054801	73.616	1.5	0.5	1	1
EVCSEQAETGPCR	ESVEEVVREVCSEQAE	QAETGPCRAMISRWYF	R	E	V	C	R	A	1	1	0	0	2	1	3	1	0	0	0	0	0	0	1	1	1	0	0	1	0	13	0	1521.62	2256	2256	289	301	yes	yes	2	2.5345e-06	116.71	9.5	0.5
EVDEQMLNVQNK	FRGRMSMKEVDEQMLN	QMLNVQNKNSSYFVEW	K	E	V	N	K	N	0	0	2	1	0	2	2	0	0	0	1	1	1	0	0	0	0	0	0	2	0	12	0	1445.68	5781	5781	317	328	yes	yes	2;3	5.0687e-26	173.6	10.8	4.79	2	1	2	3	1
EVDFDTFFTSSK	DGVTSPMKEVDFDTFF	DTFFTSSKMITLDSIY	K	E	V	S	K	M	0	0	0	2	0	0	1	0	0	0	0	1	0	3	0	2	2	0	0	1	0	12	0	1421.64	19277	19277	100	111	yes	yes	2	4.9389e-08	120.57	2.5	1.12	1	1	1	1
EVDGGDSKASAGVDSR	SRPKFDSREVDGGDSK	ASAGVDSRESQGSVPA	R	E	V	S	R	E	2	1	0	3	0	0	1	3	0	0	0	1	0	0	0	3	0	0	0	2	0	16	1	1548.7	Q9I832	Q9I832	214	229	yes	yes	2;3	5.0849e-07	154.87	12.8	0.373
EVDIGIPDATGR	RRFGRFDREVDIGIPD	GIPDATGRLEILQIHT	R	E	V	G	R	L	1	1	0	2	0	0	1	2	0	2	0	0	0	0	1	0	1	0	0	1	0	12	0	1241.63	1913	1913	366	377	yes	yes	2	5.9136e-06	104.24	19	0
EVDSGNDIYGNPIK	HREAVSAKEVDSGNDI	DIYGNPIKRIQYEVKQ	K	E	V	I	K	R	0	0	2	2	0	0	1	2	0	2	0	1	0	0	1	1	0	0	1	1	0	14	0	1519.72	20284	20284	13	26	yes	yes	2	6.3406e-05	133.16	17.4	0.49
EVDSGNDIYGNPIKR	HREAVSAKEVDSGNDI	IYGNPIKRIQYEVKQI	K	E	V	K	R	I	0	1	2	2	0	0	1	2	0	2	0	1	0	0	1	1	0	0	1	1	0	15	1	1675.82	20284	20284	13	27	yes	yes	2;3	9.989e-15	173.25	17.4	0.781
EVEVPVTIILNNLNDNIPLFEK	DWGIPYRREVEVPVTI	DNIPLFEKINCEGTIP	R	E	V	E	K	I	0	0	4	1	0	0	3	0	0	3	3	1	0	1	2	0	1	0	0	3	0	22	0	2522.36	376	376	551	572	yes	yes	2;3;4	2.6386e-189	275.23	3.41	1.88	3	4	3	1	3	2
EVFAEAVR	ALNQEGVREVFAEAVR	EVFAEAVRAVLYPVTK	R	E	V	V	R	A	2	1	0	0	0	0	2	0	0	0	0	0	0	1	0	0	0	0	0	2	0	8	0	919.476	15849;2294	15849	167	174	yes	no	2	0.017256	80.684	19	0
EVFEMATR	AKTKEGVREVFEMATR	EVFEMATRAGLQVRKN	R	E	V	T	R	A	1	1	0	0	0	0	2	0	0	0	0	0	1	1	0	0	1	0	0	1	0	8	0	981.459	12114	12114	224	231	yes	yes	2	0.012479	80.165	17.5	0.5
EVFPVLAAK	QYKDTLPKEVFPVLAA	VFPVLAAKHCIMQANA	K	E	V	A	K	H	2	0	0	0	0	0	1	0	0	0	1	1	0	1	1	0	0	0	0	2	0	9	0	972.564	8791	8791	170	178	yes	yes	2	0.054545	64.42	8	0
EVFVTDLDAPR	DMESDPAKEVFVTDLD	VTDLDAPRNLKRVSQT	K	E	V	P	R	N	1	1	0	2	0	0	1	0	0	0	1	0	0	1	1	0	1	0	0	2	0	11	0	1260.63	220;121	220	858	868	yes	no	2	0.0052677	75.819	4	0				1
EVGLEILK	________________	EVGLEILKKNMEKEQF	K	E	V	L	K	K	0	0	0	0	0	0	2	1	0	1	2	1	0	0	0	0	0	0	0	1	0	8	0	899.533	28084	28084	2	9	yes	yes	2	0.0049221	101.54	8.64	5.07	3	1		1	2	2
EVGLEILKK	________________	VGLEILKKNMEKEQFP	K	E	V	K	K	N	0	0	0	0	0	0	2	1	0	1	2	2	0	0	0	0	0	0	0	1	0	9	1	1027.63	28084	28084	2	10	yes	yes	2;3	0.00068657	110.88	10.8	4.98	2	2	4	1	1	1
EVGTAGPK	TAGQEGSREVGTAGPK	EVGTAGPKRQRARIQQ	R	E	V	P	K	R	1	0	0	0	0	0	1	2	0	0	0	1	0	0	1	0	1	0	0	1	0	8	0	757.397	713	713	705	712	yes	yes	2	0.049643	75.043	4.5	0.5				1	1
EVGTAGPKR	TAGQEGSREVGTAGPK	VGTAGPKRQRARIQQE	R	E	V	K	R	Q	1	1	0	0	0	0	1	2	0	0	0	1	0	0	1	0	1	0	0	1	0	9	1	913.498	713	713	705	713	yes	yes	2;3	1.2971e-09	138.26	6.75	3.78	2		1	2	2	1
EVHEQAENTPFMK	ELLKEATKEVHEQAEN	AENTPFMKNFQKGQVS	K	E	V	M	K	N	1	0	1	0	0	1	3	0	1	0	0	1	1	1	1	0	1	0	0	1	0	13	0	1558.71	1452	1452	73	85	yes	yes	3	0.00013526	80.312	15	0
EVIAINQDPLGK	AKWLLQNKEVIAINQD	INQDPLGKQGYRITKD	K	E	V	G	K	Q	1	0	1	1	0	1	1	1	0	2	1	1	0	0	1	0	0	0	0	1	0	12	0	1295.71	19409;13965	19409	48	59	yes	no	2	0.0074148	64.441	12	0
EVIGMYNK	TEKYFALREVIGMYNK	EVIGMYNKLPEGLIPP	R	E	V	N	K	L	0	0	1	0	0	0	1	1	0	1	0	1	1	0	0	0	0	0	1	1	0	8	0	952.469	9639	9639	33	40	yes	yes	2	0.0094301	84.097	6.12	2.26				3	2
EVIGMYNKLPEGLIPPTTSK	TEKYFALREVIGMYNK	LIPPTTSKFAYGRVRL	R	E	V	S	K	F	0	0	1	0	0	0	2	2	0	2	2	2	1	0	3	1	2	0	1	1	0	20	1	2186.17	9639	9639	33	52	yes	yes	3	1.119e-10	134.32	9	0
EVKGDLENAFVNLVQCIQNK	DMLESIKKEVKGDLEN	LVQCIQNKQLYFADRL	K	E	V	N	K	Q	1	0	3	1	1	2	2	1	0	1	2	2	0	1	0	0	0	0	0	3	0	20	1	2317.17	887;16079	887	1008	1027	no	no	3	1.3265e-30	102.59	14	0
EVLKTMWLLR	CFMDRNGKEVLKTMWL	LKTMWLLRSSVDDIDD	K	E	V	L	R	S	0	1	0	0	0	0	1	0	0	0	3	1	1	0	0	0	1	1	0	1	0	10	1	1287.74	29257	29257	17	26	yes	yes	3	0.0011977	93.667	18.7	0.452
EVLLEVQK	EKRLRFFREVLLEVQK	EVLLEVQKHLDLSNVA	R	E	V	Q	K	H	0	0	0	0	0	1	2	0	0	0	2	1	0	0	0	0	0	0	0	2	0	8	0	956.554	10661;7566	10661	262	269	yes	no	2	8.7129e-05	125.31	9	5.66	1
EVLNMLK	IKTEMCKKEVLNMLKE	KEVLNMLKESKADIFV	K	E	V	L	K	E	0	0	1	0	0	0	1	0	0	0	2	1	1	0	0	0	0	0	0	1	0	7	0	845.468	780;112	780	1012	1018	yes	no	2	0.014118	97.473	4.71	1.31		2	1	6	5	6
EVLNMLKESK	IKTEMCKKEVLNMLKE	LNMLKESKADIFVDPV	K	E	V	S	K	A	0	0	1	0	0	0	2	0	0	0	2	2	1	0	0	1	0	0	0	1	0	10	1	1189.64	780;112	780	1012	1021	yes	no	3	0.011086	71.03	6	0						1
EVLQQVMK	VAFVNINKEVLQQVMK	EVLQQVMKWTQPVWMG	K	E	V	M	K	W	0	0	0	0	0	2	1	0	0	0	1	1	1	0	0	0	0	0	0	2	0	8	0	973.527	5125;169	169	669	676	no	no	2	0.033	77.058	3.67	1.25		1		1	1
EVLSCHDSHGAVAAAPYVL	RQIGLTKKEVLSCHDS	VAAAPYVL________	K	E	V	V	L	-	4	0	0	1	1	0	1	1	2	0	2	0	0	0	1	2	0	0	1	3	0	19	0	1994.95	7859	7859	334	352	yes	yes	2;3;4	9.0098e-16	141	11.4	5.1	2	2	3	2	3	2
EVLTDPEMR	FIDIAAAKEVLTDPEM	VLTDPEMRRKFDAGED	K	E	V	M	R	R	0	1	0	1	0	0	2	0	0	0	1	0	1	0	1	0	1	0	0	1	0	9	0	1088.52	5586	5586	388	396	yes	yes	2	0.00015256	113.18	10.7	2.37				1
EVPGNAGLFDQR	FLALPGNKEVPGNAGL	NAGLFDQRLALQWVQE	K	E	V	Q	R	L	1	1	1	1	0	1	1	2	0	0	1	0	0	1	1	0	0	0	0	1	0	12	0	1301.64	4967	4967	168	179	yes	yes	2	0.010004	61.11	9	0
EVPTTVKIPK	QLCRLFPKEVPTTVKI	PTTVKIPKIKLDYHLE	K	E	V	P	K	I	0	0	0	0	0	0	1	0	0	1	0	2	0	0	2	0	2	0	0	2	0	10	1	1110.66	5112	5112	340	349	yes	yes	2;3	0.0013177	99.864	6.19	3.36	1	3	2	2	2	1
EVQGHESSTFLGYFK	QGKAVQHREVQGHESS	STFLGYFKSGIKYKAG	R	E	V	F	K	S	0	0	0	0	0	1	2	2	1	0	1	1	0	2	0	2	1	0	1	1	0	15	0	1727.82	2080;3462;4097	3462	96	110	no	no	2;3	1.6708e-06	135.72	8.26	5.07	2	1	2	2
EVQTNDLKEVVNK	KMMEIMTREVQTNDLK	DLKEVVNKLIPDSIGK	R	E	V	N	K	L	0	0	2	1	0	1	2	0	0	0	1	2	0	0	0	0	1	0	0	3	0	13	1	1514.79	14556	14556	119	131	yes	yes	3	5.228e-05	101.39	19	0
EVQYEIFR	FDAYGRMKEVQYEIFR	EVQYEIFRSLMYWMTV	K	E	V	F	R	S	0	1	0	0	0	1	2	0	0	1	0	0	0	1	0	0	0	0	1	1	0	8	0	1082.54	3116	3116	321	328	yes	yes	2	9.2383e-05	124.98	3	0			2
EVSEAVVDTLESEYYK	DPNSEEFREVSEAVVD	TLESEYYKIPGEQMVS	R	E	V	Y	K	I	1	0	0	1	0	0	4	0	0	0	1	1	0	0	0	2	1	0	2	3	0	16	0	1859.87	13	13	111	126	yes	yes	2;3	7.4941e-06	106.3	2.11	0.994	3	3	2	1
EVVESLSLDVLK	RHCRRLPREVVESLSL	SLSLDVLKNCVDVAQR	R	E	V	L	K	N	0	0	0	1	0	0	2	0	0	0	3	1	0	0	0	2	0	0	0	3	0	12	0	1329.74	26369	26369	63	74	yes	yes	2	0.0016599	75.819	10.3	8.06	1	1		1
EVWEEADGLDPNEFDPK	PGSKDQLKEVWEEADG	DPNEFDPKTFFKLHDV	K	E	V	P	K	T	1	0	1	3	0	0	4	1	0	0	1	1	0	1	2	0	0	1	0	1	0	17	0	1988.86	7172;6496	7172	212	228	yes	no	2;3	2.6764e-07	107.5	11	0
EWLQQDIVEGR	LIYEKPVREWLQQDIV	QQDIVEGRLYYHHFGP	R	E	W	G	R	L	0	1	0	1	0	2	2	1	0	1	1	0	0	0	0	0	0	1	0	1	0	11	0	1371.68	264;6042	264	632	642	no	no	2	5.3652e-07	128.01	3	1.53	1	2	1		2
EWTAPGEFGK	ASVGKTGKEWTAPGEF	TAPGEFGKFWSQQSKV	K	E	W	G	K	F	1	0	0	0	0	0	2	2	0	0	0	1	0	1	1	0	1	1	0	0	0	10	0	1120.52	2636;14357	2636	90	99	yes	no	2	0.0082803	80.916	14	0
EWTLMLHGTQSAPYIDQIVK	VPQRGVLKEWTLMLHG	PYIDQIVKDYQSKLAM	K	E	W	V	K	D	1	0	0	1	0	2	1	1	1	2	2	1	1	0	1	1	2	1	1	1	0	20	0	2329.18	13133;7094	13133	178	197	no	no	3	3.4206e-10	90.464	9.5	0.5
EWTSANAMEK	TINFEKLREWTSANAM	TSANAMEKKSMKVYLP	R	E	W	E	K	K	2	0	1	0	0	0	2	0	0	0	0	1	1	0	0	1	1	1	0	0	0	10	0	1165.51	8047	8047	225	234	yes	yes	2	0.0081503	81.017	12.5	0.5
EWYVHTIYTVR	________________	VHTIYTVRSKENANRG	-	E	W	V	R	S	0	1	0	0	0	0	1	0	1	1	0	0	0	0	0	0	2	1	2	2	0	11	0	1465.74	18226	18226	1	11	yes	yes	3	0.0031001	65.842	2	0		1
EYDILSIK	SKKFSAAREYDILSIK	EYDILSIKAVDNGRPQ	R	E	Y	I	K	A	0	0	0	1	0	0	1	0	0	2	1	1	0	0	0	1	0	0	1	0	0	8	0	979.523	376	376	1297	1304	yes	yes	2	0.016378	89.355	2.5	1.12	2	2	2	2
EYEDAIFPNVIIGQQR	YYYLPHLREYEDAIFP	NVIIGQQRTGVSLVIG	R	E	Y	Q	R	T	1	1	1	1	0	2	2	1	0	3	0	0	0	1	1	0	0	0	1	1	0	16	0	1890.95	12381	12381	26	41	yes	yes	2;3	6.4054e-07	118.51	10.2	0.687
EYFGAICSCTCYGGQQGWR	QVGEQWQKEYFGAICS	YGGQQGWRCDNCRRPS	K	E	Y	W	R	C	1	1	0	0	3	2	1	4	0	1	0	0	0	1	0	1	1	1	2	0	0	19	0	2298.92	A0A060PIY8;76	A0A060PIY8	2408	2426	yes	no	3	2.1816e-12	158.14	2.83	1.07	1	1	2	2
EYFQVLVR	GGGAMLKREYFQVLVR	EYFQVLVRIRGGMENV	R	E	Y	V	R	I	0	1	0	0	0	1	1	0	0	0	1	0	0	1	0	0	0	0	1	2	0	8	0	1052.57	264	264	284	291	yes	yes	2	0.0035409	104.21	3	1.84	3	3	4		1	1
EYGAVTSFTELK	HLLQWAQKEYGAVTSF	VTSFTELKISRNIYIK	K	E	Y	L	K	I	1	0	0	0	0	0	2	1	0	0	1	1	0	1	0	1	2	0	1	1	0	12	0	1343.66	1730	1730	167	178	yes	yes	2	0.0015925	72.705	8.25	0.433
EYGMTYNDFFMVLTDTDMK	QLISELRKEYGMTYND	VLTDTDMKVKQYYEVP	K	E	Y	M	K	V	0	0	1	3	0	0	1	1	0	0	1	1	3	2	0	0	3	0	2	1	0	19	0	2319.97	1281;19036	1281	712	730	no	no	3	1.2901e-12	118.72	6	0						1
EYGTNISK	CMLCFYNKEYGTNISK	EYGTNISKEQDGECGE	K	E	Y	S	K	E	0	0	1	0	0	0	1	1	0	1	0	1	0	0	0	1	1	0	1	0	0	8	0	910.44	P01003;15709	P01003	49	56	yes	no	2	0.0050051	101.54	13.3	4.23				1
EYHISAGDFPEVR	EIYSQLQREYHISAGD	AGDFPEVRKMQEQLEL	R	E	Y	V	R	K	1	1	0	1	0	0	2	1	1	1	0	0	0	1	1	1	0	0	1	1	0	13	0	1518.71	6467	6467	177	189	yes	yes	3	5.1751e-07	122.34	6.38	4.69	2	1	1
EYLDGSFTQPVMR	QYRKVIFREYLDGSFT	SFTQPVMRGELDEHLG	R	E	Y	M	R	G	0	1	0	1	0	1	1	1	0	0	1	0	1	1	1	1	1	0	1	1	0	13	0	1541.72	339;274	274	1290	1302	no	no	2	0.00040567	74.987	6.5	0.5						1
EYLDGSFTQPVMRGELDEHLGILGPYIR	QYRKVIFREYLDGSFT	GILGPYIRAEVEDTIM	R	E	Y	I	R	A	0	2	0	2	0	1	3	4	1	2	4	0	1	1	2	1	1	0	2	1	0	28	1	3204.59	339;274	274	1290	1317	no	no	4	2.011e-24	91.416	6	0						1
EYLVTVVAK	FEPDTVNKEYLVTVVA	YLVTVVAKDGGEPAFS	K	E	Y	A	K	D	1	0	0	0	0	0	1	0	0	0	1	1	0	0	0	0	1	0	1	3	0	9	0	1020.59	483	483	545	553	yes	yes	2	0.045537	67.414	1.67	0.471	1	2
EYNELLTAISDSEYYTDDVNR	SVSNTISREYNELLTA	YYTDDVNRACLFVPSI	R	E	Y	N	R	A	1	1	2	3	0	0	3	0	0	1	2	0	0	0	0	2	2	0	3	1	0	21	0	2509.11	3947;9852	3947	129	149	yes	no	2;3	6.5623e-18	120.23	9	0
EYQDNRVSFLGHFIYSVAR	PASDVICKEYQDNRVS	HFIYSVARRNPFMYAP	K	E	Y	A	R	R	1	2	1	1	0	1	1	1	1	1	1	0	0	2	0	2	0	0	2	2	0	19	1	2300.13	16345;19800	16345	131	149	no	no	3;4	2.7172e-10	100.97	10	0
EYSISIYAVYPQGPSQPVTALGR	LDNLQEDREYSISIYA	QPVTALGRTYGSIQDV	R	E	Y	G	R	T	2	1	0	0	0	2	1	2	0	2	1	0	0	0	3	3	1	0	3	2	0	23	0	2495.27	3276	3276	229	251	yes	yes	3	7.9501e-23	109.32	4	0				1
EYTLTHLPQGAEYR	NTTPTKIREYTLTHLP	LPQGAEYRFRVLACNA	R	E	Y	Y	R	F	1	1	0	0	0	1	2	1	1	0	2	0	0	0	1	0	2	0	2	0	0	14	0	1676.82	1;74	1	15244	15257	no	no	3	0.00010015	77.633	10	0
EYTYSVFFCPNEK	VEPEGLSREYTYSVFF	VFFCPNEKIHISTPNK	R	E	Y	E	K	I	0	0	1	0	1	0	2	0	0	0	0	1	0	2	1	1	1	0	2	1	0	13	0	1682.73	1099;2615	1099	614	626	no	no	2	0.0010503	76.728	5.83	3.8		2		1	1
FAAATGATPIAGR	TGQRAVLKFAAATGAT	GATPIAGRFTPGTFTN	K	F	A	G	R	F	5	1	0	0	0	0	0	2	0	1	0	0	0	1	1	0	2	0	0	0	0	13	0	1202.64	6069	6069	192	204	yes	yes	2	0.00015093	97.463	16.6	1.62
FAALDGR	VQNCTFRKFAALDGRH	KFAALDGRHTSALAFR	K	F	A	G	R	H	2	1	0	1	0	0	0	1	0	0	1	0	0	1	0	0	0	0	0	0	0	7	0	748.387	323	323	1113	1119	yes	yes	2	5.1417e-18	154.09	4.14	1.55		3	2	3	3	2
FADENFILK	GKSIYGEKFADENFIL	ADENFILKHTGPGILS	K	F	A	L	K	H	1	0	1	1	0	0	1	0	0	1	1	1	0	2	0	0	0	0	0	0	0	9	0	1095.56	21947	21947	49	57	yes	yes	2	0.00407	99.815	18.8	0.433
FAEAFEAIPR	LDQYAIKKFAEAFEAI	EAFEAIPRALAENSGV	K	F	A	P	R	A	3	1	0	0	0	0	2	0	0	1	0	0	0	2	1	0	0	0	0	0	0	10	0	1149.58	7146	7146	272	281	yes	yes	2	5.9253e-05	127.76	13.7	3.77
FAEEFGNETWGATK	FLITDDEKFAEEFGNE	NETWGATK________	K	F	A	T	K	-	2	0	1	0	0	0	3	2	0	0	0	1	0	2	0	0	2	1	0	0	0	14	0	1585.7	15205	15205	187	200	yes	yes	2	0.00021166	99.927	11.7	0.471
FAEVYFAQSQQK	GDYVLVLKFAEVYFAQ	YFAQSQQKVFDVRLNG	K	F	A	Q	K	V	2	0	0	0	0	3	1	0	0	0	0	1	0	2	0	1	0	0	1	1	0	12	0	1444.7	14502	14502	44	55	yes	yes	2;3	1.1274e-08	122.34	17	0
FAFFAGPR	IHFEIKDRFAFFAGPR	FAFFAGPRLHNMASLY	R	F	A	P	R	L	2	1	0	0	0	0	0	1	0	0	0	0	0	3	1	0	0	0	0	0	0	8	0	911.465	13275	13275	147	154	yes	yes	2	0.00017835	119.57	11.5	0.5
FAFFMLSEPAAGGPDGPR	YSGFLAGRFAFFMLSE	AGGPDGPRGSAVDLRE	R	F	A	P	R	G	3	1	0	1	0	0	1	3	0	0	1	0	1	3	3	1	0	0	0	0	0	18	0	1865.88	12646	12646	36	53	yes	yes	2;3	1.131e-24	119.46	13.4	0.49
FAFPNGR	FGEKHRLKFAFPNGRN	KFAFPNGRNDFYYPSF	K	F	A	G	R	N	1	1	1	0	0	0	0	1	0	0	0	0	0	2	1	0	0	0	0	0	0	7	0	807.403	8093;1843	8093	28	34	no	no	2	0.026396	106.76	12	0
FAGIRPTPQVEEWIR	RKALEMYRFAGIRPTP	PQVEEWIRTNTQAPQD	R	F	A	I	R	T	1	2	0	0	0	1	2	1	0	2	0	0	0	1	2	0	1	1	0	1	0	15	1	1797.95	5773;4868	5773	346	360	no	no	3	1.4059e-09	164.15	11	1
FAGQMEIQLFETSAK	VETEDAYKFAGQMEIQ	QLFETSAKENINVEEM	K	F	A	A	K	E	2	0	0	0	0	2	2	1	0	1	1	1	1	2	0	1	1	0	0	0	0	15	0	1698.83	14613	14613	145	159	yes	yes	2;3	0.00010401	74.296	17	0
FAGVDIR	VLLLGKERFAGVDIRV	RFAGVDIRVRVKGGGH	R	F	A	I	R	V	1	1	0	1	0	0	0	1	0	1	0	0	0	1	0	0	0	0	0	1	0	7	0	776.418	28365	28365	13	19	yes	yes	2	0.0015025	121.29	19	0
FAHTSEEQLVQK	NNLRDNYRFAHTSEEQ	SEEQLVQKYEEDGEGV	R	F	A	Q	K	Y	1	0	0	0	0	2	2	0	1	0	1	1	0	1	0	1	1	0	0	1	0	12	0	1415.7	6729;8258	6729	102	113	no	no	3	9.9875e-09	126.19	12.7	1.48
FAINAVTGVVK	SLLTDTDKFAINAVTG	NAVTGVVKVVGLLDHE	K	F	A	V	K	V	2	0	1	0	0	0	0	1	0	1	0	1	0	1	0	0	1	0	0	3	0	11	0	1117.65	376	376	869	879	yes	yes	2	0.0021579	84.479	3	1.85	2	2		1	1	1
FAIQDISVEETSAK	MIWTIILRFAIQDISV	SVEETSAKEGLLLWYQ	R	F	A	A	K	E	2	0	0	1	0	1	2	0	0	2	0	1	0	1	0	2	1	0	0	1	0	14	0	1536.77	1489;21820;1534;1475;18387	1534	135	148	no	no	2	3.7183e-06	122.97	10	0
FAIYGDTK	SLEESFRKFAIYGDTK	FAIYGDTKATGQEMNG	K	F	A	T	K	A	1	0	0	1	0	0	0	1	0	1	0	1	0	1	0	0	1	0	1	0	0	8	0	913.455	2706	2706	11	18	yes	yes	2	0.015626	89.698	18	0
FALEDVLKDEK	DQDSGIARFALEDVLK	EDVLKDEKMGLKFFNI	R	F	A	E	K	M	1	0	0	2	0	0	2	0	0	0	2	2	0	1	0	0	0	0	0	1	0	11	1	1305.68	11842;4400	11842	183	193	yes	no	3	0.0021147	73.435	10	0
FALITWIGEDVSGLQR	DAMSKRVKFALITWIG	EDVSGLQRAKTGTDKT	K	F	A	Q	R	A	1	1	0	1	0	1	1	2	0	2	2	0	0	1	0	1	1	1	0	1	0	16	0	1803.95	29938;27949	29938	34	49	yes	no	3	0.0001063	64.52	19	0
FANLAPEEFIGDYWR	LNHSITIRFANLAPEE	EFIGDYWRNFQRALRN	R	F	A	W	R	N	2	1	1	1	0	0	2	1	0	1	1	0	0	2	1	0	0	1	1	0	0	15	0	1826.86	72	72	1733	1747	yes	yes	2;3	3.1926e-06	102.63	2.2	0.98	4	6	3	2
FANSPRPDLWVLER	HVAYVLIKFANSPRPD	PDLWVLERSTDFGLTY	K	F	A	E	R	S	1	2	1	1	0	0	1	0	0	0	2	0	0	1	2	1	0	1	0	1	0	14	1	1698.88	139	139	30	43	yes	yes	3	1.2583e-06	123.29	3.4	1.56	1	3	1	2	2	1
FAQEVSQDDLLR	QVLKGRGKFAQEVSQD	VSQDDLLRAIKKLKVL	K	F	A	L	R	A	1	1	0	2	0	2	1	0	0	0	2	0	0	1	0	1	0	0	0	1	0	12	0	1419.7	13559	13559	100	111	yes	yes	2	0.0017142	78.324	16	0
FASTASVK	TVRASDGRFASTASVK	FASTASVKINVKESKV	R	F	A	V	K	I	2	0	0	0	0	0	0	0	0	0	0	1	0	1	0	2	1	0	0	1	0	8	0	809.428	72;483	72	373	380	no	no	2	0.038745	79.474	2	0		1
FASVFGTMPLK	ERSECINKFASVFGTM	VFGTMPLKVVEHRADP	K	F	A	L	K	V	1	0	0	0	0	0	0	1	0	0	1	1	1	2	1	1	1	0	0	1	0	11	0	1196.63	3947	3947	529	539	yes	yes	2	0.0012351	81.625	5.57	3.02		1	2	1
FATHAAALSVR	RGRQLRVRFATHAAAL	HAAALSVRNLSPYVSN	R	F	A	V	R	N	4	1	0	0	0	0	0	0	1	0	1	0	0	1	0	1	1	0	0	1	0	11	0	1142.62	12252	12252	27	37	yes	yes	3	0.0030524	66.023	19	0
FAVVFYK	ELSRANSRFAVVFYKH	RFAVVFYKHLADSKDN	R	F	A	Y	K	H	1	0	0	0	0	0	0	0	0	0	0	1	0	2	0	0	0	0	1	2	0	7	0	872.48	5717	5717	66	72	yes	yes	2	0.053569	88.734	11.2	0.829
FAVVQYSDDPR	VVGEKAVRFAVVQYSD	VQYSDDPRVEFGFSQH	R	F	A	P	R	V	1	1	0	2	0	1	0	0	0	0	0	0	0	1	1	1	0	0	1	2	0	11	0	1295.61	2456	2456	75	85	yes	yes	2	0.00076804	94.767	2.25	0.433		3	1
FCDVKDETYDLLYQQCDAQPGASGSGVYVR	RPGNLVYRFCDVKDET	SGSGVYVRMWKRQNHK	R	F	C	V	R	M	2	1	0	4	2	3	1	3	0	0	2	1	0	1	1	2	1	0	3	3	0	30	1	3440.53	7257	7257	283	312	yes	yes	4	8.3121e-19	79.407	15	0
FCENTQAGEGR	ACRDDRERFCENTQAG	NTQAGEGRVYKCLFNH	R	F	C	G	R	V	1	1	1	0	1	1	2	2	0	0	0	0	0	1	0	0	1	0	0	0	0	11	0	1267.53	780	780	286	296	yes	yes	2	5.0846e-08	153.11	7.08	2.81		1		1	2	3
FCFDVFNEMK	SISVTNTKFCFDVFNE	FDVFNEMKVHHVNENI	K	F	C	M	K	V	0	0	1	1	1	0	1	0	0	0	0	1	1	3	0	0	0	0	0	1	0	10	0	1335.56	8047;11321;P01014;I0J178;E1BTF4	8047	21	30	yes	no	2	0.0022577	99.568	8.4	2.87				1
FCFSNEFSTFTHK	ASRNGTYKFCFSNEFS	EFSTFTHKTVYFDFQV	K	F	C	H	K	T	0	0	1	0	1	0	1	0	1	0	0	1	0	4	0	2	2	0	0	0	0	13	0	1650.71	13827	13827	102	114	yes	yes	3	0.0009957	63.181	20	0
FCGTVKPGALVSSSNK	ANGQRIGRFCGTVKPG	ALVSSSNKMLVQMTSD	R	F	C	N	K	M	1	0	1	0	1	0	0	2	0	0	1	2	0	1	1	3	1	0	0	2	0	16	1	1650.84	17110;24434	17110	47	62	yes	no	3	1.232e-06	141.1	12.8	0.433
FCPEADSK	VCKQMIKRFCPEADSK	FCPEADSKNMLQCLKQ	R	F	C	S	K	N	1	0	0	1	1	0	1	0	0	0	0	1	0	1	1	1	0	0	0	0	0	8	0	952.396	780;112	780	854	861	yes	no	2	0.0020044	107.01	6.5	0.5						1
FCQNILNR	ACKADIPKFCQNILNR	FCQNILNRAKDDTELE	K	F	C	N	R	A	0	1	2	0	1	1	0	0	0	1	1	0	0	1	0	0	0	0	0	0	0	8	0	1063.52	780;112	780	912	919	yes	no	2	5.5476e-05	128.57	4.5	2.46	2	2	3	3	2	3
FCTDADHVDK	YLEENIRRFCTDADHV	TDADHVDKQDPQFYAS	R	F	C	D	K	Q	1	0	0	3	1	0	0	0	1	0	0	1	0	1	0	0	1	0	0	1	0	10	0	1206.5	274	274	406	415	yes	yes	3	0.0020488	79.659	4	0.816			1	1	1
FDAGEDPLDAESQQGGGNPFHR	TDPEMRRKFDAGEDPL	GGGNPFHRNWNTWQGF	K	F	D	H	R	N	2	1	1	3	0	2	2	4	1	0	1	0	0	2	2	1	0	0	0	0	0	22	0	2343.02	5586	5586	399	420	yes	yes	3	9.7226e-35	187.57	11.2	0.748
FDAGSGMATIR	VGGRPEFRFDAGSGMA	GSGMATIRDPTPLRLG	R	F	D	I	R	D	2	1	0	1	0	0	0	2	0	1	0	0	1	1	0	1	1	0	0	0	0	11	0	1124.53	13;2044;5189	13	3426	3436	no	no	2	0.00018585	98.156	1.67	0.471	1	2
FDAGSGMATIRDPTPLR	VGGRPEFRFDAGSGMA	IRDPTPLRLGQYHTVR	R	F	D	L	R	L	2	2	0	2	0	0	0	2	0	1	1	0	1	1	2	1	2	0	0	0	0	17	1	1803.89	13;2044;5189	13	3426	3442	no	no	3	8.4856e-05	73.279	2	1	1		1
FDASFTAPDAFHLDDDFVVSVEMMK	FHGFWRNKFDASFTAP	VVSVEMMKAQRYPLSW	K	F	D	M	K	A	3	0	0	5	0	0	1	0	1	0	1	1	2	4	1	2	1	0	0	3	0	25	0	2833.26	6916;5112	5112	256	280	no	no	3;4	1.5463e-36	162.11	8.55	2.58	1	2	1	1		4
FDDSVVQSDMK	AKRLIGRRFDDSVVQS	SVVQSDMKHWPFTVVN	R	F	D	M	K	H	0	0	0	3	0	1	0	0	0	0	0	1	1	1	0	2	0	0	0	2	0	11	0	1269.55	A0PA16;5390;3087	A0PA16	78	88	yes	no	2	0.00035009	90.614	13.7	3.3
FDGALNVDLTEFQTNLVPYPR	SSITASLRFDGALNVD	TNLVPYPRIHFPLATY	R	F	D	P	R	I	1	1	2	2	0	1	1	1	0	0	3	0	0	2	2	0	2	0	1	2	0	21	0	2408.2	4071;8075;12144	4071	353	373	no	no	2;3	4.3189e-167	268.3	9.4	4.3	1	1	1	1
FDGEILK	THGLKNVKFDGEILKV	KFDGEILKVTVASWMR	K	F	D	L	K	V	0	0	0	1	0	0	1	1	0	1	1	1	0	1	0	0	0	0	0	0	0	7	0	820.433	746	746	1012	1018	yes	yes	2	0.028591	104.21	1.86	0.833	3	2	2
FDGILGMAFPR	GITFIAAKFDGILGMA	ILGMAFPRISVDKVTP	K	F	D	P	R	I	1	1	0	1	0	0	0	2	0	1	1	0	1	2	1	0	0	0	0	0	0	11	0	1222.62	15278	15278	160	170	yes	yes	2;3	5.2896e-05	106.62	9.73	4.83	2	1	1	2	2	2
FDIVLISSYTGK	CPRDQPGKFDIVLISS	LISSYTGKRSSSNMVI	K	F	D	G	K	R	0	0	0	1	0	0	0	1	0	2	1	1	0	1	0	2	1	0	1	1	0	12	0	1341.72	389	389	1339	1350	yes	yes	2	4.117e-06	107.17	3	1.6	2	1	1	1	2
FDLGLEDVLIPHVDTSK	PDSSKHKRFDLGLEDV	IPHVDTSKGGKHLGGF	R	F	D	S	K	G	0	0	0	3	0	0	1	1	1	1	3	1	0	1	1	1	1	0	0	2	0	17	0	1896.98	20115;20104	20115	66	82	yes	no	3	2.5826e-07	88.565	10	0
FDLGQDVIDFTGHALALYR	TMRDVYKKFDLGQDVI	GHALALYRTDDYVSDR	K	F	D	Y	R	T	2	1	0	3	0	1	0	2	1	1	3	0	0	2	0	0	1	0	1	1	0	19	0	2150.08	10820;13389	13389	110	128	no	no	3	8.2296e-11	108.71	14.3	3.3
FDLMYAK	AWARLDHKFDLMYAKR	KFDLMYAKRAFVHWYV	K	F	D	A	K	R	1	0	0	1	0	0	0	0	0	0	1	1	1	1	0	0	0	0	1	0	0	7	0	886.426	4071;2784;26164;8075;12144;5606	4071	504	510	no	no	2	0.026624	81.297	8.25	3.49			2	1	1
FDLVFSASYTGNR	CTSNFPPKFDLVFSAS	SASYTGNRNVSNMAVI	K	F	D	N	R	N	1	1	1	1	0	0	0	1	0	0	1	0	0	2	0	2	1	0	1	1	0	13	0	1475.7	455	455	731	743	yes	yes	2	6.2084e-23	150.69	8.8	2.26				2	1
FDLVPVPK	LQIWRIEKFDLVPVPK	FDLVPVPKNLYGDFFT	K	F	D	P	K	N	0	0	0	1	0	0	0	0	0	0	1	1	0	1	2	0	0	0	0	2	0	8	0	913.527	2080;3462;4097	3462	24	31	no	no	2	0.036192	80.438	5.8	2.93	1		2	1	1	1
FDLVTLK	SVLPFGGRFDLVTLKG	RFDLVTLKGSTLKEAF	R	F	D	L	K	G	0	0	0	1	0	0	0	0	0	0	2	1	0	1	0	0	1	0	0	1	0	7	0	834.485	15147	15147	69	75	yes	yes	2	0.028591	104.21	10.3	0.943
FDSREVDGGDSK	VENDSRPKFDSREVDG	EVDGGDSKASAGVDSR	K	F	D	S	K	A	0	1	0	3	0	0	1	2	0	0	0	1	0	1	0	2	0	0	0	1	0	12	1	1310.57	Q9I832	Q9I832	210	221	yes	yes	2;3	2.51e-06	111.34	13	0
FDTTLRTEGR	WGKEIISRFDTTLRTE	TTLRTEGRFYTDSNGR	R	F	D	G	R	F	0	2	0	1	0	0	1	1	0	0	1	0	0	1	0	0	3	0	0	0	0	10	1	1194.6	13142	13142	207	216	yes	yes	3	0.0018848	86.898	6	0						1
FDTTQLHARPELAAEQR	TAKVEQVKFDTTQLHA	PELAAEQRMVDDASGD	K	F	D	Q	R	M	3	2	0	1	0	2	2	0	1	0	2	0	0	1	1	0	2	0	0	0	0	17	1	1982	1309	1309	481	497	yes	yes	4	3.5042e-05	72.433	8.67	0.471
FDVDKGTGTIIVARPLDAEQK	TGGNYDSRFDVDKGTG	RPLDAEQKSNYNLTVE	R	F	D	Q	K	S	2	1	0	3	0	1	1	2	0	2	1	2	0	1	1	0	2	0	0	2	0	21	2	2272.21	376	376	1380	1400	yes	yes	4	1.2388e-05	73.294	2.5	1.12	1	1	1	1
FDVEPDAHCR	VVELRFGKFDVEPDAH	VEPDAHCRYDYVAVFD	K	F	D	C	R	Y	1	1	0	2	1	0	1	0	1	0	0	0	0	1	1	0	0	0	0	1	0	10	0	1244.52	30796	30796	14	23	yes	yes	2;3	5.8239e-07	137.98	9.71	4.32	1	1	2	2
FDVSGYPTIK	AATALASRFDVSGYPT	VSGYPTIKILKKGQPV	R	F	D	I	K	I	0	0	0	1	0	0	0	1	0	1	0	1	0	1	1	1	1	0	1	1	0	10	0	1125.57	3602;3258	3602	122	131	yes	no	2	0.011617	78.342	10.4	0.904
FDVTDGINPLIDR	EGVRDLIKFDVTDGIN	GINPLIDRYFYVTIGS	K	F	D	D	R	Y	0	1	1	3	0	0	0	1	0	2	1	0	0	1	1	0	1	0	0	1	0	13	0	1473.75	264;1337	264	1392	1404	yes	no	2;3	2.5339e-06	122.64	2.8	1.08	1	3	4	1	1
FDVTVTAPGSLTVMDSELTVK	VEEYVLPKFDVTVTAP	MDSELTVKICAVYTYG	K	F	D	V	K	I	1	0	0	2	0	0	1	1	0	0	2	1	1	1	1	2	4	0	0	4	0	21	0	2209.12	389	389	221	241	yes	yes	3	2.7072e-17	122.64	4	1.87	1	1	1	2	1	1
FDYNYDNSFR	EEGMVNARFDYNYDNS	YNYDNSFRVTSMQAVI	R	F	D	F	R	V	0	1	2	2	0	0	0	0	0	0	0	0	0	2	0	1	0	0	2	0	0	10	0	1339.55	3116	3116	249	258	yes	yes	2	7.6454e-05	125.75	3.21	1.86	3	3	3	1	2	1
FEALQQEEGK	ACQKRLLKFEALQQEE	ALQQEEGKGTR_____	K	F	E	G	K	G	1	0	0	0	0	2	3	1	0	0	1	1	0	1	0	0	0	0	0	0	0	10	0	1177.56	B9A8Q3	B9A8Q3	226	235	yes	yes	2	6.9966e-10	148.32	15.7	1.68
FEALQVTAGK	IPMPEIRKFEALQVTA	ALQVTAGKHGDDLRNT	K	F	E	G	K	H	2	0	0	0	0	1	1	1	0	0	1	1	0	1	0	0	1	0	0	1	0	10	0	1062.57	14618	14618	66	75	yes	yes	2	0.014222	76.332	14.9	2.85
FEDLEER	REQRQERRFEDLEERF	RFEDLEERFGLMEDGV	R	F	E	E	R	F	0	1	0	1	0	0	3	0	0	0	1	0	0	1	0	0	0	0	0	0	0	7	0	936.419	P14018;6174;Q9YGP0;11604	P14018	169	175	yes	no	2	3.2042e-09	140.98	7.69	5.55	1	3		3	2	1
FEDMGSNTLK	GSKVRHLRFEDMGSNT	DMGSNTLKASWDAADG	R	F	E	L	K	A	0	0	1	1	0	0	1	1	0	0	1	1	1	1	0	1	1	0	0	0	0	10	0	1140.51	1692;9912	1692	507	516	no	no	2	0.001485	98.257	11.4	0.495
FEELNADLFR	YTSITRARFEELNADL	ELNADLFRGTLDPVEK	R	F	E	F	R	G	1	1	1	1	0	0	2	0	0	0	2	0	0	2	0	0	0	0	0	0	0	10	0	1252.61	A0PA16;A0ZT12;B2MV58;A0PA14;3188	A0PA16	302	311	no	no	2	4.0084e-14	163.64	10.4	6.56			1	1
FEELNMDLFR	SETLTRAKFEELNMDL	ELNMDLFRSTMKPVQK	K	F	E	F	R	S	0	1	1	1	0	0	2	0	0	0	2	0	1	2	0	0	0	0	0	0	0	10	0	1312.61	3436;A0ZT13;A0PA15	3436	286	295	yes	no	2	0.00013332	108.43	10.1	0.99
FEEQYTPTIEDFHR	VSRFLTGRFEEQYTPT	PTIEDFHRKFYSIRGE	R	F	E	H	R	K	0	1	0	1	0	1	3	0	1	1	0	0	0	2	1	0	2	0	1	0	0	14	0	1810.82	10635	10635	49	62	yes	yes	3	2.6955e-05	109.83	15	0
FEESMSEK	YKCLFNHKFEESMSEK	FEESMSEKCRDALTTR	K	F	E	E	K	C	0	0	0	0	0	0	3	0	0	0	0	1	1	1	0	2	0	0	0	0	0	8	0	985.406	780	780	306	313	yes	yes	2	0.0063262	99.136	5	0.816				1	1	1
FEETGQELAELLDEEK	IDSADRKRFEETGQEL	AELLDEEKLGGVPVLI	R	F	E	E	K	L	1	0	0	1	0	1	6	1	0	0	3	1	0	1	0	0	1	0	0	0	0	16	0	1878.87	10677	10677	148	163	yes	yes	2;3	7.8317e-06	96.096	18	0
FEGFIQTHSGTFYIEPAER	HGSVIDGRFEGFIQTH	FYIEPAERYIKDRTLP	R	F	E	E	R	Y	1	1	0	0	0	1	3	2	1	2	0	0	0	3	1	1	2	0	1	0	0	19	0	2228.05	4960	4960	15	33	yes	yes	3	2.5662e-12	157.57	18.8	0.687
FEKEIYR	QFKSGPARFEKEIYRA	RFEKEIYRAEISEFAP	R	F	E	Y	R	A	0	1	0	0	0	0	2	0	0	1	0	1	0	1	0	0	0	0	1	0	0	7	1	983.508	376	376	368	374	yes	yes	3	0.013023	95.531	2	0.816	1	1	1
FELIGCEMNGCSEPLGMK	CRRACTLRFELIGCEM	CSEPLGMKSRQISDQQ	R	F	E	M	K	S	0	0	1	0	2	0	3	3	0	1	2	1	2	1	1	1	0	0	0	0	0	18	0	2070.89	14016	14016	40	57	yes	yes	2;3	2.1738e-08	134.93	11.1	1.98						1
FELLIDPPR	PKQKVLPKFELLIDPP	ELLIDPPRYIRDLTMC	K	F	E	P	R	Y	0	1	0	1	0	0	1	0	0	1	2	0	0	1	2	0	0	0	0	0	0	9	0	1098.61	5166	5166	107	115	yes	yes	2	0.018842	80.688	7	3.06		1	1	2	1
FEPDTVNKEYLVTVVAK	GEISLKKKFEPDTVNK	YLVTVVAKDGGEPAFS	K	F	E	A	K	D	1	0	1	1	0	0	2	0	0	0	1	2	0	1	1	0	2	0	1	4	0	17	1	1951.03	483	483	537	553	yes	yes	3	1.9947e-05	78.441	1.5	0.5	1	1
FEPFSNR	RFYALSSRFEPFSNRD	RFEPFSNRDKTLVVQF	R	F	E	N	R	D	0	1	1	0	0	0	1	0	0	0	0	0	0	2	1	1	0	0	0	0	0	7	0	895.419	15205	15205	16	22	yes	yes	2	0.017411	111.04	12	0
FEPTWEELELYK	KLVPEMVRFEPTWEEL	WEELELYKDGGLAVID	R	F	E	Y	K	D	0	0	0	0	0	0	4	0	0	0	2	1	0	1	1	0	1	1	1	0	0	12	0	1582.76	875	875	291	302	yes	yes	2;3	0.00012385	77.185	12	0
FESNFNTQATNR	GNWVCAAKFESNFNTQ	FNTQATNRNTDGSTDY	K	F	E	N	R	N	1	1	3	0	0	1	1	0	0	0	0	0	0	2	0	1	2	0	0	0	0	12	0	1427.64	P00701;P00698	P00701	52	63	no	no	2;3	3.4313e-151	265.72	13.3	5.54	2	2	2	2	2	2
FESQFGTTK	GTGYAEIKFESQFGTT	ESQFGTTKRFEQEIRI	K	F	E	T	K	R	0	0	0	0	0	1	1	1	0	0	0	1	0	2	0	1	2	0	0	0	0	9	0	1043.49	458;139	139	1562	1570	no	no	2	0.0049549	98.044	3.33	1.11		2	1	2	1
FETLMVSLMRPAHIFDAHALK	LKSELTGKFETLMVSL	IFDAHALKHAIKGAGT	K	F	E	L	K	H	3	1	0	1	0	0	1	0	2	1	3	1	2	2	1	1	1	0	0	1	0	21	1	2426.26	11133	11133	102	122	yes	yes	5	1.5369e-07	81.807	14	0
FEVIFEAPVK	VEEYVLPKFEVIFEAP	VIFEAPVKIHALDKTF	K	F	E	V	K	I	1	0	0	0	0	0	2	0	0	1	0	1	0	2	1	0	0	0	0	2	0	10	0	1177.64	30	30	211	220	yes	yes	2	0.0040563	91.549	3.62	1.76	2	3	3	3	2	2
FEYSSGR	SCFTRPFKFEYSSGRV	KFEYSSGRVGSIYAPE	K	F	E	G	R	V	0	1	0	0	0	0	1	1	0	0	0	0	0	1	0	2	0	0	1	0	0	7	0	844.372	205;169;Q9PUB0	169	182	188	no	no	2	0.025611	107.67	3.75	1.09		1		2	1
FEYTEGR	ACFSQPFKFEYTEGRV	KFEYTEGRVGSIYAPE	K	F	E	G	R	V	0	1	0	0	0	0	2	1	0	0	0	0	0	1	0	0	1	0	1	0	0	7	0	900.398	169;1870	169	1356	1362	no	no	2	0.029826	102.77	4.33	0.471				2	1
FFAGEEEGCFDPLAK	PYFLDCDRFFAGEEEG	GCFDPLAKLRGEVAVE	R	F	F	A	K	L	2	0	0	1	1	0	3	2	0	0	1	1	0	3	1	0	0	0	0	0	0	15	0	1715.75	3078;10672	3078	146	160	yes	no	2;3	1.3671e-05	142.1	9.57	2.13				1		1
FFASFGNLSSATAITGNPMVR	IVYPWTQRFFASFGNL	ITGNPMVRAHGKKVLT	R	F	F	V	R	A	3	1	2	0	0	0	0	2	0	1	1	0	1	3	1	3	2	0	0	1	0	21	0	2187.08	20126;19549	20126	42	62	yes	no	3	7.6146e-18	117.37	19.3	0.471
FFDSLFPLVYSR	TVENAVLRFFDSLFPL	LFPLVYSRLINPGITD	R	F	F	S	R	L	0	1	0	1	0	0	0	0	0	0	2	0	0	3	1	2	0	0	1	1	0	12	0	1489.76	12840	12840	57	68	yes	yes	2	5.4029e-08	134.99	3.45	1.44	1	2	3	2	2	1
FFELVGR	YFYEPNKKFFELVGRT	KFFELVGRTFDWHSFV	K	F	F	G	R	T	0	1	0	0	0	0	1	1	0	0	1	0	0	2	0	0	0	0	0	1	0	7	0	866.465	9140	9140	299	305	yes	yes	2	4.5454e-09	139.92	12.1	1.45
FFESNVAR	LTYRCPCRFFESNVAR	FFESNVARANIKHLKI	R	F	F	A	R	A	1	1	1	0	0	0	1	0	0	0	0	0	0	2	0	1	0	0	0	1	0	8	0	968.472	27166	27166	34	41	yes	yes	2	0.048639	75.738	20	0
FFFPALVQLHSFVPASSTPQK	VLVAEVVKFFFPALVQ	PASSTPQKLANWGHLN	K	F	F	Q	K	L	2	0	0	0	0	2	0	0	1	0	2	1	0	4	3	3	1	0	0	2	0	21	0	2347.24	26937	26937	24	44	yes	yes	3	2.682e-15	100.53	14.7	0.471
FFPEDVAEELIQDITQK	LQFRFRAKFFPEDVAE	LIQDITQKLFFLQVKE	K	F	F	Q	K	L	1	0	0	2	0	2	3	0	0	2	1	1	0	2	1	0	1	0	0	1	0	17	0	2021	4836;4547	4836	52	68	no	no	3	3.898e-69	222.42	9.55	5.07	3	1	2		3	3
FFTTPDK	KHYNHDQKFFTTPDKD	KFFTTPDKDNDRYASG	K	F	F	D	K	D	0	0	0	1	0	0	0	0	0	0	0	1	0	2	1	0	2	0	0	0	0	7	0	854.417	5116	5116	355	361	yes	yes	2	0.047911	90.777	11	0
FFTTPDKDNDR	KHYNHDQKFFTTPDKD	TPDKDNDRYASGNCGA	K	F	F	D	R	Y	0	1	1	3	0	0	0	0	0	0	0	1	0	2	1	0	2	0	0	0	0	11	1	1354.62	5116	5116	355	365	yes	yes	2;3	4.3386e-06	135.99	8.44	3.67	1		1	2	1
FFVGGNWK	________________	FFVGGNWKMNGDKKSL	K	F	F	W	K	M	0	0	1	0	0	0	0	2	0	0	0	1	0	2	0	0	0	1	0	1	0	8	0	953.476	14790	14790	6	13	yes	yes	2	0.015951	89.55	19	0
FGDDGFLLHLDNAR	HHYEMFTKFGDDGFLL	LLHLDNARGIKRTTLL	K	F	G	A	R	G	1	1	1	3	0	0	0	2	1	0	3	0	0	2	0	0	0	0	0	0	0	14	0	1588.76	3617	3617	496	509	yes	yes	3	3.7236e-05	81.703	10.7	0.471
FGDTYGGDGIGGSSPIQTADWDDR	AMPTMPMRFGDTYGGD	QTADWDDRKVRHTFIR	R	F	G	D	R	K	1	1	0	5	0	1	0	6	0	2	0	0	0	1	1	2	2	1	1	0	0	24	0	2486.06	13677	13677	10	33	yes	yes	3	9.727e-11	85.387	3.5	0.5			1	1
FGDTYGGDGIGGSSPIQTADWDDRK	AMPTMPMRFGDTYGGD	TADWDDRKVRHTFIRK	R	F	G	R	K	V	1	1	0	5	0	1	0	6	0	2	0	1	0	1	1	2	2	1	1	0	0	25	1	2614.16	13677	13677	10	34	yes	yes	3	9.5799e-37	166.91	3	1		1		1
FGEEIGR	ILAKQQKKFGEEIGRL	KFGEEIGRLQHAADLV	K	F	G	G	R	L	0	1	0	0	0	0	2	2	0	1	0	0	0	1	0	0	0	0	0	0	0	7	0	806.392	8791	8791	200	206	yes	yes	2	0.00046964	124.37	5.15	1.87		1	1	3	4	1
FGELSPESYYWQLPQPYLGDK	GPQLTYGRFGELSPES	PQPYLGDKVGSYGGRL	R	F	G	D	K	V	0	0	0	1	0	2	2	2	0	0	3	1	0	1	3	2	0	1	3	0	0	21	0	2516.19	13;1980	13	1369	1389	no	no	3	2.8303e-15	100.01	2.5	1.26	2	1	1	2
FGFCPMAAHEEICTTNDGIMYR	ENYDADQKFGFCPMAA	TNDGIMYRVGDQWDKQ	K	F	G	Y	R	V	2	1	1	1	2	0	2	2	1	2	0	0	2	2	1	0	2	0	1	0	0	22	0	2619.1	A0A060PIY8;76;441;141	A0A060PIY8	464	485	no	no	3;4	3.778e-18	144.75	3.92	2.1	1	4	9	4	2	1
FGGPGDSFHPFPK	RAASTLLKFGGPGDSF	DSFHPFPKSPICWSLL	K	F	G	P	K	S	0	0	0	1	0	0	0	3	1	0	0	1	0	3	3	1	0	0	0	0	0	13	0	1388.65	6000;3233	6000	86	98	no	no	3	4.0583e-07	117.2	8.67	0.471
FGGTNTDFLIFNPK	GLSPGYLRFGGTNTDF	DFLIFNPKKDSTWEEE	R	F	G	P	K	K	0	0	2	1	0	0	0	2	0	1	1	1	0	3	1	0	2	0	0	0	0	14	0	1569.78	6917;7088	6917	39	52	yes	no	2	2.4107e-05	115.57	10.5	0.5
FGKFDVEPDAHCR	PLQVVELRFGKFDVEP	VEPDAHCRYDYVAVFD	R	F	G	C	R	Y	1	1	0	2	1	0	1	1	1	0	0	1	0	2	1	0	0	0	0	1	0	13	1	1576.71	30796	30796	11	23	yes	yes	3;4	4.6086e-07	122.97	11.2	0.799
FGLEDPEDDICK	IQLTFDERFGLEDPED	DPEDDICKSQIHIVVG	R	F	G	C	K	S	0	0	0	3	1	0	2	1	0	1	1	1	0	1	1	0	0	0	0	0	0	12	0	1436.61	26854	26854	54	65	yes	yes	2	3.4083e-06	108.56	13.3	0.471
FGLIQSMK	YCDLLLARFGLIQSMK	FGLIQSMKEDWSATGR	R	F	G	M	K	E	0	0	0	0	0	1	0	1	0	1	1	1	1	1	0	1	0	0	0	0	0	8	0	922.495	15819;10983	15819	87	94	yes	no	2	0.012235	80.438	12.5	0.5
FGLMEDGVEDIFQDSTQLYGPAFPFFR	RFEDLEERFGLMEDGV	GPAFPFFRTPPFGGFR	R	F	G	F	R	T	1	1	0	3	0	2	2	3	0	1	2	0	1	5	2	1	1	0	1	1	0	27	0	3125.45	P14018;6174;Q9YGP0;11604	P14018	176	202	yes	no	3;4	7.3176e-59	192.1	14.3	2.86
FGLQTVDR	SKRDCIEKFGLQTVDR	FGLQTVDRITKDDHAI	K	F	G	D	R	I	0	1	0	1	0	1	0	1	0	0	1	0	0	1	0	0	1	0	0	1	0	8	0	934.487	139	139	68	75	yes	yes	2	2.9662e-15	152.63	2.83	1.21	2	3	3	3	1
FGMVLLK	FLKLEKGKFGMVLLKK	KFGMVLLKKTLQVEER	K	F	G	L	K	K	0	0	0	0	0	0	0	1	0	0	2	1	1	1	0	0	0	0	0	1	0	7	0	806.472	1281	1281	233	239	yes	yes	2	0.023119	84.359	6	0.707					1	2
FGNAFLNR	KPFRKLSRFGNAFLNR	FGNAFLNRFLCSQLPN	R	F	G	N	R	F	1	1	2	0	0	0	0	1	0	0	1	0	0	2	0	0	0	0	0	0	0	8	0	937.477	13766	13766	43	50	no	no	2	0.00051691	114.78	9	4.13	1	1	1
FGNPTTFQDDFVPR	VYHPPTEKFGNPTTFQ	FQDDFVPRELNPRQSF	K	F	G	P	R	E	0	1	1	2	0	1	0	1	0	0	0	0	0	3	2	0	2	0	0	1	0	14	0	1639.76	8378	8378	36	49	yes	yes	2	0.0023577	66.215	3.33	1.89	2		1	1	1	1
FGQNFLEK	RSFSPLEKFGQNFLEK	FGQNFLEKLIGIEVPH	K	F	G	E	K	L	0	0	1	0	0	1	1	1	0	0	1	1	0	2	0	0	0	0	0	0	0	8	0	981.492	6312;4820	6312	128	135	yes	no	2	0.0014174	108.74	10	0
FGSFEMQDR	YKQYIHWRFGSFEMQD	GSFEMQDRAIIPSCCR	R	F	G	D	R	A	0	1	0	1	0	1	1	1	0	0	0	0	1	2	0	1	0	0	0	0	0	9	0	1115.47	11593	11593	222	230	yes	yes	2	0.0036888	88.495	7.5	3.95	1		1
FGTLFSVDK	AAHDKRGRFGTLFSVD	GTLFSVDKMLTPPTGS	R	F	G	D	K	M	0	0	0	1	0	0	0	1	0	0	1	1	0	2	0	1	1	0	0	1	0	9	0	1012.52	2800	2800	480	488	yes	yes	2	0.00047644	109.66	8.08	3.8	1	1		1	1
FGVEQNVDMVFASFIR	EKDIQDLKFGVEQNVD	MVFASFIRKAADVHAV	K	F	G	I	R	K	1	1	1	1	0	1	1	1	0	1	0	0	1	3	0	1	0	0	0	3	0	16	0	1857.91	7153	7153	272	287	yes	yes	2;3	2.2563e-06	138.33	10.8	0.4
FGVTGSER	LMERQEERFGVTGSER	FGVTGSERTKFMMFES	R	F	G	E	R	T	0	1	0	0	0	0	1	2	0	0	0	0	0	1	0	1	1	0	0	1	0	8	0	851.414	18629	18629	102	109	yes	yes	2	5.5127e-07	139.97	5.87	3.05	1	1	1	3	3	1
FGVTTFPSAYLLLR	SEEELVEKFGVTTFPS	PSAYLLLRNGSFSRLP	K	F	G	L	R	N	1	1	0	0	0	0	0	1	0	0	3	0	0	2	1	1	2	0	1	1	0	14	0	1583.87	2299;5467;13235	5467	42	55	no	no	2;3	2.054e-65	218.06	7.44	4.55	4	6	4	5	6	8
FGYNPLEFEGFSWR	TPAGRAVRFGYNPLEF	EFEGFSWRGYAQMSSI	R	F	G	W	R	G	0	1	1	0	0	0	2	2	0	0	1	0	0	3	1	1	0	1	1	0	0	14	0	1747.8	7314	7314	152	165	yes	yes	2	8.3608e-05	92.939	3.25	0.829		1	1	2
FHCVGGSIQEPEK	DWKTVPERFHCVGGSI	GSIQEPEKIPPSGKLV	R	F	H	E	K	I	0	0	0	0	1	1	2	2	1	1	0	1	0	1	1	1	0	0	0	1	0	13	0	1486.69	13133	13133	58	70	yes	yes	3	1.0081e-05	148.78	12.9	2.17
FHEFHSPALEDADFDNKPMVLLVGQYSTGK	LPLEEHYKFHEFHSPA	VGQYSTGKTTFIR___	K	F	H	G	K	T	2	0	1	3	0	1	2	2	2	0	3	2	1	3	2	2	1	0	1	2	0	30	1	3391.62	28794	28794	42	71	yes	yes	5	2.8619e-25	94.019	10	0
FHIGINR	DSYPNWLKFHIGINRY	KFHIGINRYELYSRHN	K	F	H	N	R	Y	0	1	1	0	0	0	0	1	1	2	0	0	0	1	0	0	0	0	0	0	0	7	0	855.472	21781	21781	25	31	yes	yes	2	9.1351e-06	132.01	11	1.41
FHIGINRYELYSR	DSYPNWLKFHIGINRY	NRYELYSRHNPAIEAL	K	F	H	S	R	H	0	2	1	0	0	0	1	1	1	2	1	0	0	1	0	1	0	0	2	0	0	13	1	1666.86	21781	21781	25	37	yes	yes	3;4	8.3261e-06	113.99	10	0
FHQVWYDDPR	EYKDSLGRFHQVWYDD	QVWYDDPRSISLKAAY	R	F	H	P	R	S	0	1	0	2	0	1	0	0	1	0	0	0	0	1	1	0	0	1	1	1	0	10	0	1361.62	9593	9593	248	257	yes	yes	2	0.031713	64.82	12.5	0.5
FHSAAELDMLVK	________________	AELDMLVKVSIESGRM	R	F	H	V	K	V	2	0	0	1	0	0	1	0	1	0	2	1	1	1	0	1	0	0	0	1	0	12	0	1359.69	14075	14075	7	18	yes	yes	2;3	6.1159e-08	152.64	14.9	1.14
FHTITTSYYR	WDTAGQERFHTITTSY	TITTSYYRGAMGIMLV	R	F	H	Y	R	G	0	1	0	0	0	0	0	0	1	1	0	0	0	1	0	1	3	0	2	0	0	10	0	1287.62	17613	17613	43	52	yes	yes	3	0.00026013	104.05	17.7	1.11
FIADLADFFLHK	LTSEATIRFIADLADF	LADFFLHKVYLVPAEQ	R	F	I	H	K	V	2	0	0	2	0	0	0	0	1	1	2	1	0	3	0	0	0	0	0	0	0	12	0	1435.75	139	139	607	618	yes	yes	3	5.7657e-07	134.98	2.56	1.26	2	3	2	1	1
FIAVEQEFFR	LMKGKQRKFIAVEQEF	AVEQEFFRLWWDAVDT	K	F	I	F	R	L	1	1	0	0	0	1	2	0	0	1	0	0	0	3	0	0	0	0	0	1	0	10	0	1284.65	3610;27848	3610	24	33	yes	no	2	4.147e-05	129.85	3.71	1.83	2	2	3	2	2	2
FIDIAAAK	EKKKAEKKFIDIAAAK	FIDIAAAKEVLTDPEM	K	F	I	A	K	E	3	0	0	1	0	0	0	0	0	2	0	1	0	1	0	0	0	0	0	0	0	8	0	847.48	5586	5586	380	387	yes	yes	2	0.014639	90.37	10.1	2.76					1	1
FIEDEFAGIGDR	VMDTGYPKFIEDEFAG	EFAGIGDRVDAVYQRN	K	F	I	D	R	V	1	1	0	2	0	0	2	2	0	2	0	0	0	2	0	0	0	0	0	0	0	12	0	1367.64	5583	5583	393	404	yes	yes	2	5.8602e-05	96.745	11.2	0.433
FIGDKDASVVGFFR	SSVADFEKFIGDKDAS	ASVVGFFRDASSDAYS	K	F	I	F	R	D	1	1	0	2	0	0	0	2	0	1	0	1	0	3	0	1	0	0	0	2	0	14	1	1556.8	6729;8258	6729	66	79	no	no	2;3	9.9784e-07	135.02	12.4	1.36
FIHICMQLQSLTDAFR	NPSIQLDRFIHICMQL	QSLTDAFREKDTGMVG	R	F	I	F	R	E	1	1	0	1	1	2	0	0	1	2	2	0	1	2	0	1	1	0	0	0	0	16	0	1978.98	8164	8164	302	317	yes	yes	3	2.5274e-05	73.386	18	0
FILTQAPR	DTELTHLRFILTQAPR	FILTQAPRYGQLQLSG	R	F	I	P	R	Y	1	1	0	0	0	1	0	0	0	1	1	0	0	1	1	0	1	0	0	0	0	8	0	944.544	264	264	862	869	yes	yes	2	1.1893e-06	135.84	2.6	1.2	2	3	3	1	1
FIPPCLDTELTEFPLR	LDYIGPCKFIPPCLDT	ELTEFPLRMRDWLKNV	K	F	I	L	R	M	0	1	0	1	1	0	2	0	0	1	3	0	0	2	3	0	2	0	0	0	0	16	0	1946.98	O93390;14899	O93390	146	161	yes	no	2;3	1.6294e-07	133.91	14	0
FIPSNYHVK	DVNDNPPKFIPSNYHV	IPSNYHVKIREDLPEG	K	F	I	V	K	I	0	0	1	0	0	0	0	0	1	1	0	1	0	1	1	1	0	0	1	1	0	9	0	1103.58	376	376	928	936	yes	yes	3	0.0018262	91.069	1.71	0.7	3	3	1
FIQENIFGICPHMTEDNKDLIQGK	VTSAKIKKFIQENIFG	NKDLIQGKDLLVAYYD	K	F	I	G	K	D	0	0	2	2	1	2	2	2	1	4	1	2	1	2	1	0	1	0	0	0	0	24	1	2846.37	6729;8258	6729	153	176	no	no	4	1.2687e-08	69.704	11	0
FIQGQEDKPK	LLQTQFSRFIQGQEDK	QGQEDKPKYQEIISAL	R	F	I	P	K	Y	0	0	0	1	0	2	1	1	0	1	0	2	0	1	1	0	0	0	0	0	0	10	1	1188.61	6544	6544	348	357	yes	yes	3	0.00040431	104.22	19.5	0.5
FISGLGER	ISTSLPSRFISGLGER	FISGLGERLAPLILDT	R	F	I	E	R	L	0	1	0	0	0	0	1	2	0	1	1	0	0	1	0	1	0	0	0	0	0	8	0	877.466	O73632	O73632	194	201	yes	yes	2	0.00029817	116.25	8.5	0.5
FITNFPFNTAVK	RFSIYDKRFITNFPFN	FPFNTAVKISTGCSGI	R	F	I	V	K	I	1	0	2	0	0	0	0	0	0	1	0	1	0	3	1	0	2	0	0	1	0	12	0	1397.73	6542	6542	126	137	yes	yes	2	0.011125	60.364	20	0
FITTVGIDFR	TDGKFNSKFITTVGID	TTVGIDFREKRVVYRP	K	F	I	F	R	E	0	1	0	1	0	0	0	1	0	2	0	0	0	2	0	0	2	0	0	1	0	10	0	1167.63	19048	19048	38	47	yes	yes	2	6.3643e-07	137.46	17	0
FKDFLLYLR	DFASLPERFKDFLLYL	KDFLLYLRCRNYSLIM	R	F	K	L	R	C	0	1	0	1	0	0	0	0	0	0	3	1	0	2	0	0	0	0	1	0	0	9	1	1213.69	6642	6642	116	124	yes	yes	3	0.0045286	85.733	10.5	0.5
FKDIFQEIYDR	ILKRYDGRFKDIFQEI	IFQEIYDREYKSQFEA	R	F	K	D	R	E	0	1	0	2	0	1	1	0	0	2	0	1	0	2	0	0	0	0	1	0	0	11	1	1472.73	12860	12860	42	52	yes	yes	3	0.00021243	96.745	13.5	0.5
FKLGFADLAEPTPEILK	NAITQFLKFKLGFADL	EPTPEILKNYMDAQYY	K	F	K	L	K	N	2	0	0	1	0	0	2	1	0	1	3	2	0	2	2	0	1	0	0	0	0	17	1	1888.03	15278;3793	3793	266	282	no	no	3	0.00018419	61.477	13	0
FLALGDSGVGK	GDYDYLIKFLALGDSG	LGDSGVGKTSLLYQYT	K	F	L	G	K	T	1	0	0	1	0	0	0	3	0	0	2	1	0	1	0	1	0	0	0	1	0	11	0	1062.57	19048	19048	12	22	yes	yes	2	0.00244	83.045	17	0
FLCGSSVKPK	GCQNYRVRFLCGSSVK	CGSSVKPKLTVTIDTN	R	F	L	P	K	L	0	0	0	0	1	0	0	1	0	0	1	2	0	1	1	2	0	0	0	1	0	10	1	1121.59	3694	3694	373	382	yes	yes	2;3	0.00041717	104.05	4.33	2.13	2	3	2	2	2	4
FLCSQLPNQVLK	FGNAFLNRFLCSQLPN	QLPNQVLKSISIIDSP	R	F	L	L	K	S	0	0	1	0	1	2	0	0	0	0	3	1	0	1	1	1	0	0	0	1	0	12	0	1445.77	13766	13766	51	62	no	no	2	0.0014246	83.045	5.57	4.5	2	1	1
FLEAPVVSEADKLR	VWDFIWERFLEAPVVS	VSEADKLRTALTCSTE	R	F	L	L	R	T	2	1	0	1	0	0	2	0	0	0	2	1	0	1	1	1	0	0	0	2	0	14	1	1572.85	1250	1250	814	827	yes	yes	3	1.1123e-05	115.06	3.77	1.8	2	2	2	1	3	3
FLEESEK	KGFEVKEKFLEESEKF	KFLEESEKFYGAKPMT	K	F	L	E	K	F	0	0	0	0	0	0	3	0	0	0	1	1	0	1	0	1	0	0	0	0	0	7	0	880.418	6916;5112	5112	189	195	no	no	2	0.025918	107.32	7.94	3.61	2			1	2	2
FLEESEKFYGAK	KGFEVKEKFLEESEKF	SEKFYGAKPMTLSGSS	K	F	L	A	K	P	1	0	0	0	0	0	3	1	0	0	1	2	0	2	0	1	0	0	1	0	0	12	1	1446.7	6916;5112	5112	189	200	no	no	2;3	1.8001e-06	128.85	7.35	3.5	2	1	1	1	1	2
FLEESEKFYGAKPMTLSGSSEDDLTAINK	KGFEVKEKFLEESEKF	DDLTAINKWVKEATNG	K	F	L	N	K	W	2	0	1	2	0	0	4	2	0	1	3	3	1	2	1	4	2	0	1	0	0	29	2	3206.53	6916;5112	5112	189	217	no	no	3;4;5	1.9577e-79	198.99	7.56	3.2	1	1	1	1	1	1
FLELVQLCR	FHDDVPYRFLELVQLC	LELVQLCRITSAEFLE	R	F	L	C	R	I	0	1	0	0	1	1	1	0	0	0	3	0	0	1	0	0	0	0	0	1	0	9	0	1176.63	Q9PUB0	Q9PUB0	254	262	yes	yes	2	9.1699e-10	146.81	3.38	2	3	3	3	3	3
FLESAGAR	YIAASYVKFLESAGAR	FLESAGARIVPIRLNR	K	F	L	A	R	I	2	1	0	0	0	0	1	1	0	0	1	0	0	1	0	1	0	0	0	0	0	8	0	849.434	26558	26558	65	72	yes	yes	2	0.021988	86.794	13	0
FLEVYER	RKPNEVIKFLEVYERS	KFLEVYERSFCRTIET	K	F	L	E	R	S	0	1	0	0	0	0	2	0	0	0	1	0	0	1	0	0	0	0	1	1	0	7	0	954.481	P67965	P67965	43	49	yes	yes	2	0.010718	113.7	19	0
FLFVRDPFVR	IKLKKYTKFLFVRDPF	FVRDPFVRLISAFRSK	K	F	L	V	R	L	0	2	0	1	0	0	0	0	0	0	1	0	0	3	1	0	0	0	0	2	0	10	1	1294.72	5910	5910	257	266	yes	yes	3	0.0047601	76.228	10	0
FLGCATTGFR	KDTSIGPRFLGCATTG	GCATTGFRSVRQGDNT	R	F	L	F	R	S	1	1	0	0	1	0	0	2	0	0	1	0	0	2	0	0	2	0	0	0	0	10	0	1128.54	16426	16426	119	128	yes	yes	2	0.0063239	85.355	1.33	0.471	2	1
FLGSGGFIGYAPNLK	PPVRDGKRFLGSGGFI	IGYAPNLKKLVEEWKG	R	F	L	L	K	K	1	0	1	0	0	0	0	4	0	1	2	1	0	2	1	1	0	0	1	0	0	15	0	1539.81	2595;2406	2595	154	168	no	no	2;3	2.4407e-11	116.51	7.41	4.75	3	2	3	1	1	2
FLGSGGFIGYAPNLKK	PPVRDGKRFLGSGGFI	GYAPNLKKLVEEWKGK	R	F	L	K	K	L	1	0	1	0	0	0	0	4	0	1	2	2	0	2	1	1	0	0	1	0	0	16	1	1667.9	2595;2406	2595	154	169	no	no	2;3	1.3577e-18	126.71	6.82	2.75	1	1	1	1	1	1
FLGVTPLFNYTQALR	SVMDNIQKFLGVTPLF	FNYTQALRFDEAKGFW	K	F	L	L	R	F	1	1	1	0	0	1	0	1	0	0	3	0	0	2	1	0	2	0	1	1	0	15	0	1738.94	7643;9539	7643	269	283	yes	no	2;3	1.7905e-06	91.812	8	0
FLHDYFGGNLK	RDGKALERFLHDYFGG	DYFGGNLKKYLKSEPV	R	F	L	L	K	K	0	0	1	1	0	0	0	2	1	0	2	1	0	2	0	0	0	0	1	0	0	11	0	1309.65	6729;8258	6729	238	248	no	no	3	0.00039192	85.813	11	0
FLHDYFGGNLKK	RDGKALERFLHDYFGG	YFGGNLKKYLKSEPVP	R	F	L	K	K	Y	0	0	1	1	0	0	0	2	1	0	2	2	0	2	0	0	0	0	1	0	0	12	1	1437.74	6729;8258	6729	238	249	no	no	3;4	3.0105e-05	90.614	11	0
FLHEYVSSYGQAPLPVLLGSTR	DPRDFADRFLHEYVSS	PVLLGSTRNFLSMVST	R	F	L	T	R	N	1	1	0	0	0	1	1	2	1	0	4	0	0	1	2	3	1	0	2	2	0	22	0	2433.27	12732	12732	117	138	yes	yes	3;4	5.7742e-18	131.09	11.1	2.75			1			1
FLILPDMLK	YIRGSKIRFLILPDML	LILPDMLKNAPMLKSM	R	F	L	L	K	N	0	0	0	1	0	0	0	0	0	1	3	1	1	1	1	0	0	0	0	0	0	9	0	1088.63	22421;20703	22421	70	78	yes	no	2	0.023423	61.691	19	0
FLIPNASQAESK	________________	NASQAESKVFYLKMKG	K	F	L	S	K	V	2	0	1	0	0	1	1	0	0	1	1	1	0	1	1	2	0	0	0	0	0	12	0	1303.68	20075	20075	6	17	yes	yes	2	4.1623e-06	107.09	15.3	0.471
FLIVGPQK	KTCDRLPKFLIVGPQK	FLIVGPQKTGTTAVHF	K	F	L	Q	K	T	0	0	0	0	0	1	0	1	0	1	1	1	0	1	1	0	0	0	0	1	0	8	0	900.543	7643;9539	7643	81	88	yes	no	2	0.052072	64.567	9	0
FLKDPSLSDK	WPIREVCKFLKDPSLS	KDPSLSDKLLLQNVFQ	K	F	L	D	K	L	0	0	0	2	0	0	0	0	0	0	2	2	0	1	1	2	0	0	0	0	0	10	1	1148.61	6656	6656	216	225	yes	yes	3	3.7307e-05	117.25	11.3	0.471
FLLDTFEPK	GKTALIRRFLLDTFEP	LLDTFEPKHRRTVEEL	R	F	L	P	K	H	0	0	0	1	0	0	1	0	0	0	2	1	0	2	1	0	1	0	0	0	0	9	0	1108.58	14603	14603	30	38	yes	yes	2	0.037584	70.056	17	0
FLLEYIAPITEK	GFEREWYKFLLEYIAP	YIAPITEKLYPGYYTK	K	F	L	E	K	L	1	0	0	0	0	0	2	0	0	2	2	1	0	1	1	0	1	0	1	0	0	12	0	1435.8	2595	2595	595	606	yes	yes	2;3	2.695e-06	110.31	7.22	4.58	3	4	2	2	3	4
FLMANGQLVK	WNVDLIPKFLMANGQL	MANGQLVKMLLYTEVT	K	F	L	V	K	M	1	0	1	0	0	1	0	1	0	0	2	1	1	1	0	0	0	0	0	1	0	10	0	1119.61	13389	13389	15	24	yes	yes	2	0.002899	80.688	12	0
FLNEVALEAPNK	NNADFAFKFLNEVALE	VALEAPNKNIFFSPVS	K	F	L	N	K	N	2	0	2	0	0	0	2	0	0	0	2	1	0	1	1	0	0	0	0	1	0	12	0	1343.71	1506	1506	62	73	yes	yes	2;3	0.0001148	93.649	12.1	0.927
FLNSGGFIGYAPYINR	PVVRSGKRFLNSGGFI	GYAPYINRIVQQWNLQ	R	F	L	N	R	I	1	1	2	0	0	0	0	3	0	2	1	0	0	2	1	1	0	0	2	0	0	16	0	1787.9	22196	22196	66	81	yes	yes	2	0.00051414	64.52	8.33	0.471
FLPANPTAFTIEGLR	QTGQEQSRFLPANPTA	AFTIEGLRAGTVYAIG	R	F	L	L	R	A	2	1	1	0	0	0	1	1	0	1	2	0	0	2	2	0	2	0	0	0	0	15	0	1645.88	4678;2456	2456	348	362	no	no	2;3	2.0621e-06	101.2	3.57	1.4		2	2	1	1	1
FLQESNVLYQHNLR	EIDQQYSRFLQESNVL	VLYQHNLRRIKQFLQS	R	F	L	L	R	R	0	1	2	0	0	2	1	0	1	0	3	0	0	1	0	1	0	0	1	1	0	14	0	1759.9	2667;2119;11955	2667	71	84	yes	no	3	4.1907e-05	101.53	19	0
FLQTNTLLGHLMGK	KATNIRLRFLQTNTLL	LLGHLMGKALRDPTVT	R	F	L	G	K	A	0	0	1	0	0	1	0	2	1	0	4	1	1	1	0	0	2	0	0	0	0	14	0	1571.85	139	139	132	145	yes	yes	3	5.799e-06	90.759	2.2	0.748	1	2	2
FLSEMLK	TRSGDYYKFLSEMLKS	KFLSEMLKSTEDLKMK	K	F	L	L	K	S	0	0	0	0	0	0	1	0	0	0	2	1	1	1	0	1	0	0	0	0	0	7	0	866.457	108;234	108	680	686	no	no	2	0.041863	68.312	10.7	8.69	1	1	1
FLSILCTR	SSDSLETRFLSILCTR	FLSILCTRSYPHLRRG	R	F	L	T	R	S	0	1	0	0	1	0	0	0	0	1	2	0	0	1	0	1	1	0	0	0	0	8	0	1008.54	4212;2886;21932	4212	510	517	yes	no	2	0.052531	64.42	14	0
FLSLYGDQIDIHR	GYELLIQKFLSLYGDQ	GDQIDIHRKFVVQLFA	K	F	L	H	R	K	0	1	0	2	0	1	0	1	1	2	2	0	0	1	0	1	0	0	1	0	0	13	0	1575.8	26190	26190	48	60	yes	yes	3	2.9472e-05	105.65	15.3	0.471
FLTALAQDGAINEEAISVTELDR	VNFDMTNKFLTALAQD	ISVTELDRIYGSYTQK	K	F	L	D	R	I	4	1	1	2	0	1	3	1	0	2	3	0	0	1	0	1	2	0	0	1	0	23	0	2475.25	18712	18712	37	59	no	no	3	9.0247e-09	76.21	2.5	1.12	1	1	1	1
FLTGVSGCVR	PRSLTAGKFLTGVSGC	TGVSGCVRGLVLAPAG	K	F	L	V	R	G	0	1	0	0	1	0	0	2	0	0	1	0	0	1	0	1	1	0	0	2	0	10	0	1094.55	13	13	4031	4040	yes	yes	2	8.1839e-07	135.72	2.57	1.05	1	3	1	2
FLTTTSNSLLATWQPPR	IDAPSNLRFLTTTSNS	LATWQPPRAKITGYII	R	F	L	P	R	A	1	1	1	0	0	1	0	0	0	0	3	0	0	1	2	2	4	1	0	0	0	17	0	1932.01	A0A060PIY8;141	A0A060PIY8	2008	2024	no	no	2;3;4	2.2786e-55	214.53	4.67	3.95	7	3	5	4	3	1
FLVGTDGVPVMR	DIKWNFEKFLVGTDGV	TDGVPVMRWYHRANIA	K	F	L	M	R	W	0	1	0	1	0	0	0	2	0	0	1	0	1	1	1	0	1	0	0	3	0	12	0	1289.68	19686	19686	115	126	yes	yes	2;3	0.00054369	75.819	11.9	5.87	1	1			1	1
FLVVFNPLEQER	VKLDASPRFLVVFNPL	FNPLEQERLSLVPLLV	R	F	L	E	R	L	0	1	1	0	0	1	2	0	0	0	2	0	0	2	1	0	0	0	0	2	0	12	0	1489.79	10869	10869	104	115	yes	yes	2	0.00060787	87.719	6	0						1
FLVYVANFDENDPR	FEKRRFRKFLVYVANF	NFDENDPRTFEGVDPK	K	F	L	P	R	T	1	1	2	2	0	0	1	0	0	0	1	0	0	2	1	0	0	0	1	2	0	14	0	1697.8	10820;13389	13389	78	91	no	no	2;3	1.5783e-09	162.22	12	0
FLYLGDDR	TFEDCLQKFLYLGDDR	FLYLGDDRNISEVYVA	K	F	L	D	R	N	0	1	0	2	0	0	0	1	0	0	2	0	0	1	0	0	0	0	1	0	0	8	0	997.487	24251	24251	86	93	yes	yes	2	0.015626	89.698	12	0
FMDFDWIPR	KPQQEHVKFMDFDWIP	MDFDWIPRIFTTTITT	K	F	M	P	R	I	0	1	0	2	0	0	0	0	0	1	0	0	1	2	1	0	0	1	0	0	0	9	0	1225.56	166;1170	166	1143	1151	no	no	2	0.015854	66.962	2.17	1.07	2	2	1	1
FMEIVAEQALQHYK	DISWDDPRFMEIVAEQ	EQALQHYKQNNTIE__	R	F	M	Y	K	Q	2	0	0	0	0	2	2	0	1	1	1	1	1	1	0	0	0	0	1	1	0	14	0	1705.85	P14018;6174;Q9YGP0;15491	P14018	432	445	yes	no	2;3;4	1.192e-30	196.11	10.3	5.09	4	4	5	4	5	2
FMKDMPTDVSILLAGAAYFK	QTRGRILRFMKDMPTD	LAGAAYFKGTWKTKFD	R	F	M	F	K	G	3	0	0	2	0	0	0	1	0	1	2	2	2	2	1	1	1	0	1	1	0	20	1	2217.12	5860	5860	209	228	yes	yes	3	6.5145e-08	89.011	12	0
FMMFESQTK	VTGSERTKFMMFESQT	MMFESQTKDLLFKDLT	K	F	M	T	K	D	0	0	0	0	0	1	1	0	0	0	0	1	2	2	0	1	1	0	0	0	0	9	0	1147.5	18629	18629	112	120	yes	yes	2	7.9822e-13	152.34	6.42	4.27	6	7	9	8	9	6
FMMFESQTKDLLFK	VTGSERTKFMMFESQT	QTKDLLFKDLTKCLVK	K	F	M	F	K	D	0	0	0	1	0	1	1	0	0	0	2	2	2	3	0	1	1	0	0	0	0	14	1	1763.86	18629	18629	112	125	yes	yes	3	3.6585e-05	106.14	9	0
FNAVCLNR	DKCKDECKFNAVCLNR	FNAVCLNRRGTARCSC	K	F	N	N	R	R	1	1	2	0	1	0	0	0	0	0	1	0	0	1	0	0	0	0	0	1	0	8	0	992.486	804;1170	804	77	84	no	no	2	1.0262e-15	158.36	2.45	1.23	3	3	3	1	1
FNLNTHTGLITTSEPIK	KNTPSKVKFNLNTHTG	ITTSEPIKAQFSSHFE	K	F	N	I	K	A	0	0	2	0	0	0	1	1	1	2	2	1	0	1	1	1	4	0	0	0	0	17	0	1884.99	376	376	412	428	yes	yes	3	7.8789e-09	157.91	1.83	0.898	3	1	2
FNMESQGCNHEEDAAVR	EKSLTDCKFNMESQGC	HEEDAAVRCNVPAMGF	K	F	N	V	R	C	2	1	2	1	1	1	3	1	1	0	0	0	1	1	0	1	0	0	0	1	0	17	0	1992.81	12356	12356	23	39	yes	yes	3	2.9162e-12	166.92	6.27	4.13	6	3	4	1	2	2
FNMFFVLEPGVPVSSCTK	SKKNVKVRFNMFFVLE	VPVSSCTKDYVQINNT	R	F	N	T	K	D	0	0	1	0	1	0	1	1	0	0	1	1	1	3	2	2	1	0	0	3	0	18	0	2058	1153	1153	562	579	yes	yes	2;3	1.1668e-07	99.044	11.6	0.495
FNPTEVHK	NIMCNHLRFNPTEVHK	FNPTEVHKVMAENTFY	R	F	N	H	K	V	0	0	1	0	0	0	1	0	1	0	0	1	0	1	1	0	1	0	0	1	0	8	0	970.487	6555	6555	118	125	yes	yes	3	0.0091913	77.318	11	0
FNQCGTCVTFGECHVIK	AKNQKCKKFNQCGTCV	FGECHVIKNYTLWKVA	K	F	N	I	K	N	0	0	1	0	3	1	1	2	1	1	0	1	0	2	0	0	2	0	0	2	0	17	0	2055.9	15110	15110	64	80	yes	yes	3	5.8774e-09	119.96	14.3	0.471
FNQVESDKLR	QDPYARNKFNQVESDK	QVESDKLRMDRNIPDT	K	F	N	L	R	M	0	1	1	1	0	1	1	0	0	0	1	1	0	1	0	1	0	0	0	1	0	10	1	1234.63	30730	30730	30	39	yes	yes	2;3	0.0031892	108.43	11.3	0.471
FNRPFVIMVFDK	MLNPLEIKFNRPFVIM	FVIMVFDKSTNTIIFM	K	F	N	D	K	S	0	1	1	1	0	0	0	0	0	1	0	1	1	3	1	0	0	0	0	2	0	12	1	1511.8	6024	6024	395	406	yes	yes	3	3.7384e-07	115.12	11.5	0.5
FNSLNELVDYHR	KYFLWVVKFNSLNELV	NELVDYHRSTSVSRNQ	K	F	N	H	R	S	0	1	2	1	0	0	1	0	1	0	2	0	0	1	0	1	0	0	1	1	0	12	0	1505.73	13982	13982	125	136	yes	yes	3	0.00021331	85.294	17	0
FNSVTELCAEVPEQEDFIGMR	YTSNKEFRFNSVTELC	QEDFIGMRSCPKDGSP	R	F	N	M	R	S	1	1	1	1	1	1	4	1	0	1	1	0	1	2	1	1	1	0	0	2	0	21	0	2470.11	3797	3797	501	521	no	no	3	5.3968e-16	108.13	10.3	0.471
FNTGSGTGVITSK	VGGFVELRFNTGSGTG	GTGVITSKVRVEPGKW	R	F	N	S	K	V	0	0	1	0	0	0	0	3	0	1	0	1	0	1	0	2	3	0	0	1	0	13	0	1267.64	166;804;5416	166	1332	1344	no	no	2	1.0355e-05	126.1	3.25	1.92	3	2	2	2	1	1
FNTIPPLR	UUEKGFLRFNTIPPLR	FNTIPPLRKYMLVFKG	R	F	N	L	R	K	0	1	1	0	0	0	0	0	0	1	1	0	0	1	2	0	1	0	0	0	0	8	0	956.544	11915	11915	184	191	yes	yes	2	0.02114	87.181	9.33	0.471
FNTIPPLRK	UUEKGFLRFNTIPPLR	NTIPPLRKYMLVFKGK	R	F	N	R	K	Y	0	1	1	0	0	0	0	0	0	1	1	1	0	1	2	0	1	0	0	0	0	9	1	1084.64	11915	11915	184	192	yes	yes	3	0.011547	64.191	9.33	0.471
FNVWDVGGQDK	TVTYKNVKFNVWDVGG	WDVGGQDKIRPLWRHY	K	F	N	D	K	I	0	0	1	2	0	1	0	2	0	0	0	1	0	1	0	0	0	1	0	2	0	11	0	1263.59	17332;17842	17332	59	69	yes	no	2	0.00042186	100.69	18	0
FNYEEVR	NIICNHMRFNYEEVRK	RFNYEEVRKLLPADTT	R	F	N	V	R	K	0	1	1	0	0	0	2	0	0	0	0	0	0	1	0	0	0	0	1	1	0	7	0	955.44	8093;1843	8093	66	72	no	no	2	0.0017195	120.65	12	0
FPDENFK	GKSIYGDRFPDENFKL	RFPDENFKLKHYGPGW	R	F	P	F	K	L	0	0	1	1	0	0	1	0	0	0	0	1	0	2	1	0	0	0	0	0	0	7	0	895.408	18232;20527	18232	72	78	no	no	2	0.012212	113.1	17.8	0.433
FPFNPFDLTK	MTFEEAERFPFNPFDL	FNPFDLTKIWPHSDYP	R	F	P	T	K	I	0	0	1	1	0	0	0	0	0	0	1	1	0	3	2	0	1	0	0	0	0	10	0	1224.62	11636	11636	106	115	yes	yes	2	0.0024071	98.898	11	0
FPGQLNADLR	SGVTTCLRFPGQLNAD	GQLNADLRKLAVNMVP	R	F	P	L	R	K	1	1	1	1	0	1	0	1	0	0	2	0	0	1	1	0	0	0	0	0	0	10	0	1129.59	5781;CON__ENSEMBL:ENSBTAP00000025008;5977;5568	5781	234	243	no	no	2	7.6454e-05	125.75	9.95	5.13	3	2	3	1	2	2
FPGQLNADLRK	SGVTTCLRFPGQLNAD	QLNADLRKLAVNMVPF	R	F	P	R	K	L	1	1	1	1	0	1	0	1	0	0	2	1	0	1	1	0	0	0	0	0	0	11	1	1257.68	5781;CON__ENSEMBL:ENSBTAP00000025008;5977;5568	5781	234	244	no	no	3	3.2552e-12	113.22	9.7	4.36	2
FPHTYPR	NGSIHSPKFPHTYPRN	KFPHTYPRNTVLVWRL	K	F	P	P	R	N	0	1	0	0	0	0	0	0	1	0	0	0	0	1	2	0	1	0	1	0	0	7	0	916.456	26854	26854	23	29	yes	yes	3	0.0094815	91.906	13	0
FPLEEELFTIWHENR	TVEVGCEKFPLEEELF	FTIWHENRDALLNYME	K	F	P	N	R	D	0	1	1	0	0	0	4	0	1	1	2	0	0	2	1	0	1	1	0	0	0	15	0	1958.95	3078	3078	475	489	yes	yes	3	4.4342e-07	159.22	9.67	0.471
FPNIGVEK	KDPSNPFRFPNIGVEK	FPNIGVEKFLELNSEQ	R	F	P	E	K	F	0	0	1	0	0	0	1	1	0	1	0	1	0	1	1	0	0	0	0	1	0	8	0	902.486	2267;4960	2267	293	300	no	no	2	0.056296	63.216	11	0
FPNIPLK	AVQCRAEKFPNIPLKD	KFPNIPLKDLGQRVEC	K	F	P	L	K	D	0	0	1	0	0	0	0	0	0	1	1	1	0	1	2	0	0	0	0	0	0	7	0	827.491	6355	6355	61	67	yes	yes	2	3.3536e-06	128.38	4.32	2.6	3	3	2	3	2	2
FPNIPLKDLGQR	AVQCRAEKFPNIPLKD	PLKDLGQRVECNTKAG	K	F	P	Q	R	V	0	1	1	1	0	1	0	1	0	1	2	1	0	1	2	0	0	0	0	0	0	12	1	1396.78	6355	6355	61	72	yes	yes	2;3	1.624e-08	120.87	2.9	1.73	6	3	4	4	1	1
FPNTPYQLLEQHITCNTEEGLICYNK	AVECRAVRFPNTPYQL	EGLICYNKDQLPPICY	R	F	P	N	K	D	0	0	3	0	2	2	3	1	1	2	3	1	0	1	2	0	3	0	2	0	0	26	0	3181.48	6355	6355	375	400	yes	yes	3;4	4.0705e-82	214.05	2.82	1.54	4	4	4	3		2
FPNTTNEEGKDEVVCPDELR	________________	VVCPDELRLICGTDGV	R	F	P	L	R	L	0	1	2	2	1	0	4	1	0	0	1	1	0	1	2	0	2	0	0	2	0	20	1	2348.06	P01003;15709	P01003	8	27	yes	no	3	2.638e-21	172.24	15.8	1.23
FPSGSSSPNVLASFAGK	ASQSRAVRFPSGSSSP	VLASFAGKNRVWVISA	R	F	P	G	K	N	2	0	1	0	0	0	0	2	0	0	1	1	0	2	2	5	0	0	0	1	0	17	0	1651.82	1281	1281	132	148	yes	yes	2	1.4643e-12	170	6	0.535					1	5
FPSVLHVIPSEAPGTVHELEPK	TTRSPTTRFPSVLHVI	TVHELEPKTPGSEMPD	R	F	P	P	K	T	1	0	0	0	0	0	3	1	2	1	2	1	0	1	4	2	1	0	0	3	0	22	0	2382.26	9197	9197	144	165	yes	yes	3	1.6948e-18	116.94	2.5	0.5		1	1
FPTQMSLPLK	GITEITNRFPTQMSLP	TQMSLPLKEIERAAEE	R	F	P	L	K	E	0	0	0	0	0	1	0	0	0	0	2	1	1	1	2	1	1	0	0	0	0	10	0	1160.63	515;671	515	197	206	yes	no	2	0.0074626	79.489	15	0
FPVTGLIEGR	ETPVKFARFPVTGLIE	VTGLIEGRSYIFRVRA	R	F	P	G	R	S	0	1	0	0	0	0	1	2	0	1	1	0	0	1	1	0	1	0	0	1	0	10	0	1087.6	4266;1625;298	4266	369	378	yes	no	2	0.0018532	101.38	10	0
FQDDERLFQR	DWDLLIRRFQDDERLF	DDERLFQRFWYHFHKG	R	F	Q	Q	R	F	0	2	0	2	0	2	1	0	0	0	1	0	0	2	0	0	0	0	0	0	0	10	1	1352.65	14179	14179	145	154	yes	yes	3	0.0053559	74.841	10	0
FQDDPDGLHQLDGTPLTAEDIVQK	TKSGLDYKFQDDPDGL	TAEDIVQKIATRIYEE	K	F	Q	Q	K	I	1	0	0	5	0	3	1	2	1	1	3	1	0	1	2	0	2	0	0	1	0	24	0	2651.27	8898;7340	8898	51	74	yes	no	3	1.7331e-24	116.45	10	0
FQDLLDIIHAEK	IPAVPDSKFQDLLDII	LDIIHAEKGFILMATL	K	F	Q	E	K	G	1	0	0	2	0	1	1	0	1	2	2	1	0	1	0	0	0	0	0	0	0	12	0	1440.76	724;1249	1249	82	93	no	no	3	8.0498e-07	107.53	7.38	3.79		1	2	2		1
FQENLFGGK	QFTANPKRFQENLFGG	QENLFGGKFLKNMIQF	R	F	Q	G	K	F	0	0	1	0	0	1	1	2	0	0	1	1	0	2	0	0	0	0	0	0	0	9	0	1038.51	4130;841	841	126	134	no	no	2	0.0077043	93.098	2.12	0.781	2	3	3
FQGLDLNEDLYLGGYPDYTAVAK	VNGTSQGKFQGLDLNE	PDYTAVAKTGLSRGFV	K	F	Q	A	K	T	2	0	1	3	0	1	1	3	0	0	4	1	0	1	1	0	1	0	3	1	0	23	0	2561.23	2044;5189	2044	493	515	yes	no	3	1.3753e-10	87.05	2	0.816	1	1	1
FQLTFPLR	KDNRPPDRFQLTFPLR	FQLTFPLRTNYMYAKV	R	F	Q	L	R	T	0	1	0	0	0	1	0	0	0	0	2	0	0	2	1	0	1	0	0	0	0	8	0	1020.58	6385;13788	6385	180	187	yes	no	2	4.0205e-05	130.27	12	0
FQLYLDSK	IKEIEDGRFQLYLDSK	FQLYLDSKQFIADSFI	R	F	Q	S	K	Q	0	0	0	1	0	1	0	0	0	0	2	1	0	1	0	1	0	0	1	0	0	8	0	1012.52	841;13088	841	768	775	yes	no	2	0.0011691	110.41	2.33	0.471		2	1
FQNDRTEDEQFNDEK	KLIEFLSKFQNDRTED	DEQFNDEKTYLVKQIR	K	F	Q	E	K	T	0	1	2	3	0	2	3	0	0	0	0	1	0	2	0	0	1	0	0	0	0	15	1	1913.8	25629	25629	69	83	yes	yes	3	3.307e-06	87.647	14	0
FQPAGSSEFHDLVTFTR	VPVSVTWRFQPAGSSE	HDLVTFTRDGGVQWGD	R	F	Q	T	R	D	1	1	0	1	0	1	1	1	1	0	1	0	0	3	1	2	2	0	0	1	0	17	0	1937.93	5538;1782	5538	299	315	yes	no	3	4.0317e-05	68.41	10	0
FQSLGVAFYR	WDTAGQERFQSLGVAF	SLGVAFYRGADCCVLV	R	F	Q	Y	R	G	1	1	0	0	0	1	0	1	0	0	1	0	0	2	0	1	0	0	1	1	0	10	0	1186.61	16070	16070	52	61	yes	yes	2	7.3423e-19	171.56	18.2	1.2
FQVVHGAGSSAGPGCGILQDAFR	RLQLAPERFQVVHGAG	GILQDAFRSGEQPSGS	R	F	Q	F	R	S	3	1	0	1	1	2	0	5	1	1	1	0	0	2	1	2	0	0	0	2	0	23	0	2330.12	8970	8970	75	97	yes	yes	3	5.6849e-08	65.064	9.5	0.5
FQYLSMVDYNPAER	LSIPFENRFQYLSMVD	VDYNPAERRLFAWDSY	R	F	Q	E	R	R	1	1	1	1	0	1	1	0	0	0	1	0	1	1	1	1	0	0	2	1	0	14	0	1731.79	11484	11484	227	240	yes	yes	2	7.1204e-05	100.11	12	0
FRESENEDSGLLER	IYSQTYFRFRESENED	EDSGLLERIRNPKQLV	R	F	R	E	R	I	0	2	1	1	0	0	4	1	0	0	2	0	0	1	0	2	0	0	0	0	0	14	1	1679.78	19986	19986	53	66	yes	yes	3	3.0249e-05	104.95	15.3	0.471
FRIEDSFSVK	SLTVSLPRFRIEDSFS	IEDSFSVKEKLRKMGL	R	F	R	V	K	E	0	1	0	1	0	0	1	0	0	1	0	1	0	2	0	2	0	0	0	1	0	10	1	1226.63	5717;CON__P41361	5717	331	340	yes	no	3	1.2787e-07	139.86	11.3	0.471
FRPIEQLKEEFEK	HEEEVRKKFRPIEQLK	QLKEEFEKLNVKMETD	K	F	R	E	K	L	0	1	0	0	0	1	4	0	0	1	1	2	0	2	1	0	0	0	0	0	0	13	2	1691.89	29976	29976	10	22	yes	yes	3;4	1.1904e-39	202.25	11.3	0.471
FSAVMHFAGLK	TASVRPNRFSAVMHFA	VMHFAGLKAVGESVRQ	R	F	S	L	K	A	2	0	0	0	0	0	0	1	1	0	1	1	1	2	0	1	0	0	0	1	0	11	0	1206.62	9456	9456	65	75	yes	yes	3	0.00022512	89.171	14	0
FSDSDPAAIVHDFDR	IIDVPVPKFSDSDPAA	AIVHDFDRLLTAYLDL	K	F	S	D	R	L	2	1	0	4	0	0	0	0	1	1	0	0	0	2	1	2	0	0	0	1	0	15	0	1690.76	19984	19984	92	106	yes	yes	2;3	2.9843e-06	92.38	17.1	1.66
FSEPDPSHTLEER	________________	PSHTLEERVVHWYFSQ	-	F	S	E	R	V	0	1	0	1	0	0	3	0	1	0	1	0	0	1	2	2	1	0	0	0	0	13	0	1542.7	28143	28143	1	13	yes	yes	3	1.8484e-05	128.54	11.6	0.49
FSEPFYSYMVSEDIPVGTEIDVIK	PPEVSLPKFSEPFYSY	GTEIDVIKAEHNQTLV	K	F	S	I	K	A	0	0	0	2	0	0	3	1	0	3	0	1	1	2	2	3	1	0	2	3	0	24	0	2764.32	72;483	72	926	949	no	no	3	3.4529e-25	117.01	1.5	0.5	1	1
FSEYVFAR	EQGERLVRFSEYVFAR	FSEYVFARGWQGVGGD	R	F	S	A	R	G	1	1	0	0	0	0	1	0	0	0	0	0	0	2	0	1	0	0	1	1	0	8	0	1017.49	2636	2636	432	439	yes	yes	2	1.2011e-06	135.77	12.8	1.3
FSFLMNLK	EYFLDYIRFSFLMNLK	FSFLMNLKRNLPKNVL	R	F	S	L	K	R	0	0	1	0	0	0	0	0	0	0	2	1	1	2	0	1	0	0	0	0	0	8	0	998.526	1056	1056	779	786	yes	yes	2	0.032904	64.265	1	0	1
FSIGTIDGEVR	LLRPLGNKFSIGTIDG	GTIDGEVRLTGELDRE	K	F	S	V	R	L	0	1	0	1	0	0	1	2	0	2	0	0	0	1	0	1	1	0	0	1	0	11	0	1192.61	4597	4597	328	338	yes	yes	2	0.0052677	75.819	2	0		3
FSISGSYDVK	SINLYLPKFSISGSYD	ISGSYDVKELFLKMGV	K	F	S	V	K	E	0	0	0	1	0	0	0	1	0	1	0	1	0	1	0	3	0	0	1	1	0	10	0	1101.53	6024	6024	317	326	yes	yes	2	0.010503	79.201	12	0
FSMAPLSPHVK	ETMSVSKRFSMAPLSP	APLSPHVKNGGWGDIR	R	F	S	V	K	N	1	0	0	0	0	0	0	0	1	0	1	1	1	1	2	2	0	0	0	1	0	11	0	1212.63	22183	22183	99	109	yes	yes	3	0.00017873	91.469	11	0.816
FSMFKENLMSGLAAK	FQFSKVFRFSMFKENL	LMSGLAAKYFVLNNAG	R	F	S	A	K	Y	2	0	1	0	0	0	1	1	0	0	2	2	2	2	0	2	0	0	0	0	0	15	1	1672.83	746	746	329	343	yes	yes	3	4.716e-06	81.448	2	0.707	1	2	1
FSPWCSQAVR	QLQELQQRFSPWCSQA	PWCSQAVRLHAGQRFV	R	F	S	V	R	L	1	1	0	0	1	1	0	0	0	0	0	0	0	1	1	2	0	1	0	1	0	10	0	1236.57	13142	13142	167	176	yes	yes	2	4.4071e-11	154.85	5.5	0.957				1	2	2
FSSQEECELHCR	GCQGNLNRFSSQEECE	EECELHCRQRMGTGGN	R	F	S	C	R	Q	0	1	0	0	2	1	3	0	1	0	1	0	0	1	0	2	0	0	0	0	0	12	0	1580.63	13527	13527	169	180	yes	yes	3	4.4512e-07	111.63	2	0		3
FSSQIHNNGQSDFRPK	SGYRRLLRFSSQIHNN	GQSDFRPKNGRHAWVW	R	F	S	P	K	N	0	1	2	1	0	2	0	1	1	1	0	1	0	2	1	3	0	0	0	0	0	16	1	1860.89	12356;9287	12356	215	230	yes	no	4	1.1467e-06	103.88	9.5	3.99	1
FSSVEPSDEGHYACR	KSKGDTLRFSSVEPSD	DEGHYACRARNSAGQD	R	F	S	C	R	A	1	1	0	1	1	0	2	1	1	0	0	0	0	1	1	3	0	0	1	1	0	15	0	1739.72	1980	1980	501	515	yes	yes	3	3.7436e-07	146.96	2.2	0.98	3	3	3	1
FSTDLLR	KLANGLMRFSTDLLRE	RFSTDLLREVQQESNG	R	F	S	L	R	E	0	1	0	1	0	0	0	0	0	0	2	0	0	1	0	1	1	0	0	0	0	7	0	850.455	6916;5112	5112	100	106	no	no	2	5.1417e-18	154.09	9.17	4.92	2	3	3	3	3	3
FSTMVSTPENR	GWNFGTAKFSTMVSTP	MVSTPENRQTFINSVI	K	F	S	N	R	Q	0	1	1	0	0	0	1	0	0	0	0	0	1	1	1	2	2	0	0	1	0	11	0	1267.59	15784	15784	96	106	yes	yes	2	1.8004e-07	127.87	11.4	0.49
FSVFADK	NENLHPPRFSVFADKG	RFSVFADKGFVKEDAP	R	F	S	D	K	G	1	0	0	1	0	0	0	0	0	0	0	1	0	2	0	1	0	0	0	1	0	7	0	812.407	376	376	1035	1041	yes	yes	2	0.04535	92.187	1	0	1
FSVNEVHYDYSK	FLKMLKGRFSVNEVHY	EVHYDYSKDVHIYKAQ	R	F	S	S	K	D	0	0	1	1	0	0	1	0	1	0	0	1	0	1	0	2	0	0	2	2	0	12	0	1486.67	14023	14023	189	200	yes	yes	3	0.00083253	67.997	18	0
FSVSEPK	IIKFGETKFSVSEPKD	KFSVSEPKDTRQAAVV	K	F	S	P	K	D	0	0	0	0	0	0	1	0	0	0	0	1	0	1	1	2	0	0	0	1	0	7	0	792.402	25199	25199	55	61	yes	yes	2	0.050808	89.55	3	0			1
FSVSEPKDTR	IIKFGETKFSVSEPKD	VSEPKDTRQAAVVKIP	K	F	S	T	R	Q	0	1	0	1	0	0	1	0	0	0	0	1	0	1	1	2	1	0	0	1	0	10	1	1164.58	25199	25199	55	64	yes	yes	3	0.00087883	97.813	2	0.816	1	1	1
FSVSGHYEITNILSK	KIQLYLPKFSVSGHYE	EITNILSKMGIVDVFT	K	F	S	S	K	M	0	0	1	0	0	0	1	1	1	2	1	1	0	1	0	3	1	0	1	1	0	15	0	1693.87	1506	1506	316	330	yes	yes	3	6.9317e-06	108.63	11.8	0.373
FSVSHNMAPLGR	EVCMTFFRFSVSHNMA	HNMAPLGRLLVYYVRE	R	F	S	G	R	L	1	1	1	0	0	0	0	1	1	0	1	0	1	1	1	2	0	0	0	1	0	12	0	1314.65	5166	5166	345	356	yes	yes	3	1.908e-05	95.273	15	4.24
FSVSPVVR	AHNMRVMKFSVSPVVR	FSVSPVVRVAVEAKNP	K	F	S	V	R	V	0	1	0	0	0	0	0	0	0	0	0	0	0	1	1	2	0	0	0	3	0	8	0	889.502	1643;3005	1643	499	506	yes	no	2	6.4443e-05	127.56	8.4	6.56	1	1
FTAEIYK	DVNDNPPRFTAEIYKG	RFTAEIYKGTVSEDDP	R	F	T	Y	K	G	1	0	0	0	0	0	1	0	0	1	0	1	0	1	0	0	1	0	1	0	0	7	0	870.449	72;483	72	1141	1147	no	no	2	0.046368	91.626	3	0.816		1	1	1
FTAVAETDLK	RVQVILPKFTAVAETD	AVAETDLKDPLKALGI	K	F	T	L	K	D	2	0	0	1	0	0	1	0	0	0	1	1	0	1	0	0	2	0	0	1	0	10	0	1093.57	6327	6327	333	342	yes	yes	2	0.00073346	106.4	12.8	0.829
FTAVAETDLKDPLK	RVQVILPKFTAVAETD	TDLKDPLKALGITDMF	K	F	T	L	K	A	2	0	0	2	0	0	1	0	0	0	2	2	0	1	1	0	2	0	0	1	0	14	1	1546.82	6327	6327	333	346	yes	yes	2;3	3.5451e-10	131.66	12.4	4.18			2	2	1	2
FTDGADEAVDLARPVYEK	SKGKWERRFTDGADEA	LARPVYEKSPPDSYAP	R	F	T	E	K	S	3	1	0	3	0	0	2	1	0	0	1	1	0	1	1	0	1	0	1	2	0	18	1	1994.96	3797	3797	54	71	yes	yes	3	4.7553e-05	77.871	11	0
FTDLFEK	VAVPLSQKFTDLFEKM	KFTDLFEKMVPLQVQQ	K	F	T	E	K	M	0	0	0	1	0	0	1	0	0	0	1	1	0	2	0	0	1	0	0	0	0	7	0	898.444	8791	8791	281	287	yes	yes	2	2.8731e-06	133.79	5.47	3.51	2	3	3	1	2	1
FTDYCDLNKDK	KPKKCARRFTDYCDLN	YCDLNKDKSISLQELK	R	F	T	D	K	S	0	0	1	3	1	0	0	0	0	0	1	2	0	1	0	0	1	0	1	0	0	11	1	1417.62	28143	28143	55	65	yes	yes	3	0.0032721	69.864	11.5	0.5
FTEEGMVNAR	LIDRQIFRFTEEGMVN	EEGMVNARFDYNYDNS	R	F	T	A	R	F	1	1	1	0	0	0	2	1	0	0	0	0	1	1	0	0	1	0	0	1	0	10	0	1152.52	3116	3116	239	248	yes	yes	2	1.0959e-07	140.45	2.89	0.994		4	3	1	1
FTLAVSPVDPPGTPDYIDVTR	SRASEPSKFTLAVSPV	PDYIDVTRETVTLKWT	K	F	T	T	R	E	1	1	0	3	0	0	0	1	0	1	1	0	0	1	4	1	3	0	1	3	0	21	0	2259.14	1;3	1	13301	13321	yes	no	3	7.1653e-15	79.293	10	0
FTLENVK	SSVSLEGRFTLENVKQ	RFTLENVKQKPWKTSI	R	F	T	V	K	Q	0	0	1	0	0	0	1	0	0	0	1	1	0	1	0	0	1	0	0	1	0	7	0	849.46	17778	17778	59	65	yes	yes	2	0.026694	106.42	3.43	1.84	3	2	2	3	2	1
FTLTLPK	NKYIQEGKFTLTLPKV	KFTLTLPKVQTTVPVR	K	F	T	P	K	V	0	0	0	0	0	0	0	0	0	0	2	1	0	1	1	0	2	0	0	0	0	7	0	818.49	6084	6084	291	297	yes	yes	2	0.015869	111.65	5.5	1.12				1	1	1
FTNVGPDTMR	VPPPTDLRFTNVGPDT	NVGPDTMRVTWTAPTS	R	F	T	M	R	V	0	1	1	1	0	0	0	1	0	0	0	0	1	1	1	0	2	0	0	1	0	10	0	1136.53	A0A060PIY8;76;441;141	A0A060PIY8	1371	1380	no	no	2;3	1.058e-28	160.53	3.5	1.65	5	6	10	6	5	5
FTNVGPDTMRVTWTAPTSIVLSSFLVR	VPPPTDLRFTNVGPDT	VLSSFLVRYSPVKKEE	R	F	T	V	R	Y	1	2	1	1	0	0	0	1	0	1	2	0	1	2	2	3	5	1	0	4	0	27	1	2994.56	A0A060PIY8;76;441;141	A0A060PIY8	1371	1397	no	no	3	3.7504e-18	90.397	3	0			1
FTPGTFTNQIQAAFR	GATPIAGRFTPGTFTN	NQIQAAFREPRLLVVT	R	F	T	F	R	E	2	1	1	0	0	2	0	1	0	1	0	0	0	3	1	0	3	0	0	0	0	15	0	1697.85	6069	6069	205	219	yes	yes	2;3	0.00010269	94.717	15.7	2.36
FTQVTPTSLTVNWNAPNVR	IPPPTNLKFTQVTPTS	NWNAPNVRLTGYRVRV	K	F	T	V	R	L	1	1	3	0	0	1	0	0	0	0	1	0	0	1	2	1	4	1	0	3	0	19	0	2144.1	A0A060PIY8;76;141	A0A060PIY8	1826	1844	no	no	2;3;4	5.4723e-20	171.78	3.51	1.72	4	7	10	7	3	4
FTVEQEIDLK	KVEVYLPRFTVEQEID	VEQEIDLKDVLKGLGI	R	F	T	L	K	D	0	0	0	1	0	1	2	0	0	1	1	1	0	1	0	0	1	0	0	1	0	10	0	1220.63	26235	26235	66	75	yes	yes	2	0.0047428	89.171	12	0
FTVEQEIDLKDVLK	KVEVYLPRFTVEQEID	IDLKDVLKGLGITEVF	R	F	T	L	K	G	0	0	0	2	0	1	2	0	0	1	2	2	0	1	0	0	1	0	0	2	0	14	1	1675.9	26235	26235	66	79	yes	yes	3	1.0977e-06	121.24	11.8	0.373
FTVNIISVYK	EKNADWWKFTVNIISV	VNIISVYKQGSNRLRR	K	F	T	Y	K	Q	0	0	1	0	0	0	0	0	0	2	0	1	0	1	0	1	1	0	1	2	0	10	0	1182.66	3495	3495	515	524	yes	yes	2	0.025886	68.355	9	0
FTYSVLEDGCTK	IRAEGNSRFTYSVLED	VLEDGCTKHTGKWGKT	R	F	T	T	K	H	0	0	0	1	1	0	1	1	0	0	1	1	0	1	0	1	2	0	1	1	0	12	0	1418.64	12073	12073	191	202	yes	yes	2	1.4938e-06	113.24	4	0				1
FVAAYMIPDNDDRDDDK	LGTGTDPKFVAAYMIP	NDDRDDDKAYFFFTEK	K	F	V	D	K	A	2	1	1	6	0	0	0	0	0	1	0	1	1	1	1	0	0	0	1	1	0	17	1	1998.86	621;3281	621	172	188	yes	no	3	6.2924e-05	72.583	9.6	0.49
FVAAYMIPDNDDRDDDKAYFFFTEK	LGTGTDPKFVAAYMIP	AYFFFTEKVVEADSRE	K	F	V	E	K	V	3	1	1	6	0	0	1	0	0	1	0	2	1	4	1	0	1	0	2	1	0	25	2	3032.35	621;3281	621	172	196	yes	no	3;4	2.4523e-22	100.76	10.1	1.29
FVANFVEDFQTQGQNYNIMCNHLR	FHLGYPERFVANFVED	NIMCNHLRFNPTEVHK	R	F	V	L	R	F	1	1	4	1	1	3	1	1	1	1	1	0	1	3	0	0	1	0	1	2	0	24	0	2944.34	6555	6555	94	117	yes	yes	3	1.3672e-72	208.47	11.6	0.49
FVDGLMIHSGDPVNYYVDTAVR	GQRAKSMKFVDGLMIH	YYVDTAVRHVLLRQ__	K	F	V	V	R	H	1	1	1	3	0	0	0	2	1	1	1	0	1	1	1	1	1	0	2	4	0	22	0	2467.18	17855	17855	142	163	yes	yes	3	6.6199e-18	120.41	17	2
FVEGLPINDFSR	VIKDKTWKFVEGLPIN	LPINDFSREKMDLTAK	K	F	V	S	R	E	0	1	1	1	0	0	1	1	0	1	1	0	0	2	1	1	0	0	0	1	0	12	0	1392.7	26997	26997	56	67	yes	yes	2	5.0497e-06	105.65	16.2	2.3
FVETSAKDNENVLEVFR	VELDWNSRFVETSAKD	ENVLEVFRELLQQAQL	R	F	V	F	R	E	1	1	2	1	0	0	3	0	0	0	1	1	0	2	0	1	1	0	0	3	0	17	1	1995.99	14603	14603	150	166	yes	yes	3	2.3991e-06	81.346	17	0
FVGMAENTAHPR	RKKLTLAKFVGMAENT	AENTAHPRVVIPELRQ	K	F	V	P	R	V	2	1	1	0	0	0	1	1	1	0	0	0	1	1	1	0	1	0	0	1	0	12	0	1328.63	Q9DGI2;25220	Q9DGI2	121	132	yes	no	2;3	9.5726e-16	170.89	12.5	5.7	3	3	3	1		2
FVHLFLATLHFPHPQR	HPAGLRSKFVHLFLAT	LHFPHPQRVPMYQEQL	K	F	V	Q	R	V	1	1	0	0	0	1	0	0	3	0	3	0	0	3	2	0	1	0	0	1	0	16	0	1959.06	10652	10652	194	209	yes	yes	4	3.9531e-08	84.753	14	0
FVIKPIDK	NISFNDKKFVIKPIDK	FVIKPIDKKAPDFVFY	K	F	V	D	K	K	0	0	0	1	0	0	0	0	0	2	0	2	0	1	1	0	0	0	0	1	0	8	1	958.585	4382;5405;3203;4836;4547	4836	195	202	no	no	3	0.0046315	91.069	9.17	4.31	2	1	1
FVLYLGSR	QDGAEEGRFVLYLGSR	FVLYLGSREATGDYLG	R	F	V	S	R	E	0	1	0	0	0	0	0	1	0	0	2	0	0	1	0	1	0	0	1	1	0	8	0	953.533	458;139	139	1387	1394	no	no	2	0.00018272	119.29	2	0		1
FVPFTNIDMAYLHR	RYMLLNRRFVPFTNID	IDMAYLHRERYDTEWE	R	F	V	H	R	E	1	1	1	1	0	0	0	0	1	1	1	0	1	2	1	0	1	0	1	1	0	14	0	1722.86	9190	9190	213	226	yes	yes	3	3.5728e-05	102.73	9.78	1.13
FVPSKENPEEEVLER	KCVTVTSKFVPSKENP	PEEEVLERNIRIIVPL	K	F	V	E	R	N	0	1	1	0	0	0	5	0	0	0	1	1	0	1	2	1	0	0	0	2	0	15	1	1800.89	19859	19859	37	51	yes	yes	3	7.9498e-05	75.911	17.7	0.471
FVSISDLFAPTDLGTESQIFISR	LLEPIEQKFVSISDLF	ESQIFISRTYDATTHF	K	F	V	S	R	T	1	1	0	2	0	1	1	1	0	3	2	0	0	3	1	4	2	0	0	1	0	23	0	2542.3	10820	10820	206	228	yes	yes	3	1.2128e-25	161.04	12	0
FWEVISDEHGIDPTGSYHGDSDLQLER	CGNQIGAKFWEVISDE	DSDLQLERINVYYNEA	K	F	W	E	R	I	0	1	0	4	0	1	3	3	2	2	2	0	0	1	1	3	1	1	1	1	0	27	0	3101.4	26666	26666	20	46	yes	yes	4	1.2208e-13	72.302	12	0
FWSSLPGNICSDEK	EKLKQAKKFWSSLPGN	GNICSDEKISVGTGNE	K	F	W	E	K	I	0	0	1	1	1	0	1	1	0	1	1	1	0	1	1	3	0	1	0	0	0	14	0	1638.73	6640	6640	243	256	yes	yes	2	0.00064381	75.764	4.4	1.85		1	1	1		1
FWYHFHK	DDERLFQRFWYHFHKG	RFWYHFHKGHPPREPC	R	F	W	H	K	G	0	0	0	0	0	0	0	0	2	0	0	1	0	2	0	0	0	1	1	0	0	7	0	1063.5	14179	14179	155	161	yes	yes	3	0.0183	75.311	10	0
FYALSSR	IQTSQDARFYALSSRF	RFYALSSRFEPFSNRD	R	F	Y	S	R	F	1	1	0	0	0	0	0	0	0	0	1	0	0	1	0	2	0	0	1	0	0	7	0	842.429	15205	15205	9	15	yes	yes	2	4.2934e-09	140.12	11.5	0.5
FYDLTTFK	EIPKPTGKFYDLTTFK	FYDLTTFKSHYVPHHI	K	F	Y	F	K	S	0	0	0	1	0	0	0	0	0	0	1	1	0	2	0	0	2	0	1	0	0	8	0	1033.51	8378	8378	238	245	yes	yes	2	0.043358	77.732	11	0
FYFGGSPLK	KSPDSIKKFYFGGSPL	YFGGSPLKTQQANFTG	K	F	Y	L	K	T	0	0	0	0	0	0	0	2	0	0	1	1	0	2	1	1	0	0	1	0	0	9	0	1014.52	4923	4923	120	128	yes	yes	2	0.033387	71.451	3.5	1.12		1	1	1	1
FYGAKPMTLSGSSEDDLTAINK	KFLEESEKFYGAKPMT	DDLTAINKWVKEATNG	K	F	Y	N	K	W	2	0	1	2	0	0	1	2	0	1	2	2	1	1	1	3	2	0	1	0	0	22	1	2344.13	6916;5112	5112	196	217	no	no	2;3;4	9.7978e-109	233.89	8.7	3.88	3	2	3	3	3	2
FYGAKPMTLSGSSEDDLTAINKWVK	KFLEESEKFYGAKPMT	TAINKWVKEATNGQIP	K	F	Y	V	K	E	2	0	1	2	0	0	1	2	0	1	2	3	1	1	1	3	2	1	1	1	0	25	2	2757.37	6916;5112	5112	196	220	no	no	3;4	9.0853e-32	129.43	9.67	0.471
FYIQNPEPK	LAAYTSLKFYIQNPEP	YIQNPEPKSQQDGAEE	K	F	Y	P	K	S	0	0	1	0	0	1	1	0	0	1	0	1	0	1	2	0	0	0	1	0	0	9	0	1134.57	458;139	139	1368	1376	no	no	2	0.0041269	99.688	2.86	0.833		3	2	2
FYNELTEILLK	ANLKEGTKFYNELTEI	ELTEILLKFQNKCSDI	K	F	Y	L	K	F	0	0	1	0	0	0	2	0	0	1	3	1	0	1	0	0	1	0	1	0	0	11	0	1381.75	18712	18712	129	139	yes	yes	2	0.00085964	93.345	4	2.52	2	2	2	1	1
FYTGGVEEVNFK	EYLNCARKFYTGGVEE	GVEEVNFKTAAEEARQ	K	F	Y	F	K	T	0	0	1	0	0	0	2	2	0	0	0	1	0	2	0	0	1	0	1	2	0	12	0	1388.66	8047;11321;P01014;I0J178;E1BTF4	8047	135	146	yes	no	2	4.1623e-06	107.09	11.7	0.943
FYVVMWK	FGYQSSSRFYVVMWKQ	RFYVVMWKQITQSYWD	R	F	Y	W	K	Q	0	0	0	0	0	0	0	0	0	0	0	1	1	1	0	0	0	1	1	2	0	7	0	971.494	724;1249;CON__Q28194	1249	801	807	no	no	2	0.029922	75.311	4	1.95	1	2	2		2	2
FYYSSINPVQDTASGLIGPLLICSK	ADPRCLTRFYYSSINP	GPLLICSKKSMDQRGN	R	F	Y	S	K	K	1	0	1	1	1	1	0	2	0	3	3	1	0	1	2	4	1	0	2	1	0	25	0	2742.39	339;274	274	344	368	no	no	3	8.6341e-33	145.33	5.17	0.687				1	3	2
GAAAIFTVQMDDYLQGK	DESSQDERGAAAIFTV	MDDYLQGKAVQHREVQ	R	G	A	G	K	A	3	0	0	2	0	2	0	2	0	1	1	1	1	1	0	0	1	0	1	1	0	17	0	1826.89	2080;3462;4097	3462	74	90	no	no	2;3	2.8316e-07	96.247	6.25	3.17	1	1	2	1
GAAQNIIPASTGAAK	GKLWRDGRGAAQNIIP	PASTGAAKAVGKVIPE	R	G	A	A	K	A	5	0	1	0	0	1	0	2	0	2	0	1	0	0	1	1	1	0	0	0	0	15	0	1368.74	Q05025	Q05025	199	213	yes	yes	2;3	6.9032e-23	109.83	10.1	5.16	2		2	1	1
GAASSLTTEELQVVSSLVR	TLGRIKGKGAASSLTT	QVVSSLVRNVDHFTPA	K	G	A	V	R	N	2	1	0	0	0	1	2	1	0	0	3	0	0	0	0	4	2	0	0	3	0	19	0	1946.03	2480	2480	69	87	yes	yes	3	3.2785e-60	214.63	10	0.577
GADFQCFQQAR	SGGMRGIRGADFQCFQ	FQCFQQARQVGLAGTF	R	G	A	A	R	Q	2	1	0	1	1	3	0	1	0	0	0	0	0	2	0	0	0	0	0	0	0	11	0	1326.58	1812;495	1812	669	679	no	no	2;3	2.2182e-08	157.78	3.38	3.95	4	5	3	2	1
GADSTDDHGIVTYEWK	PGEPVMLRGADSTDDH	GIVTYEWKQVLGDPSV	R	G	A	W	K	Q	1	0	0	3	0	0	1	2	1	1	0	1	0	0	0	1	2	1	1	1	0	16	0	1792.79	21003	21003	15	30	yes	yes	3	4.9585e-05	70.41	11.5	0.5
GAEEMETVIPTDVMR	RALVILAKGAEEMETV	VIPTDVMRRAGIKVTV	K	G	A	M	R	R	1	1	0	1	0	0	3	1	0	1	0	0	2	0	1	0	2	0	0	2	0	15	0	1676.78	11279	11279	15	29	yes	yes	2	0.00025909	63.682	18	0
GAENQIGDQEGEKER	SQPSGQKRGAENQIGD	DQEGEKERTDNEELEM	R	G	A	E	R	T	1	1	1	1	0	2	4	3	0	1	0	1	0	0	0	0	0	0	0	0	0	15	1	1658.75	17712	17712	47	61	yes	yes	3	7.7722e-10	166.9	6	3			2
GAFDWEMYYK	TQAGDAMRGAFDWEMY	FDWEMYYKRIPIPPEL	R	G	A	Y	K	R	1	0	0	1	0	0	1	1	0	0	0	1	1	1	0	0	0	1	2	0	0	10	0	1308.55	8915;17458	8915	189	198	yes	no	2	0.013544	62.005	9.67	0.471
GAFQDLK	NQISVIERGAFQDLKQ	RGAFQDLKQLERLRLN	R	G	A	L	K	Q	1	0	0	1	0	1	0	1	0	0	1	1	0	1	0	0	0	0	0	0	0	7	0	777.402	350	350	98	104	yes	yes	2	0.047531	90.986	5.5	0.5					1	1
GAFSVEEDPSR	KRNSIHMKGAFSVEED	SVEEDPSR________	K	G	A	S	R	-	1	1	0	1	0	0	2	1	0	0	0	0	0	1	1	2	0	0	0	1	0	11	0	1192.54	11943	11943	241	251	yes	yes	2	0.0037984	84.507	14.3	0.471
GAGHMVPTDQPLAAFTMFSR	NIAFLTVKGAGHMVPT	AAFTMFSRFIKNEPY_	K	G	A	S	R	F	3	1	0	1	0	1	0	2	1	0	1	0	2	2	2	1	2	0	0	1	0	20	0	2133.01	7861;12705	7861	326	345	yes	yes	3	4.6725e-12	112.43	11.3	0.471
GAGTDDGTLIR	ERLYHALKGAGTDDGT	TDDGTLIRVIVSRNEV	K	G	A	I	R	V	1	1	0	2	0	0	0	3	0	1	1	0	0	0	0	0	2	0	0	0	0	11	0	1074.53	3812	3812	463	473	yes	yes	2	0.0016258	87.184	14.5	0.5
GAGTDEDTLIR	TLLHESMKGAGTDEDT	TDEDTLIRILVTRAES	K	G	A	I	R	I	1	1	0	2	0	0	1	2	0	1	1	0	0	0	0	0	2	0	0	0	0	11	0	1146.55	25157;9193	25157	20	30	yes	no	2	6.4971e-07	132.25	12	5.51	1
GAGTDEGCLIEILASR	HELRRAVKGAGTDEGC	LIEILASRTNEEIRRI	K	G	A	S	R	T	2	1	0	1	1	0	2	3	0	2	2	0	0	0	0	1	1	0	0	0	0	16	0	1660.81	23558	23558	52	67	yes	yes	2	8.0446e-05	76.82	15	0
GALESSLADTEGR	LQSQLSMKGALESSLA	SLADTEGRYGAQLAQI	K	G	A	G	R	Y	2	1	0	1	0	0	2	2	0	0	2	0	0	0	0	2	1	0	0	0	0	13	0	1304.62	11974	11974	178	190	yes	yes	2	0.00042736	84.734	14.5	2.69
GALRPPIIWK	TILTCSIRGALRPPII	LRPPIIWKRNGIILNF	R	G	A	W	K	R	1	1	0	0	0	0	0	1	0	2	1	1	0	0	2	0	0	1	0	0	0	10	1	1149.7	1775;26980	1775	273	282	yes	no	3	8.5632e-09	116.52	8.33	0.471
GAPETVSSFCR	EQYDLYMKGAPETVSS	ETVSSFCRQETVPSDF	K	G	A	C	R	Q	1	1	0	0	1	0	1	1	0	0	0	0	0	1	1	2	1	0	0	1	0	11	0	1209.54	14686;17087	14686	55	65	yes	no	2	0.00070008	95.822	1.5	0.5	1	1
GAQLSSHIHNVCAEAK	DVAVNFSKGAQLSSHI	HNVCAEAKEAIYTREE	K	G	A	A	K	E	3	0	1	0	1	1	1	1	2	1	1	1	0	0	0	2	0	0	0	1	0	16	0	1720.83	15505	15505	74	89	yes	yes	3;4	1.9894e-07	124.25	16.8	1.3
GATYNIIVEALK	ATLTGLTRGATYNIIV	NIIVEALKDHRRQKVL	R	G	A	L	K	D	2	0	1	0	0	0	1	1	0	2	1	1	0	0	0	0	1	0	1	1	0	12	0	1290.72	A0A060PIY8;76;141	A0A060PIY8	2262	2273	no	no	2;3	1.1002e-08	117.79	3.6	3.07	3	3	3	3	2
GATYNIIVEALKDHR	ATLTGLTRGATYNIIV	VEALKDHRRQKVLEEV	R	G	A	H	R	R	2	1	1	1	0	0	1	1	1	2	1	1	0	0	0	0	1	0	1	1	0	15	1	1698.91	A0A060PIY8;76;141	A0A060PIY8	2262	2276	no	no	4	3.4544e-06	93.909	3.25	1.48	1		1	1	1
GAVGALLVYDIAK	AITSAYYRGAVGALLV	LLVYDIAKHLTYENVE	R	G	A	A	K	H	3	0	0	1	0	0	0	2	0	1	2	1	0	0	0	0	0	0	1	2	0	13	0	1288.74	12944;17433	12944	98	110	yes	no	2	0.0013963	72.705	17	0
GAVQQAIK	PFDRYLSRGAVQQAIK	GAVQQAIKDTRQLMGD	R	G	A	I	K	D	2	0	0	0	0	2	0	1	0	1	0	1	0	0	0	0	0	0	0	1	0	8	0	813.471	1692	1692	198	205	yes	yes	2	0.00025465	116.54	11.5	0.5
GCCEKPVVER	DAFSSKIKGCCEKPVV	CEKPVVERSQCIMEAE	K	G	C	E	R	S	0	1	0	0	2	0	2	1	0	0	0	1	0	0	1	0	0	0	0	2	0	10	1	1232.56	4290	4290	63	72	yes	yes	3	3.4997e-05	118.9	7.22	3.19			1	2	1
GCEASCQEEYQDFK	GSISIISKGCEASCQE	QEEYQDFKVGNRNVSC	K	G	C	F	K	V	1	0	0	1	2	2	3	1	0	0	0	1	0	1	0	1	0	0	1	0	0	14	0	1749.66	20430	20430	86	99	yes	yes	2;3	3.8449e-21	186.13	16.4	3.71	1
GCEASCQEEYQDFKVGNR	GSISIISKGCEASCQE	QDFKVGNRNVSCCSSN	K	G	C	N	R	N	1	1	1	1	2	2	3	2	0	0	0	1	0	1	0	1	0	0	1	1	0	18	1	2175.89	20430	20430	86	103	yes	yes	3	1.2405e-08	142.39	18.7	0.471
GCLANQADLNTEWK	NYCLNVVKGCLANQAD	ADLNTEWKYLMDALVA	K	G	C	W	K	Y	2	0	2	1	1	1	1	1	0	0	2	1	0	0	0	0	1	1	0	0	0	14	0	1618.74	3589	3589	193	206	yes	yes	2	4.323e-06	126.09	3.4	1.5	2	1	1	3	3
GCPDNITVMVVK	IVLQSFYRGCPDNITV	NITVMVVKFRNSSKTE	R	G	C	V	K	F	0	0	1	1	1	0	0	1	0	1	0	1	1	0	1	0	1	0	0	3	0	12	0	1331.66	24040	24040	93	104	yes	yes	2	0.002759	62.338	20	0
GCPVNQQIDFQTFR	QGLYLCLRGCPVNQQI	QIDFQTFRLAQAAEGR	R	G	C	F	R	L	0	1	1	1	1	3	0	1	0	1	0	0	0	2	1	0	1	0	0	1	0	14	0	1708.8	11670	11670	124	137	yes	yes	3	3.8253e-05	104.7	18	0
GCVFDGCR	IPPEPFFKGCVFDGCR	GCVFDGCRITDESMQC	K	G	C	C	R	I	0	1	0	1	2	0	0	2	0	0	0	0	0	1	0	0	0	0	0	1	0	8	0	969.38	6950	6950	228	235	yes	yes	2	0.0013771	109.01	4.43	1.76		1	1	2	2
GCVSAPVEMTYCEGSCDAYSK	TTTVIKYRGCVSAPVE	GSCDAYSKYSQEANMM	R	G	C	S	K	Y	2	0	0	1	3	0	2	2	0	0	0	1	1	0	1	3	1	0	2	2	0	21	0	2369.93	1527	1527	307	327	yes	yes	2;3	1.0226e-26	177	4.21	4.43	8	6	3			1
GCVYLQTSLK	YSIEASGKGCVYLQTS	VYLQTSLKYNVQPKQE	K	G	C	L	K	Y	0	0	0	0	1	1	0	1	0	0	2	1	0	0	0	1	1	0	1	1	0	10	0	1167.6	10397	10397	150	159	yes	yes	2	5.4953e-05	128.27	5.88	3.69	2	3	3	3	4	2
GDACEGDSGGPFVMK	YSPEDSKRGDACEGDS	SGGPFVMKNPDDNRWY	R	G	D	M	K	N	1	0	0	2	1	0	1	4	0	0	0	1	1	1	1	1	0	0	0	1	0	15	0	1525.62	3477;CON__P00735	3477	547	561	yes	no	2	0.00090248	61.444	9.33	0.471
GDACEGDSGGPFVMKNPDDNR	YSPEDSKRGDACEGDS	MKNPDDNRWYQVGIVS	R	G	D	N	R	W	1	1	2	4	1	0	1	4	0	0	0	1	1	1	2	1	0	0	0	1	0	21	1	2236.91	3477	3477	547	567	yes	yes	3	1.9496e-06	80.236	9	0
GDDDVFVNTHQILDYLK	ADVQFIFKGDDDVFVN	HQILDYLKSLSKDKAK	K	G	D	L	K	S	0	0	1	4	0	1	0	1	1	1	2	1	0	1	0	0	1	0	1	2	0	17	0	1990.96	6642	6642	244	260	yes	yes	3	3.9543e-08	146.3	10.3	0.745
GDEGPTEGSYGDQEGPPR	YEVTAGARGDEGPTEG	GDQEGPPRGDTYRNYE	R	G	D	P	R	G	0	1	0	2	0	1	3	5	0	0	0	0	0	0	3	1	1	0	1	0	0	18	0	1846.76	713;7878	713	180	197	yes	no	2	2.4933e-07	104.88	12	0
GDEPADPALEIFK	QASRPQERGDEPADPA	DPALEIFKQASALSKV	R	G	D	F	K	Q	2	0	0	2	0	0	2	1	0	1	1	1	0	1	2	0	0	0	0	0	0	13	0	1400.68	2800	2800	635	647	yes	yes	3	3.3661e-05	99.941	9	0
GDEVVANQHR	PPTARPWRGDEVVANQ	EVVANQHRLPQPPLLQ	R	G	D	H	R	L	1	1	1	1	0	1	1	1	1	0	0	0	0	0	0	0	0	0	0	2	0	10	0	1123.54	1812	1812	603	612	yes	yes	3	0.0042417	71.614	2	0		1
GDFCIQVGR	DSKPGTIRGDFCIQVG	DFCIQVGRNIIHGSDS	R	G	D	G	R	N	0	1	0	1	1	1	0	2	0	1	0	0	0	1	0	0	0	0	0	1	0	9	0	1050.49	20396	20396	98	106	yes	yes	2	0.01059	88.819	19	0
GDFILTVQQR	IKDDSWLKGDFILTVQ	FILTVQQRGAAVIKAR	K	G	D	Q	R	G	0	1	0	1	0	2	0	1	0	1	1	0	0	1	0	0	1	0	0	1	0	10	0	1175.63	16495	16495	110	119	yes	yes	2	0.00011063	117.7	14.5	0.5
GDFKGLKGLIHLSLSSLHDFR	NPLAKIEKGDFKGLKG	LSSLHDFRELSPYSFK	K	G	D	F	R	E	0	1	0	2	0	0	0	3	2	1	5	2	0	2	0	3	0	0	0	0	0	21	2	2339.28	7859	7859	222	242	yes	yes	5	6.7148e-05	62.999	14	0
GDFQTVTFEGPEIR	TFFNYDYKGDFQTVTF	TFEGPEIRKIFYGSFH	K	G	D	I	R	K	0	1	0	1	0	1	2	2	0	1	0	0	0	2	1	0	2	0	0	1	0	14	0	1594.76	197	197	1347	1360	yes	yes	2	1.7896e-05	115.91	4	0				1
GDFVSLALHDGYLEYR	NGQKTDGKGDFVSLAL	HDGYLEYRYDLGKGAA	K	G	D	Y	R	Y	1	1	0	2	0	0	1	2	1	0	3	0	0	1	0	1	0	0	2	1	0	16	0	1853.89	166;804;5416	166	1584	1599	no	no	3	1.051e-06	85.563	2.5	0.957	1	2	2	1
GDFWLGNENIYR	REGFGNIRGDFWLGNE	LGNENIYRLSRRPTVL	R	G	D	Y	R	L	0	1	2	1	0	0	1	2	0	1	1	0	0	1	0	0	0	1	1	0	0	12	0	1482.69	8027	8027	201	212	yes	yes	2;3	4.7868e-08	132.32	9.47	4.84	2	1	3	2	1	1
GDGTGGKSIYGDRFPDENFK	IQGGDFTRGDGTGGKS	RFPDENFKLKHYGPGW	R	G	D	F	K	L	0	1	1	3	0	0	1	5	0	1	0	2	0	2	1	1	1	0	1	0	0	20	2	2158.99	18232	18232	59	78	yes	yes	3	3.2227e-09	91.655	17	0
GDKLENFLR	ADDDVYIKGDKLENFL	DKLENFLRSLNSSEPL	K	G	D	L	R	S	0	1	1	1	0	0	1	1	0	0	2	1	0	1	0	0	0	0	0	0	0	9	1	1090.58	14001	14001	81	89	yes	yes	3	1.7262e-24	174.86	9	0
GDLENAFVNLVQCIQNK	ESIKKEVKGDLENAFV	LVQCIQNKQLYFADRL	K	G	D	N	K	Q	1	0	3	1	1	2	1	1	0	1	2	1	0	1	0	0	0	0	0	2	0	17	0	1960.97	887;16079	887	1011	1027	no	no	2;3	9.0845e-117	180.27	14.1	0.639
GDLGIEIPAEK	SDGIMVARGDLGIEIP	GIEIPAEKVFLAQKMM	R	G	D	E	K	V	1	0	0	1	0	0	2	2	0	2	1	1	0	0	1	0	0	0	0	0	0	11	0	1140.6	7153	7153	336	346	yes	yes	2	0.00047496	99.5	12.2	3.13
GDNAGRGDSVAYGFR	APVTPFNRGDNAGRGD	DSVAYGFRAKAHVVKA	R	G	D	F	R	A	2	2	1	2	0	0	0	4	0	0	0	0	0	1	0	1	0	0	1	1	0	15	1	1540.7	713;Q9I832;P23498	713	1054	1068	no	no	2;3	5.537e-15	176.56	11	5.03	2	4	1	1	1	1
GDRSEDPYVNDDLADNDAR	EELRASMKGDRSEDPY	DLADNDARGSGTRHKQ	K	G	D	A	R	G	2	2	2	6	0	0	1	1	0	0	1	0	0	0	1	1	0	0	1	1	0	19	1	2135.9	23618	23618	39	57	yes	yes	3	4.5423e-10	98.292	14	0
GDSPASSKPVTVTYK	TVYAVTGRGDSPASSK	KPVTVTYKTEIDTPSQ	R	G	D	Y	K	T	1	0	0	1	0	0	0	1	0	0	0	2	0	0	2	3	2	0	1	2	0	15	1	1535.78	A0A060PIY8;76;141	A0A060PIY8	1621	1635	no	no	2;3	1.2301e-28	192.78	3.43	3.61	5	5	6	2		1
GDSVAYGFR	NRGDNAGRGDSVAYGF	DSVAYGFRAKAHVVKA	R	G	D	F	R	A	1	1	0	1	0	0	0	2	0	0	0	0	0	1	0	1	0	0	1	1	0	9	0	970.451	713;Q9I832;P23498	713	1060	1068	no	no	2	8.9331e-24	171.73	9.79	5.16	3	3	3	5	4	2
GDVFTDYICK	ECQLVPNRGDVFTDYI	VFTDYICKCPAGYDGV	R	G	D	C	K	C	0	0	0	2	1	0	0	1	0	1	0	1	0	1	0	0	1	0	1	1	0	10	0	1216.54	9870	9870	45	54	yes	yes	2	0.017392	73.885	5.45	2.93	1	1	1	1	2	1
GDVLVPAEPEHR	ASKAAAGRGDVLVPAE	VPAEPEHRESSRAAKG	R	G	D	H	R	E	1	1	0	1	0	0	2	1	1	0	1	0	0	0	2	0	0	0	0	2	0	12	0	1317.67	12122	12122	187	198	yes	yes	3	0.00036471	80.623	14.5	0.5
GDVPLQEVVDPANR	KGARVVLKGDVPLQEV	EVVDPANRAAWISQQV	K	G	D	N	R	A	1	1	1	2	0	1	1	1	0	0	1	0	0	0	2	0	0	0	0	3	0	14	0	1507.76	8527;9593	9593	66	79	no	no	2;3	3.4604e-05	101.3	12.3	0.452
GDYETYQDIR	HFPTLHNKGDYETYQD	YETYQDIRSAGKAICR	K	G	D	I	R	S	0	1	0	2	0	1	1	1	0	1	0	0	0	0	0	0	1	0	2	0	0	10	0	1258.55	6355	6355	196	205	yes	yes	2;3	6.0797e-10	148.91	2.82	1.96	8	8	4	4	1	1
GEADAVTLDGGLVYTAGVCGLVPVMAER	________________	LVPVMAERYDGKNKAE	K	G	E	E	R	Y	4	1	0	2	1	0	2	5	0	0	3	0	1	0	1	0	2	0	1	5	0	28	0	2819.38	18629	18629	8	35	yes	yes	3	4.9534e-41	132.88	9	0
GEDHCGIESEIVAGVPR	PGFFKILRGEDHCGIE	EIVAGVPRTEQYWTRV	R	G	E	P	R	T	1	1	0	1	1	0	3	3	1	2	0	0	0	0	1	1	0	0	0	2	0	17	0	1823.85	17826;8924	8924	297	313	no	no	2;3	3.0571e-18	179.14	14.4	4.95	1	1
GEEFAMMLEPR	VKVPHWERGEEFAMML	FAMMLEPRNHSIAILG	R	G	E	P	R	N	1	1	0	0	0	0	3	1	0	0	1	0	2	1	1	0	0	0	0	0	0	11	0	1308.58	12590;19523	12590	105	115	yes	no	2	0.0005498	80.014	10.7	0.471
GEFFSLAHR	QTLDVDLKGEFFSLAH	EFFSLAHRGAVPFPPP	K	G	E	H	R	G	1	1	0	0	0	0	1	1	1	0	1	0	0	2	0	1	0	0	0	0	0	9	0	1062.52	17946	17946	31	39	yes	yes	2;3	0.00037618	120.87	11	0
GEGANDALSFTTQQDKEQTAK	NSLTVDVKGEGANDAL	QDKEQTAKAFQEQEYI	K	G	E	A	K	A	3	0	1	2	0	3	2	2	0	0	1	2	0	1	0	1	3	0	0	0	0	21	1	2238.04	24616	24616	60	80	yes	yes	3	8.8827e-16	108.96	9	0
GEHLYYEGPVTLGIK	LIFCGKKKGEHLYYEG	GPVTLGIKEIPQGDYT	K	G	E	I	K	E	0	0	0	0	0	0	2	3	1	1	2	1	0	0	1	0	1	0	2	1	0	15	0	1674.86	23368	23368	71	85	yes	yes	3	3.7554e-06	83.692	19	0
GEIEHHCSGLHR	PEIILSCRGEIEHHCS	HHCSGLHRKGRTLHCL	R	G	E	H	R	K	0	1	0	0	1	0	2	2	3	1	1	0	0	0	0	1	0	0	0	0	0	12	0	1430.65	780	780	409	420	yes	yes	4	0.00029493	77.185	6.33	0.471						2
GEKLNLIANIFNYLDK	SLPYSVIRGEKLNLIA	NIFNYLDKCIQGGEEG	R	G	E	D	K	C	1	0	3	1	0	0	1	1	0	2	3	2	0	1	0	0	0	0	1	0	0	16	1	1864.01	455;9640	455	452	467	no	no	3	1.3262e-05	137.27	5.6	1.02				1	1	2
GELDEHLGILGPYIR	SFTQPVMRGELDEHLG	GILGPYIRAEVEDTIM	R	G	E	I	R	A	0	1	0	1	0	0	2	3	1	2	3	0	0	0	1	0	0	0	1	0	0	15	0	1680.88	339;274	274	1303	1317	no	no	2;3	3.7436e-07	158.52	4.75	2.25	3	4	5	5	4	6
GELHICLNYQIK	ICRNEDQKGELHICLN	ICLNYQIKVFCCDDYS	K	G	E	I	K	V	0	0	1	0	1	1	1	1	1	2	2	1	0	0	0	0	0	0	1	0	0	12	0	1486.76	6355	6355	254	265	yes	yes	3	2.651e-08	158.05	1	0	3
GEMCYFENENR	MPKHKVYRGEMCYFEN	CYFENENRDRAVEPYF	R	G	E	N	R	D	0	1	2	0	1	0	3	1	0	0	0	0	1	1	0	0	0	0	1	0	0	11	0	1447.55	19984	19984	49	59	yes	yes	2	0.0019158	74.962	18	0
GEMLDLQHGSLFLK	DVVEDKLKGEMLDLQH	QHGSLFLKTPKITSGK	K	G	E	L	K	T	0	0	0	1	0	1	1	2	1	0	4	1	1	1	0	1	0	0	0	0	0	14	0	1586.81	28010	28010	60	73	yes	yes	3	0.00035057	68.044	14	0
GEMLEIVQAIYK	DGNGYISRGEMLEIVQ	EIVQAIYKMVSSVMKM	R	G	E	Y	K	M	1	0	0	0	0	1	2	1	0	2	1	1	1	0	0	0	0	0	1	1	0	12	0	1392.73	16666	16666	119	130	yes	yes	2	0.0013848	67.879	18	0
GENFYYR	CELNCIPKGENFYYRH	KGENFYYRHKETVIDG	K	G	E	Y	R	H	0	1	1	0	0	0	1	1	0	0	0	0	0	1	0	0	0	0	2	0	0	7	0	947.414	15085	15085	45	51	yes	yes	2	0.0168	111.28	4.1	1.58		2	2	2	2	1
GESIPDYSSFQSVPYLLQQK	DLRKQANKGESIPDYS	VPYLLQQKENKDQVHP	K	G	E	Q	K	E	0	0	0	1	0	3	1	1	0	1	2	1	0	1	2	4	0	0	2	1	0	20	0	2285.12	3917;3148	3917	18	37	yes	no	2;3	2.9832e-11	131.37	9.4	0.49
GESVKEEFSLLLPSDVVQDSGR	QNFVLCLKGESVKEEF	DVVQDSGRAYFSVLGD	K	G	E	G	R	A	0	1	0	2	0	1	3	2	0	0	3	1	0	1	1	4	0	0	0	3	0	22	1	2390.2	25258	25258	18	39	yes	yes	3	4.0691e-17	115.54	4	2.29	2	3	1	2		3
GETQHAFSLDPGSMESGR	TFIYVGHRGETQHAFS	PGSMESGRGRCPHEPD	R	G	E	G	R	G	1	1	0	1	0	1	2	3	1	0	1	0	1	1	1	3	1	0	0	0	0	18	0	1904.83	621;3281	621	119	136	yes	no	2;3	4.824e-08	110.44	7.79	3.9	2	3	3	2	1	1
GEVEDVFFDTHSLNMHAPQFR	QANKLHSRGEVEDVFF	NMHAPQFRSTLPSSIE	R	G	E	F	R	S	1	1	1	2	0	1	2	1	2	0	1	0	1	3	1	1	1	0	0	2	0	21	0	2475.13	376	376	698	718	yes	yes	3;4	3.5233e-11	95.5	1.75	0.433	1	3
GEVGDQFK	GILGPVLKGEVGDQFK	GEVGDQFKIVFRNLAS	K	G	E	F	K	I	0	0	0	1	0	1	1	2	0	0	0	1	0	1	0	0	0	0	0	1	0	8	0	878.413	339;274	274	268	275	no	no	2	0.023519	86.095	5	0.707				1	2	1
GEWTCIAYSQLR	CTCVGNGRGEWTCIAY	CIAYSQLRDQCIVDGI	R	G	E	L	R	D	1	1	0	0	1	1	1	1	0	1	1	0	0	0	0	1	1	1	1	0	0	12	0	1482.69	A0A060PIY8;76;441;141	A0A060PIY8	510	521	no	no	2;3	1.0211e-08	147.26	4.24	2.27	3	3	5	4	3	2
GEWTCKPLAER	CVCLGNGKGEWTCKPL	TCKPLAERCYDNTAGT	K	G	E	E	R	C	1	1	0	0	1	0	2	1	0	0	1	1	0	0	1	0	1	1	0	0	0	11	1	1345.64	A0A060PIY8;76;441	A0A060PIY8	178	188	yes	no	2;3	7.9997e-06	121.29	3.29	0.881		1	4	1	1
GFEEQVER	RTFEDISRGFEEQVER	GFEEQVERQSPPSPPT	R	G	F	E	R	Q	0	1	0	0	0	1	3	1	0	0	0	0	0	1	0	0	0	0	0	1	0	8	0	992.456	9238	9238	277	284	yes	yes	2	0.00093966	111.95	2.56	1.26	2	3	2	1	1
GFEESEPISGILK	NVNIISVKGFEESEPI	EPISGILKTALDSPSG	K	G	F	L	K	T	0	0	0	0	0	0	3	2	0	2	1	1	0	1	1	2	0	0	0	0	0	13	0	1404.71	220;121;13740	220	1391	1403	yes	no	2	0.0010613	70.438	4	0				1
GFFDPNTEENLTYLQLK	SDPSDDTKGFFDPNTE	NLTYLQLKERCIKDDA	K	G	F	L	K	E	0	0	2	1	0	1	2	1	0	0	3	1	0	2	1	0	2	0	1	0	0	17	0	2027.98	108;234	108	1770	1786	no	no	2;3	7.8789e-09	157.91	14.6	4.85						1
GFFSSLVK	LPFCFKERGFFSSLVK	GFFSSLVKTDPSDMKP	R	G	F	V	K	T	0	0	0	0	0	0	0	1	0	0	1	1	0	2	0	2	0	0	0	1	0	8	0	883.48	16433	16433	166	173	yes	yes	1	0.040343	79.146	12	0
GFGFVSFER	TDESGKSKGFGFVSFE	FGFVSFERHEDAQKAV	K	G	F	E	R	H	0	1	0	0	0	0	1	2	0	0	0	0	0	3	0	1	0	0	0	1	0	9	0	1044.5	8709	8709	33	41	yes	yes	2	0.033387	71.451	19	0
GFGHIGIAVPDVYK	HNGNSDPRGFGHIGIA	IAVPDVYKACKRFEEL	R	G	F	Y	K	A	1	0	0	1	0	0	0	3	1	2	0	1	0	1	1	0	0	0	1	2	0	14	0	1471.78	22249;6357	22249	68	81	yes	no	3	0.00058521	64.224	17	0
GFIFIDPK	LKSFAQSRGFIFIDPK	GFIFIDPKELTAAKEW	R	G	F	P	K	E	0	0	0	1	0	0	0	1	0	2	0	1	0	2	1	0	0	0	0	0	0	8	0	935.512	1099;2615	1099	794	801	no	no	2	0.055233	73.248	6.4	1.85				1	1	1
GFKDQIYEIFQK	EADEMLSRGFKDQIYE	QIYEIFQKLSTNIQVV	R	G	F	Q	K	L	0	0	0	1	0	2	1	1	0	2	0	2	0	2	0	0	0	0	1	0	0	12	1	1514.78	7583	7583	206	217	yes	yes	3	1.5476e-08	155.86	12.6	0.49
GFLIDGYPR	LAKADSSKGFLIDGYP	FLIDGYPREVKQGEEF	K	G	F	P	R	E	0	1	0	1	0	0	0	2	0	1	1	0	0	1	1	0	0	0	1	0	0	9	0	1036.53	10515;12677	10515	129	137	yes	no	2	0.00046158	111.74	10	0
GFLNYYDACSEGLR	DNVSMTVKGFLNYYDA	DACSEGLRAASTLLKF	K	G	F	L	R	A	1	1	1	1	1	0	1	2	0	0	2	0	0	1	0	1	0	0	2	0	0	14	0	1663.73	6000;3233	6000	65	78	no	no	2	0.00062286	76.01	5.33	1.97			1	2	1
GFLVSCLVDHR	CADEPVGKGFLVSCLV	VSCLVDHRGNITEYQC	K	G	F	H	R	G	0	1	0	1	1	0	0	1	1	0	2	0	0	1	0	1	0	0	0	2	0	11	0	1301.65	780;112;15804	780	161	171	yes	no	2;3	3.428e-11	162.36	5.71	3.22	3	4	4	1	5	7
GFNCESKPEPEETCFDK	CTCYGGSRGFNCESKP	PEETCFDKYTGSTYRV	R	G	F	D	K	Y	0	0	1	1	2	0	4	1	0	0	0	2	0	2	2	1	1	0	0	0	0	17	1	2072.85	A0A060PIY8;76	A0A060PIY8	87	103	yes	no	2;3	4.7349e-09	129.11	6.3	5.76	1	2	3	1
GFNCESKPEPEETCFDKYTGSTYR	CTCYGGSRGFNCESKP	KYTGSTYRVGETYERP	R	G	F	Y	R	V	0	1	1	1	2	0	4	2	0	0	0	2	0	2	2	2	3	0	2	0	0	24	2	2901.22	A0A060PIY8;76	A0A060PIY8	87	110	yes	no	4	5.0648e-08	66.017	3.33	0.471			2	1
GFNEKEIAEK	KIKFLASKGFNEKEIA	NEKEIAEKIKNNEELK	K	G	F	E	K	I	1	0	1	0	0	0	3	1	0	1	0	2	0	1	0	0	0	0	0	0	0	10	1	1163.58	7982;15194	7982	168	177	yes	no	3	0.00031267	105.46	2	0		1
GFPLFLHSNLGLR	SLLSAQLKGFPLFLHS	LHSNLGLRDYHINPSA	K	G	F	L	R	D	0	1	1	0	0	0	0	2	1	0	4	0	0	2	1	1	0	0	0	0	0	13	0	1469.81	7992	7992	183	195	yes	yes	3	0.0002288	76.073	8	1
GFQIMPHVQYIYTEASESLCGVK	________________	SESLCGVKLEVNKYQY	R	G	F	V	K	L	1	0	0	0	1	2	2	2	1	2	1	1	1	1	1	2	1	0	2	2	0	23	0	2656.27	20553;18483	20553	4	26	yes	no	3	9.7537e-09	75.064	18	0
GFQLSDIDGISCEDIDECALPTGGHICSFR	SYQCYCRRGFQLSDID	GGHICSFRCINIPGSF	R	G	F	F	R	C	1	1	0	4	3	1	2	4	1	4	2	0	0	2	1	3	1	0	0	0	0	30	0	3368.47	2599	2599	469	498	yes	yes	3;4	1.0489e-41	138.61	9	0
GFSPWQVMLQNLK	IGGNSGGRGFSPWQVM	QVMLQNLKGKFLCGGV	R	G	F	L	K	G	0	0	1	0	0	2	0	1	0	0	2	1	1	1	1	1	0	1	0	1	0	13	0	1546.8	7127	7127	144	156	yes	yes	2	0.00035441	74.611	11	0
GFTLIALK	AATPAYFRGFTLIALK	GFTLIALKEGKEGDKE	R	G	F	L	K	E	1	0	0	0	0	0	0	1	0	1	2	1	0	1	0	0	1	0	0	0	0	8	0	861.532	1940	1940	87	94	yes	yes	2	0.016507	89.296	9	2.88				1		1
GFTLIALKEGK	AATPAYFRGFTLIALK	LIALKEGKEGDKEEDH	R	G	F	G	K	E	1	0	0	0	0	0	1	2	0	1	2	2	0	1	0	0	1	0	0	0	0	11	1	1175.69	1940	1940	87	97	yes	yes	3	0.00013625	100.93	8	0
GFVDHTESGAECQR	TCNGEDYRGFVDHTES	ESGAECQRWDLQHPHK	R	G	F	Q	R	W	1	1	0	1	1	1	2	2	1	0	0	0	0	1	0	1	1	0	0	1	0	14	0	1591.67	16425	16425	88	101	yes	yes	3	1.5279e-09	162.48	10	0.894
GFVGCVR	VAKTGLSRGFVGCVRQ	RGFVGCVRQLRIQNEE	R	G	F	V	R	Q	0	1	0	0	1	0	0	2	0	0	0	0	0	1	0	0	0	0	0	2	0	7	0	793.39	13;2044;5189	13	3504	3510	no	no	2	0.046444	91.584	2	0		1
GFVPGPYEGR	CARIIDNKGFVPGPYE	VPGPYEGRVAMFDNPK	K	G	F	G	R	V	0	1	0	0	0	0	1	3	0	0	0	0	0	1	2	0	0	0	1	1	0	10	0	1077.52	8009	8009	287	296	yes	yes	2	0.0018169	101.54	7.87	3.93	2	1		1	1
GFWCQLLDGGK	ALRFDEAKGFWCQLLD	CQLLDGGKTKCLGKSK	K	G	F	G	K	T	0	0	0	1	1	1	0	3	0	0	2	1	0	1	0	0	0	1	0	0	0	11	0	1279.6	7643;9539	7643	289	299	yes	no	2	0.012107	68.107	9	0
GFYFSRPVGR	LQFVCGDRGFYFSRPV	YFSRPVGRNNRRINRG	R	G	F	G	R	N	0	2	0	0	0	0	0	2	0	0	0	0	0	2	1	1	0	0	1	1	0	10	1	1184.61	18796	18796	42	51	yes	yes	3	0.0013213	91.867	18	1.34
GFYNKPLSQDLSYR	LGDEKNYKGFYNKPLS	LSQDLSYRCFVLASLE	K	G	F	Y	R	C	0	1	1	1	0	1	0	1	0	0	2	1	0	1	1	2	0	0	2	0	0	14	1	1686.84	6084;7499	6084	398	411	no	no	3	6.7629e-05	101.3	20	0
GGALGNGPAPPIPR	________________	GPAPPIPRLGIGPYNW	R	G	G	P	R	L	2	1	1	0	0	0	0	4	0	1	1	0	0	0	4	0	0	0	0	0	0	14	0	1272.69	8019	8019	4	17	yes	yes	2	0.0001575	103.43	8.75	0.433
GGASAFFVLPDQGR	TVVQMDYKGGASAFFV	FVLPDQGRMRKLENKL	K	G	G	G	R	M	2	1	0	1	0	1	0	3	0	0	1	0	0	2	1	1	0	0	0	1	0	14	0	1420.71	14646	14646	133	146	yes	yes	2	7.7112e-05	92.65	13	0
GGCEAIVDTGTSLITGPTK	ANGLTLCKGGCEAIVD	SLITGPTKEVKELQSA	K	G	G	T	K	E	1	0	0	1	1	0	1	4	0	2	1	1	0	0	1	1	4	0	0	1	0	19	0	1875.92	3793	3793	461	479	yes	yes	2;3	6.1807e-11	127.59	15	2.68
GGCIAAEECPCIHNGESYRPGDSIR	PNYVSDGKGGCIAAEE	YRPGDSIRVGCNNCTC	K	G	G	I	R	V	2	2	1	1	3	0	3	4	1	3	0	0	0	0	2	2	0	0	1	0	0	25	1	2804.21	6295	6295	54	78	yes	yes	4	1.5954e-13	78.976	1	0	2
GGEYSHLTR	LAAGFGAKGGEYSHLT	GEYSHLTRVAPAYAKM	K	G	G	T	R	V	0	1	0	0	0	0	1	2	1	0	1	0	0	0	0	1	1	0	1	0	0	9	0	1018.48	12094	12094	148	156	yes	yes	3	0.01513	61.161	12	0.816
GGISAYNAGTGNVR	WTRDQQLKGGISAYNA	NAGTGNVRSYDRMDIG	K	G	G	V	R	S	2	1	2	0	0	0	0	4	0	1	0	0	0	0	0	1	1	0	1	1	0	14	0	1335.65	19185	19185	112	125	yes	yes	2	0.00020531	80.905	18	0
GGIVDEGALLR	VQVVNCARGGIVDEGA	VDEGALLRALRSGQCG	R	G	G	L	R	A	1	1	0	1	0	0	1	3	0	1	2	0	0	0	0	0	0	0	0	1	0	11	0	1098.6	9318;12526	9318	146	156	yes	no	2	0.0063479	73.499	7.57	6.37	3
GGLEPINFQTAADQAR	QCVKELYRGGLEPINF	QTAADQARELINSWVE	R	G	G	A	R	E	3	1	1	1	0	2	1	2	0	1	1	0	0	1	1	0	1	0	0	0	0	16	0	1686.83	P01012	P01012	128	143	yes	yes	2;3	7.6825e-07	97.235	18.2	1.21
GGLESINFQTAADQAR	QCVKELYRGGLESINF	QTAADQARGLINSWVE	R	G	G	A	R	G	3	1	1	1	0	2	1	2	0	1	1	0	0	1	0	1	1	0	0	0	0	16	0	1676.81	O73860	O73860	128	143	yes	yes	2;3	9.5115e-06	103.88	13.5	2.28
GGLESVNFQTAADQAR	QCVKELYRGGLESVNF	QTAADQARGLINAWVE	R	G	G	A	R	G	3	1	1	1	0	2	1	2	0	0	1	0	0	1	0	1	1	0	0	1	0	16	0	1662.8	Q6V115;P19104;20482	Q6V115	128	143	no	no	2;3	3.7869e-143	210.9	11.5	4.2	8	10	7	9	9	7
GGLPLSEVTIAEVLK	GVFYPDSRGGLPLSEV	VTIAEVLKAKGYATAI	R	G	G	L	K	A	1	0	0	0	0	0	2	2	0	1	3	1	0	0	1	1	1	0	0	2	0	15	0	1524.88	8202	8202	16	30	yes	yes	2;3	4.716e-06	90.707	11.3	0.452
GGNSNGALCHFPFLYNNR	QNVLVQTRGGNSNGAL	FPFLYNNRNYTDCTSE	R	G	G	N	R	N	1	1	4	0	1	0	0	3	1	0	2	0	0	2	1	1	0	0	1	0	0	18	0	2036.93	A0A060PIY8;76;441;141	A0A060PIY8	418	435	no	no	3	5.9293e-08	97.235	2.43	0.904	1	3	2	1
GGPEKHEVTGWVLISPLSK	ENLAIQTRGGPEKHEV	VLISPLSKEDAGEYEC	R	G	G	S	K	E	0	0	0	0	0	0	2	3	1	1	2	2	0	0	2	2	1	1	0	2	0	19	1	2033.09	18344	18344	65	83	yes	yes	3	2.0439e-09	91.589	15.5	0.866
GGQVIQIPVAEIVVGDIAQVK	EQKFTVVRGGQVIQIP	VGDIAQVKYGDLLPAD	R	G	G	V	K	Y	2	0	0	1	0	3	1	3	0	4	0	1	0	0	1	0	0	0	0	5	0	21	0	2132.22	22389	22389	64	84	yes	yes	3	6.5623e-18	117.03	2.79	1.47	3	4	3	2	1	1
GGSLPAGHQVSGSR	VTVTWYRRGGSLPAGH	GHQVSGSRLRVPHVTM	R	G	G	S	R	L	1	1	0	0	0	1	0	4	1	0	1	0	0	0	1	3	0	0	0	1	0	14	0	1308.65	13;1980	13	2082	2095	no	no	3	2.4812e-05	84.753	2	0		2
GGVLFLNSLDAR	ATINNKEKGGVLFLNS	FLNSLDAREIYQEVMK	K	G	G	A	R	E	1	1	1	1	0	0	0	2	0	0	3	0	0	1	0	1	0	0	0	1	0	12	0	1260.68	16806	16806	110	121	yes	yes	2	0.0003316	89.301	8.33	0.471
GGVNFNEFTGVWK	________________	NEFTGVWKYITDWQNV	K	G	G	W	K	Y	0	0	2	0	0	0	1	3	0	0	0	1	0	2	0	0	1	1	0	2	0	13	0	1453.7	27206;5045	27206	8	20	yes	no	2	0.00097148	77.644	18	0
GGYNAMGFSQGGQFLR	LAKDPHLKGGYNAMGF	SQGGQFLRAVAQRCPS	K	G	G	L	R	A	1	1	1	0	0	2	0	5	0	0	1	0	1	2	0	1	0	0	1	0	0	16	0	1688.77	15308	15308	57	72	yes	yes	2;3	6.0568e-07	132.24	14.5	0.5
GGYNPPTYVK	MAGDVDEKGGYNPPTY	YNPPTYVKDVSIHHTF	K	G	G	V	K	D	0	0	1	0	0	0	0	2	0	0	0	1	0	0	2	0	1	0	2	1	0	10	0	1094.54	3694	3694	541	550	yes	yes	2	0.022518	70.399	4.5	2.92	2	3	2	1	1	1
GHEVDEQIVQAVADEMTYFPK	VRAEMLARGHEVDEQI	DEMTYFPKEARIYSDK	R	G	H	P	K	E	2	0	0	2	0	2	3	1	1	1	0	1	1	1	1	0	1	0	1	3	0	21	0	2405.12	16016;20563	16016	141	161	yes	no	3;4	1.2428e-15	105.06	14.2	0.433
GHFVTCVQASDADR	KISELAPRGHFVTCVQ	VQASDADRSDAGKLEY	R	G	H	D	R	S	2	1	0	2	1	1	0	1	1	0	0	0	0	1	0	1	1	0	0	2	0	14	0	1561.69	72;483	72	689	702	no	no	3	1.2441e-05	127.02	1.5	0.5	1	1
GHGAGGASILTFWDAR	VDNHDNQRGHGAGGAS	ILTFWDARLYKMAVGF	R	G	H	A	R	L	3	1	0	1	0	0	0	4	1	1	1	0	0	1	0	1	1	1	0	0	0	16	0	1614.79	13022	13022	39	54	no	no	2;3	9.9304e-07	113.25	11.2	0.786
GHISEDAESFAINLGNK	AGGVMKIKGHISEDAE	FAINLGNKSSDLALHF	K	G	H	N	K	S	2	0	2	1	0	0	2	2	1	2	1	1	0	1	0	2	0	0	0	0	0	17	0	1800.86	21470	21470	20	36	yes	yes	3	3.9945e-05	69.331	20	0
GHLECTDQPGVPISTFTQLLLAGNK	TITRAPVRGHLECTDQ	QLLLAGNKIYYIHTSE	R	G	H	N	K	I	1	0	1	1	1	2	1	3	1	1	4	1	0	1	2	1	3	0	0	1	0	25	0	2695.36	264;1337	264	1463	1487	yes	no	3;4	3.8756e-23	102.16	2.5	0.5		2	2
GHSYSYLNK	GIQCPIQKGHSYSYLN	HSYSYLNKLPVKSEYP	K	G	H	N	K	L	0	0	1	0	0	0	0	1	1	0	1	1	0	0	0	2	0	0	2	0	0	9	0	1067.5	24219	24219	67	75	yes	yes	2;3	7.0682e-05	123.72	19	0
GHSYSYLNKLPVK	GIQCPIQKGHSYSYLN	YLNKLPVKSEYPSIKL	K	G	H	V	K	S	0	0	1	0	0	0	0	1	1	0	2	2	0	0	1	2	0	0	2	1	0	13	1	1504.8	24219	24219	67	79	yes	yes	3;4	1.931e-06	157.22	19.2	0.4
GHTWEEQVNSLPEVFGK	PSEVLEIKGHTWEEQV	SLPEVFGKAGFAIEAF	K	G	H	G	K	A	0	0	1	0	0	1	3	2	1	0	1	1	0	1	1	1	1	1	0	2	0	17	0	1955.94	29776	29776	15	31	yes	yes	3	3.8549e-05	72.187	15	0
GHYTEGAELVDSVLDVVR	GAGNNWAKGHYTEGAE	DSVLDVVRKESESCDC	K	G	H	V	R	K	1	1	0	2	0	0	2	2	1	0	2	0	0	0	0	1	1	0	1	4	0	18	0	1957.97	5781;5568	5781	12	29	no	no	2;3;4	2.4699e-177	270.17	10.3	4.99	2	1	2			1
GHYTEGAELVDSVLDVVRK	GAGNNWAKGHYTEGAE	SVLDVVRKESESCDCL	K	G	H	R	K	E	1	1	0	2	0	0	2	2	1	0	2	1	0	0	0	1	1	0	1	4	0	19	1	2086.07	5781;5568	5781	12	30	no	no	3;4	5.5771e-12	132.64	12.1	2.9
GHYTIGK	DAANNYARGHYTIGKE	RGHYTIGKEIIDQVLD	R	G	H	G	K	E	0	0	0	0	0	0	0	2	1	1	0	1	0	0	0	0	1	0	1	0	0	7	0	774.402	4071;5606	4071	91	97	no	no	2	0.059896	86.866	12	0
GIAVALPQLTLK	KWVALGEKGIAVALPQ	ALPQLTLKQLPCQWGW	K	G	I	L	K	Q	2	0	0	0	0	1	0	1	0	1	3	1	0	0	1	0	1	0	0	1	0	12	0	1222.76	5873	5873	405	416	yes	yes	2	0.0027861	70.089	11	0
GIGGSDIVQTVTGGLR	KQGGGRERGIGGSDIV	QTVTGGLRDLYLRKLL	R	G	I	L	R	D	0	1	0	1	0	1	0	5	0	2	1	0	0	0	0	1	2	0	0	2	0	16	0	1528.82	29768	29768	15	30	yes	yes	2	8.3147e-07	129.38	7.53	4.98	2	2	1	1		2
GIGGSDIVQTVTGGLRDLYLR	KQGGGRERGIGGSDIV	GLRDLYLRKLLPLEEH	R	G	I	L	R	K	0	2	0	2	0	1	0	5	0	2	3	0	0	0	0	1	2	0	1	2	0	21	1	2189.18	29768	29768	15	35	yes	yes	3	1.6847e-10	91.589	10	0
GIGMWNGNSLDYSK	YVKNRGLRGIGMWNGN	GNSLDYSKEAVAEKQT	R	G	I	S	K	E	0	0	2	1	0	0	0	3	0	1	1	1	1	0	0	2	0	1	1	0	0	14	0	1540.7	9593	9593	273	286	yes	yes	2	5.8042e-05	102.9	12	0
GIHPTIISESFQK	FSNISAGKGIHPTIIS	IISESFQKALEKGIEV	K	G	I	Q	K	A	0	0	0	0	0	1	1	1	1	3	0	1	0	1	1	2	1	0	0	0	0	13	0	1455.77	5141	5141	40	52	yes	yes	3	4.2028e-05	88.021	11	0
GIIETADHLDR	VFRIDEEKGIIETADH	ETADHLDRETTSHYWL	K	G	I	D	R	E	1	1	0	2	0	0	1	1	1	2	1	0	0	0	0	0	1	0	0	0	0	11	0	1238.63	376	376	1090	1100	yes	yes	2;3	1.342e-06	118.28	1.75	0.433	1	3
GIKPVTLELGGK	KIMEMAAKGIKPVTLE	VTLELGGKSPLIIFSD	K	G	I	G	K	S	0	0	0	0	0	0	1	3	0	1	2	2	0	0	1	0	1	0	0	1	0	12	1	1210.73	6841	6841	204	215	yes	yes	3	0.00032699	85.554	19	0
GILDGVSPPTFPSK	WKAYLKKRGILDGVSP	SPPTFPSKYGVEERDS	R	G	I	S	K	Y	0	0	0	1	0	0	0	2	0	1	1	1	0	1	3	2	1	0	0	1	0	14	0	1413.75	14075	14075	100	113	yes	yes	2;3	0.00014093	83.692	9.8	5.13		1	1		1	1
GILLFGPPGTGK	TGKRTPWRGILLFGPP	FGPPGTGKSYLAKAVA	R	G	I	G	K	S	0	0	0	0	0	0	0	4	0	1	2	1	0	1	2	0	1	0	0	0	0	12	0	1155.67	17475;17413;16964;2753	17475	47	58	yes	no	2	0.001593	81.92	5	4.97	1	1
GILLSGWR	YVRACAAKGILLSGWR	GILLSGWRNKVCTKYT	K	G	I	W	R	N	0	1	0	0	0	0	0	2	0	1	2	0	0	0	0	1	0	1	0	0	0	8	0	900.518	10751	10751	178	185	yes	yes	2	1.2868e-23	170.06	6.21	3.84	3	2	2	3	3	3
GILNDMNR	DGACDPCKGILNDMNR	GILNDMNRVCRVNPRT	K	G	I	N	R	V	0	1	2	1	0	0	0	1	0	1	1	0	1	0	0	0	0	0	0	0	0	8	0	931.455	166;1170	166	206	213	no	no	2	0.0010797	111.01	2.8	1.17	1	1	1	2
GILNLLQITIK	DLCVNLVRGILNLLQI	NLLQITIKKSQNVYEL	R	G	I	I	K	K	0	0	1	0	0	1	0	1	0	3	3	1	0	0	0	0	1	0	0	0	0	11	0	1224.78	169;Q25BZ5;Q9PUB0	169	208	218	no	no	2	0.00013431	107.11	3	1.31	1	2	1	2	1
GILNLLQITIKK	DLCVNLVRGILNLLQI	LLQITIKKSQNVYELQ	R	G	I	K	K	S	0	0	1	0	0	1	0	1	0	3	3	2	0	0	0	0	1	0	0	0	0	12	1	1352.88	169;Q25BZ5;Q9PUB0	169	208	219	no	no	3	0.00011608	88.021	1	0	1
GIPGIYVLNLR	YIRELVQRGIPGIYVL	GIYVLNLRIGRSVVQD	R	G	I	L	R	I	0	1	1	0	0	0	0	2	0	2	2	0	0	0	1	0	0	0	1	1	0	11	0	1213.72	15308	15308	11	21	yes	yes	2	0.0016821	86.898	14.8	0.748
GIPQASEYQAK	KLEEIRERGIPQASEY	QASEYQAKVVEQLSNL	R	G	I	A	K	V	2	0	0	0	0	2	1	1	0	1	0	1	0	0	1	1	0	0	1	0	0	11	0	1190.59	P32918;12041	P32918	208	218	yes	no	2;3	0.00041329	100.88	11	6.46	3	3		1	1
GIPYFGEITVTNADGK	KMDQYYKRGIPYFGEI	TVTNADGKPVANRVVV	R	G	I	G	K	P	1	0	1	1	0	0	1	3	0	2	0	1	0	1	1	0	2	0	1	1	0	16	0	1680.84	25086	25086	47	62	yes	yes	2	6.3132e-06	84.046	4.2	1.33		1		2	1	1
GIPYFGEITVTNADGKPVANR	KMDQYYKRGIPYFGEI	DGKPVANRVVVLEVNG	R	G	I	N	R	V	2	1	2	1	0	0	1	3	0	2	0	1	0	1	2	0	2	0	1	2	0	21	1	2218.14	25086	25086	47	67	yes	yes	2;3;4	2.9142e-17	124.08	4.66	2.55	5	6	6	6	6	9
GIPYFGQIK	NMDHYYRRGIPYFGQI	IPYFGQIKLVDKDNSP	R	G	I	I	K	L	0	0	0	0	0	1	0	2	0	2	0	1	0	1	1	0	0	0	1	0	0	9	0	1021.56	455;389	455	1019	1027	no	no	2	0.032103	71.877	6.67	0.471						1
GIQHDITTAADGDYWR	KNARISVRGIQHDITT	AADGDYWRLLPPGTYI	R	G	I	W	R	L	2	1	0	3	0	1	0	2	1	2	0	0	0	0	0	0	2	1	1	0	0	16	0	1817.83	3078	3078	524	539	yes	yes	2;3	4.2501e-06	136.57	9.56	0.685
GIQTPQCDR	________________	IQTPQCDRTTGQCICN	R	G	I	D	R	T	0	1	0	1	1	2	0	1	0	1	0	0	0	0	1	0	1	0	0	0	0	9	0	1073.49	22820	22820	7	15	yes	yes	2	0.024317	76.943	4.5	0.5				1	1
GITADEFEANDDPGTLLHSCNFDSGLCGWIK	FEILEIERGITADEFE	SGLCGWIKDKDDGLHW	R	G	I	I	K	D	2	0	2	4	2	0	2	4	1	2	3	1	0	2	1	2	2	1	0	0	0	31	0	3438.51	19411	19411	19	49	yes	yes	3;4	2.0267e-53	130.57	8.67	0.471
GIVDSITGQR	SISEAIQRGIVDSITG	VDSITGQRLLEAQACT	R	G	I	Q	R	L	0	1	0	1	0	1	0	2	0	2	0	0	0	0	0	1	1	0	0	1	0	10	0	1044.56	108;234	108	1984	1993	no	no	2	0.0022026	99.815	19	0
GIVEECCFR	RNNRRINRGIVEECCF	IVEECCFRSCDLALLE	R	G	I	F	R	S	0	1	0	0	2	0	2	1	0	1	0	0	0	1	0	0	0	0	0	1	0	9	0	1168.5	18796	18796	59	67	yes	yes	2;3	2.5138e-06	138.54	15.9	5.56			1	1	1
GIVEQSQQAYQEAFEISK	VAAGDDKKGIVEQSQQ	QEAFEISKKEMQPTHP	K	G	I	S	K	K	2	0	0	0	0	4	3	1	0	2	0	1	0	1	0	2	0	0	1	1	0	18	0	2054	20075	20075	42	59	yes	yes	3	1.6088e-05	79.489	15.5	0.5
GIVEQSQQAYQEAFEISKK	VAAGDDKKGIVEQSQQ	EAFEISKKEMQPTHPI	K	G	I	K	K	E	2	0	0	0	0	4	3	1	0	2	0	2	0	1	0	2	0	0	1	1	0	19	1	2182.09	20075	20075	42	60	yes	yes	3	5.3518e-07	87.676	15.5	0.5
GIVSDKFGNPIK	EMVHRGIKGIVSDKFG	DKFGNPIKNARISVRG	K	G	I	I	K	N	0	0	1	1	0	0	0	2	0	2	0	2	0	1	1	1	0	0	0	1	0	12	1	1273.7	3078	3078	505	516	yes	yes	2;3	2.334e-05	96.229	10.2	1.17
GIVSQDEMTFVSGAPR	GFSLDSGKGIVSQDEM	TFVSGAPRANHSGAVV	K	G	I	P	R	A	1	1	0	1	0	1	1	2	0	1	0	0	1	1	1	2	1	0	0	2	0	16	0	1692.81	935;10628	935	261	276	yes	no	2	6.128e-06	92.773	8.5	0.5
GIVVSILDDGIEK	WEQGYTGKGIVVSILD	ILDDGIEKNHPDLEAN	K	G	I	E	K	N	0	0	0	2	0	0	1	2	0	3	1	1	0	0	0	1	0	0	0	2	0	13	0	1356.75	2010;4905	2010	147	159	no	no	2	0.0015383	71.879	9.67	0.471
GIYAYGFEKPSAIQQR	NLKESLLRGIYAYGFE	KPSAIQQRAIIPCIKG	R	G	I	Q	R	A	2	1	0	0	0	2	1	2	0	2	0	1	0	1	1	1	0	0	2	0	0	16	1	1826.93	7583	7583	64	79	yes	yes	3	1.5953e-05	102.65	14	2.92
GKDDDSDQLFYTK	KKLVEEWKGKDDDSDQ	SDQLFYTKIFLDPEKR	K	G	K	T	K	I	0	0	0	4	0	1	0	1	0	0	1	2	0	1	0	1	1	0	1	0	0	13	1	1530.68	2595;2406	2595	176	188	no	no	2;3	4.6145e-05	150.91	8.23	2.52		1	1
GKDIVTHEILLDGGNK	VRVWRYLKGKDIVTHE	ILLDGGNKVVIGGFGD	K	G	K	N	K	V	0	0	1	2	0	0	1	3	1	2	2	2	0	0	0	0	1	0	0	1	0	16	1	1707.92	23251;18626	23251	22	37	yes	no	3	3.365e-05	145.91	1	0	2
GKIESTLTSLHQR	PKNESEERGKIESTLT	TLTSLHQRISDLEKGQ	R	G	K	Q	R	I	0	1	0	0	0	1	1	1	1	1	2	1	0	0	0	2	2	0	0	0	0	13	1	1468.8	6385	6385	151	163	yes	yes	3;4	6.7135e-52	212.17	12	0
GKIVLSGQK	FYYVVMAKGKIVLSGQ	KIVLSGQKQVRITPGK	K	G	K	Q	K	Q	0	0	0	0	0	1	0	2	0	1	1	2	0	0	0	1	0	0	0	1	0	9	1	928.571	455	455	212	220	yes	yes	2	6.6201e-14	152.79	4	0				1
GKPTQCPGTCEIR	EIYGTRQRGKPTQCPG	CPGTCEIRDRRILHGV	R	G	K	I	R	D	0	1	0	0	2	1	1	2	0	1	0	1	0	0	2	0	2	0	0	0	0	13	1	1502.7	13257;2399	13257	68	80	yes	no	3	4.7998e-05	105.03	2	0.632	1	3	1
GKVEVTYPDGSPADR	FKPGLPYKGKVEVTYP	PDGSPADRVTIRIKAE	K	G	K	D	R	V	1	1	0	2	0	0	1	2	0	0	0	1	0	0	2	1	1	0	1	2	0	15	1	1589.77	1099;5166	1099	331	345	no	no	2;3	4.0929e-08	80.387	10	0
GKYEPVTTSYDYDAPLSEAGDPTEK	FGPGADFKGKYEPVTT	EAGDPTEKLFAIRTVI	K	G	K	E	K	L	2	0	0	3	0	0	3	2	0	0	1	2	0	0	3	2	3	0	3	1	0	25	1	2732.23	7550;6635	7550	112	136	no	no	3	1.5619e-08	62.582	8.67	0.471
GLADSGWFLDNK	GYQGIQVRGLADSGWF	SGWFLDNKQYRRTDCI	R	G	L	N	K	Q	1	0	1	2	0	0	0	2	0	0	2	1	0	1	0	1	0	1	0	0	0	12	0	1321.63	9191;8717	9191	79	90	yes	no	2	0.010004	61.11	12	0
GLAGIVAR	________________	GLAGIVARPLGAAEPL	K	G	L	A	R	P	2	1	0	0	0	0	0	2	0	1	1	0	0	0	0	0	0	0	0	1	0	8	0	755.465	A9CTP4	A9CTP4	5	12	yes	yes	2	0.013165	91.906	18	0
GLAITFVSDENDAK	RAGRFGTKGLAITFVS	VSDENDAKILNDVQDR	K	G	L	A	K	I	2	0	1	2	0	0	1	1	0	1	1	1	0	1	0	1	1	0	0	1	0	14	0	1478.73	30089	30089	11	24	yes	yes	2	0.00029318	79.875	19	0
GLAPDLPEDLYHLIK	ILRILKSKGLAPDLPE	EDLYHLIKKAVAVRKH	K	G	L	I	K	K	1	0	0	2	0	0	1	1	1	1	4	1	0	0	2	0	0	0	1	0	0	15	0	1692.91	2308	2308	672	686	yes	yes	3	5.0847e-05	75.764	19	0
GLCWCVDK	KPSRGRKRGLCWCVDK	GLCWCVDKYGMKLPGT	R	G	L	D	K	Y	0	0	0	1	2	0	0	1	0	0	1	1	0	0	0	0	0	1	0	1	0	8	0	1036.45	Q9DGI2;25220	Q9DGI2	194	201	yes	no	2	0.00015063	121.31	17	2.53
GLEGCYPHCPK	GKCLHELRGLEGCYPH	GCYPHCPKNKPYFDEE	R	G	L	P	K	N	0	0	0	0	2	0	1	2	1	0	1	1	0	0	2	0	0	0	1	0	0	11	0	1316.56	6295	6295	363	373	yes	yes	2;3	0.0011833	79.659	2.19	1.18	8	5	5	2	1
GLEHLSMDVAVNFSK	VRQAEEVRGLEHLSMD	DVAVNFSKGAQLSSHI	R	G	L	S	K	G	1	0	1	1	0	0	1	1	1	0	2	1	1	1	0	2	0	0	0	2	0	15	0	1645.81	15505	15505	59	73	yes	yes	3	0.00027576	64.04	15	0
GLEPNFQQFLLYR	LSKLDWFKGLEPNFQQ	FQQFLLYRHCRYFPML	K	G	L	Y	R	H	0	1	1	0	0	2	1	1	0	0	3	0	0	2	1	0	0	0	1	0	0	13	0	1623.84	6163;8823	6163	124	136	yes	no	2;3	6.4532e-06	113.38	11.1	0.737
GLETFSQLVGR	DAVWGALRGLETFSQL	TFSQLVGRDENGMYYV	R	G	L	G	R	D	0	1	0	0	0	1	1	2	0	0	2	0	0	1	0	1	1	0	0	1	0	11	0	1205.64	7139;10068	7139	22	32	no	no	2	7.7538e-07	123.11	8.4	3.32			1	1	1	1
GLFDEYGSK	FVPNSAPRGLFDEYGS	LFDEYGSKKSDFIKLY	R	G	L	S	K	K	0	0	0	1	0	0	1	2	0	0	1	1	0	1	0	1	0	0	1	0	0	9	0	1014.47	C7G494;1971;2251	C7G494	394	402	yes	no	2	0.025448	76.17	9	0
GLFIIDEK	EDEGIAYRGLFIIDEK	GLFIIDEKGILRQITI	R	G	L	E	K	G	0	0	0	1	0	0	1	1	0	2	1	1	0	1	0	0	0	0	0	0	0	8	0	933.517	19644	19644	109	116	yes	yes	2	0.027018	84.498	17.9	0.833
GLFIKPTVFSEVTDNMR	GGLAIEDRGLFIKPTV	SEVTDNMRIAKEEVQY	R	G	L	M	R	I	0	1	1	1	0	0	1	1	0	1	1	1	1	2	1	1	2	0	0	2	0	17	1	1953	27782	27782	34	50	yes	yes	3	9.7431e-05	71.601	19	0
GLGIASQTELK	AVGLSEEKGLGIASQT	IASQTELKTFKPFFID	K	G	L	L	K	T	1	0	0	0	0	1	1	2	0	1	2	1	0	0	0	1	1	0	0	0	0	11	0	1115.62	1099	1099	561	571	yes	yes	2	1.133e-06	120.06	4.53	3.07	2	3	3	2	2	2
GLGITEVFSR	IDLKDVLKGLGITEVF	GITEVFSRSADLTAMS	K	G	L	S	R	S	0	1	0	0	0	0	1	2	0	1	1	0	0	1	0	1	1	0	0	1	0	10	0	1077.58	26235	26235	80	89	yes	yes	2	0.00034873	109.79	13.5	1.28
GLGSTVQEIDLTGAK	IVTEQYPKGLGSTVQE	EIDLTGAKLVLPKTKF	K	G	L	A	K	L	1	0	0	1	0	1	1	3	0	1	2	1	0	0	0	1	2	0	0	1	0	15	0	1487.78	10868	10868	147	161	yes	yes	2	0.00041881	71.98	15.3	0.471
GLGTDEDTLIEIICSR	SELKAAMKGLGTDEDT	LIEIICSRTNQELYEI	K	G	L	S	R	T	0	1	0	2	1	0	2	2	0	3	2	0	0	0	0	1	2	0	0	0	0	16	0	1790.87	887	887	881	896	yes	yes	2;3	7.0814e-96	238.17	10.4	5.72	3	1	1
GLGTDEQAIIEVLTKR	QTLYKAMKGLGTDEQA	IIEVLTKRSNRQRQEI	K	G	L	K	R	S	1	1	0	1	0	1	2	2	0	2	2	1	0	0	0	0	2	0	0	1	0	16	1	1741.96	12206;3812	12206	30	45	no	no	3	1.0746e-06	85.493	14.5	0.5
GLIHLSLSSLHDFR	KGDFKGLKGLIHLSLS	LSSLHDFRELSPYSFK	K	G	L	F	R	E	0	1	0	1	0	0	0	1	2	1	4	0	0	1	0	3	0	0	0	0	0	14	0	1593.86	7859	7859	229	242	yes	yes	2;3;4	1.3825e-79	225.79	13.4	3.32	4
GLIHLSLSSLHDFRELSPYSFK	KGDFKGLKGLIHLSLS	ELSPYSFKELPALQVL	K	G	L	F	K	E	0	1	0	1	0	0	1	1	2	1	5	1	0	2	1	5	0	0	1	0	0	22	1	2545.33	7859	7859	229	250	yes	yes	3;4;5	5.8889e-16	102.07	14	0
GLINAWVESQTN	QTAADQARGLINAWVE	AWVESQTN________	R	G	L	T	N	-	1	0	2	0	0	1	1	1	0	1	1	0	0	0	0	1	1	1	0	1	0	12	0	1330.65	20482	20482	132	143	yes	yes	2	0.001671	76.332	13	0
GLINAWVESQTNGIIR	QTAADQARGLINAWVE	SQTNGIIRNILQPSSV	R	G	L	I	R	N	1	1	2	0	0	1	1	2	0	3	1	0	0	0	0	1	1	1	0	1	0	16	0	1769.94	Q6V115;P19104	Q6V115	144	159	no	no	2;3	3.9473e-124	246.31	8.87	4.16	8	7	10	9	16	10
GLISVKPCYNYCFNVMR	MMYCPHCRGLISVKPC	NYCFNVMRGCLANQGD	R	G	L	M	R	G	0	1	2	0	2	0	0	1	0	1	1	1	1	1	1	1	0	0	2	2	0	17	1	2120	6640;16694	6640	152	168	yes	no	3	1.3422e-08	142.45	14.6	0.49
GLKGLIHLSLSSLHDFR	KIEKGDFKGLKGLIHL	LSSLHDFRELSPYSFK	K	G	L	F	R	E	0	1	0	1	0	0	0	2	2	1	5	1	0	1	0	3	0	0	0	0	0	17	1	1892.06	7859	7859	226	242	yes	yes	4	5.2334e-09	119.68	14	0
GLKGLIHLSLSSLHDFRELSPYSFK	KIEKGDFKGLKGLIHL	ELSPYSFKELPALQVL	K	G	L	F	K	E	0	1	0	1	0	0	1	2	2	1	6	2	0	2	1	5	0	0	1	0	0	25	2	2843.53	7859	7859	226	250	yes	yes	4;5;6	1.3511e-30	128.98	14	0
GLKPEIQCISAK	MGTAFRNKGLKPEIQC	EIQCISAKTKEECMEM	K	G	L	A	K	T	1	0	0	0	1	1	1	1	0	2	1	2	0	0	1	1	0	0	0	0	0	12	1	1342.73	15203	15203	141	152	yes	yes	3	1.492e-06	106.54	10.2	0.829
GLLLYGPPGTGK	TGILSPWKGLLLYGPP	YGPPGTGKTLLAKAVA	K	G	L	G	K	T	0	0	0	0	0	0	0	4	0	0	3	1	0	0	2	0	1	0	1	0	0	12	0	1171.66	11494	11494	182	193	yes	yes	2	9.6395e-05	95.094	19	0
GLLQADASCHK	LCSKDFLKGLLQADAS	QADASCHKKIDELFSG	K	G	L	H	K	K	2	0	0	1	1	1	0	1	1	0	2	1	0	0	0	1	0	0	0	0	0	11	0	1198.58	11663;23326	11663	183	193	yes	no	2;3	0.00016418	94.363	18.8	0.898
GLMGEDTYPYR	FEYILYNKGLMGEDTY	GEDTYPYRAQYDEAGM	K	G	L	Y	R	A	0	1	0	1	0	0	1	2	0	0	1	0	1	0	1	0	1	0	2	0	0	11	0	1300.58	1570	1570	792	802	yes	yes	2	1.6078e-07	142.83	10.9	5.49	2	1	2	1	1
GLSCQDCAPGYTR	CRCPPGYRGLSCQDCA	DCAPGYTRTGGGLYLG	R	G	L	T	R	T	1	1	0	1	2	1	0	2	0	0	1	0	0	0	1	1	1	0	1	0	0	13	0	1483.62	13	13	1520	1532	yes	yes	2	1.945e-06	120.59	1.33	0.471	2	1
GLSIEQLTTLAEK	QFSSTTKRGLSIEQLT	QLTTLAEKLLGPGVNY	R	G	L	E	K	L	1	0	0	0	0	1	2	1	0	1	3	1	0	0	0	1	2	0	0	0	0	13	0	1401.77	2667;2119;8359	2667	518	530	yes	no	2	0.0037435	66.004	19	0
GLSPYAQEVQDGLNR	QSVEGLRKGLSPYAQE	EVQDGLNRQLESLTTQ	K	G	L	N	R	Q	1	1	1	1	0	2	1	2	0	0	2	0	0	0	1	1	0	0	1	1	0	15	0	1645.81	2574	2574	221	235	yes	yes	2;3	2.44e-05	109.07	14.3	0.471
GLTAYHDITLDK	DIIHDFQRGLTAYHDI	YHDITLDKCYVIELNT	R	G	L	D	K	C	1	0	0	2	0	0	0	1	1	1	2	1	0	0	0	0	2	0	1	0	0	12	0	1345.69	14651	14651	121	132	yes	yes	2;3	8.2923e-06	100.38	19	0
GLTFTEVDVDSIK	VTNIDRPKGLTFTEVD	EVDVDSIKIAWESPQG	K	G	L	I	K	I	0	0	0	2	0	0	1	1	0	1	1	1	0	1	0	1	2	0	0	2	0	13	0	1422.72	A0A060PIY8;76;141	A0A060PIY8	1733	1745	no	no	2;3	4.3964e-07	124.12	4.82	3.34	3	6	8	6	4	3
GLTTRPGSGLTNVK	DARPAADRGLTTRPGS	GSGLTNVKTEEVSEVK	R	G	L	V	K	T	0	1	1	0	0	0	0	3	0	0	2	1	0	0	1	1	3	0	0	1	0	14	1	1399.78	2256	2256	630	643	yes	yes	2;3	0.00016662	136.21	10	1.73
GLVGIEFK	PVEEAYKRGLVGIEFK	GLVGIEFKEKLLSAER	R	G	L	F	K	E	0	0	0	0	0	0	1	2	0	1	1	1	0	1	0	0	0	0	0	1	0	8	0	861.496	108;234	108	1675	1682	no	no	2	0.026865	84.568	9.73	6.97	2	1	1	1
GLVKEAEENDPR	EVVACLEKGLVKEAEE	EAEENDPRVQVSDQCK	K	G	L	P	R	V	1	1	1	1	0	0	3	1	0	0	1	1	0	0	1	0	0	0	0	1	0	12	1	1355.67	780	780	236	247	yes	yes	2;3	6.9999e-08	155.88	3.75	2.28	1	1				2
GLVLAPAGTPR	TGVSGCVRGLVLAPAG	LAPAGTPRHPTDLRHG	R	G	L	P	R	H	2	1	0	0	0	0	0	2	0	0	2	0	0	0	2	0	1	0	0	1	0	11	0	1050.62	13	13	4041	4051	yes	yes	2	0.0016859	86.879	5.86	7.06	3	2
GLVVTAYSPLGSPDR	LIAHCQKRGLVVTAYS	SPLGSPDRMWKHPDEP	R	G	L	D	R	M	1	1	0	1	0	0	0	2	0	0	2	0	0	0	2	2	1	0	1	2	0	15	0	1530.8	20968	20968	85	99	yes	yes	2	0.00098837	67.846	14	0
GLWEKAFK	LVNAIAFKGLWEKAFK	GLWEKAFKAEDTQTIP	K	G	L	F	K	A	1	0	0	0	0	0	1	1	0	0	1	2	0	1	0	0	0	1	0	0	0	8	1	977.533	Q6V115;25985;P19104;O73860;P01012	Q6V115	183	190	no	no	3	0.035447	62.546	9	4.9	1
GLWEKAFKAEDTQTIPFR	LVNAIAFKGLWEKAFK	DTQTIPFRVTEQESKP	K	G	L	F	R	V	2	1	0	1	0	1	2	1	0	1	1	2	0	2	1	0	2	1	0	0	0	18	2	2136.1	Q6V115;25985;P19104	Q6V115	183	200	no	no	3;4	3.0638e-11	163.53	11.2	2.61
GLYHCIATENNFK	RSVQDSDRGLYHCIAT	IATENNFKQTLAKINF	R	G	L	F	K	Q	1	0	2	0	1	0	1	1	1	1	1	1	0	1	0	0	1	0	1	0	0	13	0	1565.73	4229;2257	2257	639	651	no	no	2;3	1.4296e-21	184.87	10.5	5.06	1		1
GLYYGYCR	SCYRMNEKGLYYGYCR	GLYYGYCRKERGTHVP	K	G	L	C	R	K	0	1	0	0	1	0	0	2	0	0	1	0	0	0	0	0	0	0	3	0	0	8	0	1050.46	3606	3606	430	437	yes	yes	2	0.0011355	110.63	12	0
GLYYRPLTSGLGPDVYQFLR	SSENIFHKGLYYRPLT	PDVYQFLRDMGMKFLT	K	G	L	L	R	D	0	2	0	1	0	1	0	3	0	0	4	0	0	1	2	1	1	0	3	1	0	20	1	2314.21	455;389;18662	455	1260	1279	no	no	3	7.6951e-29	186.56	4.75	2.09	3	1	2	3	7	3
GMDGSMFEVLPQTSDLPDLQR	DVKFWLEKGMDGSMFE	SDLPDLQRCKLCTDRW	K	G	M	Q	R	C	0	1	0	3	0	2	1	2	0	0	3	0	2	1	2	2	1	0	0	1	0	21	0	2335.08	15505	15505	106	126	yes	yes	2;3	8.331e-16	106.39	16.3	1.45
GMGTDEETILK	EALRKAMKGMGTDEET	TDEETILKILTSRSNA	K	G	M	L	K	I	0	0	0	1	0	0	2	2	0	1	1	1	1	0	0	0	2	0	0	0	0	11	0	1192.56	11133	11133	55	65	yes	yes	2	0.0039083	68.536	14.8	0.433
GMIDQVVAPDDIDSLTR	QWVKNETRGMIDQVVA	DDIDSLTRLVLVNAVY	R	G	M	T	R	L	1	1	0	4	0	1	0	1	0	2	1	0	1	0	1	1	1	0	0	2	0	17	0	1843.9	6327	6327	201	217	yes	yes	2;3	7.6338e-09	155.1	9.43	4.66	3	1	5	5	4	1
GMLCGFGAVCER	PTPRDACRGMLCGFGA	GFGAVCERSPTDPSQA	R	G	M	E	R	S	1	1	0	0	2	0	1	3	0	0	1	0	1	1	0	0	0	0	0	1	0	12	0	1355.58	166	166	58	69	yes	yes	2	6.6618e-05	90.697	1.71	0.7	3	3	1
GMMVVVALTPDGFAR	NTAESRKKGMMVVVAL	LTPDGFARGELFWDDG	K	G	M	A	R	G	2	1	0	1	0	0	0	2	0	0	1	0	2	1	1	0	1	0	0	3	0	15	0	1562.79	O73632;871	O73632	761	775	no	no	2	0.00015941	68.044	8	0
GMVFGIPDSILTVTPR	TCEAINTRGMVFGIPD	SILTVTPRPGPCPEGH	R	G	M	P	R	P	0	1	0	1	0	0	0	2	0	2	1	0	1	1	2	1	2	0	0	2	0	16	0	1701.91	13;1980	13	474	489	no	no	2;3	3.9867e-07	100.18	2.38	1.05	4	5	4	3
GMYVGLLPDGQTKPVVNIGESNIFFYPK	SLESVQSKGMYVGLLP	SNIFFYPKVIKUEMRN	K	G	M	P	K	V	0	0	2	1	0	1	1	4	0	2	2	2	1	2	3	1	1	0	2	3	0	28	1	3082.58	2798;20622	2798	306	333	yes	no	3	1.8892e-17	76.161	1	0	1
GNANDIGMDYDYALLELK	HVPKGWIKGNANDIGM	DYALLELKKPHKRKFM	K	G	N	L	K	K	2	0	2	3	0	0	1	2	0	1	3	1	1	0	0	0	0	0	2	0	0	18	0	2013.94	7257;8220	7257	225	242	yes	no	2;3	1.3303e-09	123.63	14.7	0.471
GNCPGQHQILLK	VSLPARARGNCPGQHQ	GQHQILLKGCNTKHGF	R	G	N	L	K	G	0	0	1	0	1	2	0	2	1	1	2	1	0	0	1	0	0	0	0	0	0	12	0	1363.7	Q9PUT1;2298	Q9PUT1	29	40	yes	no	2;3;4	4.4844e-34	174.4	10.1	5.88	7	7	7	7	7	7
GNDDHWVVDTDYDTYALHYSCR	GVASFLQKGNDDHWVV	YALHYSCRELNEDGTC	K	G	N	C	R	E	1	1	1	5	1	0	0	1	2	0	1	0	0	0	0	1	2	1	3	2	0	22	0	2701.11	10691;15323	10691	148	169	yes	no	4	1.6822e-21	162.81	18	0
GNDIFEYNSAGLLIK	EDGFLKQRGNDIFEYN	NSAGLLIKAYNKASGW	R	G	N	I	K	A	1	0	2	1	0	0	1	2	0	2	2	1	0	1	0	1	0	0	1	0	0	15	0	1652.84	3116	3116	433	447	yes	yes	2;3	2.9699e-05	96.707	3.1	1.14	1	2	3	3	1
GNIQDLAELK	VESARLARGNIQDLAE	IQDLAELKVSEFDAVI	R	G	N	L	K	V	1	0	1	1	0	1	1	1	0	1	2	1	0	0	0	0	0	0	0	0	0	10	0	1099.59	13441	13441	74	83	yes	yes	2	0.021477	71.03	17	0
GNIVGWGVTEILPYGGAQYMS	GEDACSSRGNIVGWGV	YGGAQYMS________	R	G	N	M	S	-	1	0	1	0	0	1	1	5	0	2	1	0	1	0	1	1	1	1	2	2	0	21	0	2211.07	14979	14979	183	203	yes	yes	2;3	2.7216e-15	99.092	7.59	3.41	1	1	2	3	1	3
GNLFHSSLK	PSGCFATKGNLFHSSL	NLFHSSLKTDSPFPSV	K	G	N	L	K	T	0	0	1	0	0	0	0	1	1	0	2	1	0	1	0	2	0	0	0	0	0	9	0	1001.53	30	30	1839	1847	yes	yes	2;3	0.0074624	83.883	3.6	1.7	2	2	4	2	3	1
GNLLQCICTGNGR	TWSKKDNRGNLLQCIC	CICTGNGRGEWKCERH	R	G	N	G	R	G	0	1	2	0	2	1	0	3	0	1	2	0	0	0	0	0	1	0	0	0	0	13	0	1461.68	A0A060PIY8;76;441;141	A0A060PIY8	256	268	no	no	2;3	0.00010711	135.26	3.18	0.936		3	4	3	1
GNLLQCICTGNGRGEWK	TWSKKDNRGNLLQCIC	GNGRGEWKCERHTSLH	R	G	N	W	K	C	0	1	2	0	2	1	1	4	0	1	2	1	0	0	0	0	1	1	0	0	0	17	1	1961.92	A0A060PIY8;76;441;141	A0A060PIY8	256	272	no	no	3	1.9614e-07	89.358	2.5	0.5		1	1
GNPSSSVEDHIEYQGHK	PWSFITVKGNPSSSVE	HIEYQGHKGSAVAKVF	K	G	N	H	K	G	0	0	1	1	0	1	2	2	2	1	0	1	0	0	1	3	0	0	1	1	0	17	0	1882.84	323;3694	323	793	809	no	no	3;4	3.8256e-07	87.429	2.8	1.33	1	1	2		1
GNPTVEVDVYTNK	AREIFDSRGNPTVEVD	EVDVYTNKGMFRAAVP	R	G	N	N	K	G	0	0	2	1	0	0	1	1	0	0	0	1	0	0	1	0	2	0	1	3	0	13	0	1434.7	26413	26413	29	41	yes	yes	2	8.4062e-05	91.28	12.5	0.5
GNQIMSDDMR	SKKSMDQRGNQIMSDD	QIMSDDMRLVLFSVFD	R	G	N	M	R	L	0	1	1	2	0	1	0	1	0	1	0	0	2	0	0	1	0	0	0	0	0	10	0	1165.49	274	274	375	384	yes	yes	2	0.00087883	98.04	4.5	0.5				1	1
GNQMSIMFLEGSYPSPGEVHEGR	SRPDVILKGNQMSIMF	PGEVHEGRLQLVEVNL	K	G	N	G	R	L	0	1	1	0	0	1	3	4	1	1	1	0	2	1	2	3	0	0	1	1	0	23	0	2521.14	139;6755	139	867	889	no	no	3	2.1588e-08	69.398	1.75	0.433	1	3
GNRDDEYDYLFK	________________	DEYDYLFKVVLIGDSG	M	G	N	F	K	V	0	1	1	3	0	0	1	1	0	0	1	1	0	1	0	0	0	0	2	0	0	12	1	1533.67	20214	20214	2	13	yes	yes	2	3.8872e-05	92.295	17.5	0.5
GNSAGGLQHLVSIR	YSFVLMNRGNSAGGLQ	LQHLVSIRTAPDVLQS	R	G	N	I	R	T	1	1	1	0	0	1	0	3	1	1	2	0	0	0	0	2	0	0	0	1	0	14	0	1407.76	6084	6084	256	269	yes	yes	2;3	1.3871e-05	134.06	6.83	5.86		2	2	1	1	4
GNTEYQMEK	AMVYMGARGNTEYQME	NTEYQMEK________	R	G	N	E	K	-	0	0	1	0	0	1	2	1	0	0	0	1	1	0	0	0	1	0	1	0	0	9	0	1098.47	30155	30155	53	61	no	no	2	0.0082205	76.943	11.5	0.5
GNTPESNRDNIFVIDR	TLVYSLIKGNTPESNR	DNIFVIDRQTGKLKLE	K	G	N	D	R	Q	0	2	3	2	0	0	1	1	0	2	0	0	0	1	1	1	1	0	0	1	0	16	1	1845.9	72;483	72	963	978	no	no	3	9.7177e-06	79.837	2	0.816	1	1	1
GNTVNITERR	AFISFSAKGNTVNITE	TVNITERRSVAIENVH	K	G	N	R	R	S	0	2	2	0	0	0	1	1	0	1	0	0	0	0	0	0	2	0	0	1	0	10	1	1158.61	15509	15509	154	163	yes	yes	3	0.0061577	66.19	2.5	0.5		1	1
GNVDNNTPYANSFTPPIK	TNEDMVFRGNVDNNTP	NSFTPPIKSQYIRLYP	R	G	N	I	K	S	1	0	4	1	0	0	0	1	0	1	0	1	0	1	3	1	2	0	1	1	0	18	0	1947.93	25038	25038	56	73	yes	yes	2;3;4	2.2624e-33	192.23	9.38	5.23	6	6	4	3	5	4
GNVDNNTPYANSFTPPIKSQYIR	TNEDMVFRGNVDNNTP	PIKSQYIRLYPQVCRR	R	G	N	I	R	L	1	1	4	1	0	1	0	1	0	2	0	1	0	1	3	2	2	0	2	1	0	23	1	2595.27	25038	25038	56	78	yes	yes	3	2.0411e-28	168.75	9.5	3.04			2
GNVGLNCQQALQTLIQETDPGADYR	MKVVRGEKGNVGLNCQ	TDPGADYRIDRALNEA	K	G	N	Y	R	I	2	1	2	2	1	4	1	3	0	1	3	0	0	0	1	0	2	0	1	1	0	25	0	2760.31	780	780	437	461	yes	yes	3	2.1846e-109	223.89	5.25	3.34	1	3	1	1	1	1
GNVGLNCQQALQTLIQETDPGADYRIDR	MKVVRGEKGNVGLNCQ	GADYRIDRALNEACES	K	G	N	D	R	A	2	2	2	3	1	4	1	3	0	2	3	0	0	0	1	0	2	0	1	1	0	28	1	3144.53	780	780	437	464	yes	yes	3;4	1.6311e-69	196.2	4.71	1.03			1	2	2	2
GNWEKPFKPENTEER	LASFVFFRGNWEKPFK	KPENTEEREFFVDAET	R	G	N	E	R	E	0	1	2	0	0	0	4	1	0	0	0	2	0	1	2	0	1	1	0	0	0	15	2	1859.88	1506	1506	217	231	yes	yes	3;4	1.7447e-05	149	12.2	0.687
GNYLELSAAASQPPEK	VFIVSTGRGNYLELSA	AASQPPEKHLHFVDVD	R	G	N	E	K	H	3	0	1	0	0	1	2	1	0	0	2	1	0	0	2	2	0	0	1	0	0	16	0	1673.83	1692	1692	276	291	yes	yes	2;3	1.3065e-06	111.34	11.4	0.484
GPALPLADKDAWR	LPGPGYLRGPALPLAD	LADKDAWRRRGYGPVL	R	G	P	W	R	R	3	1	0	2	0	0	0	1	0	0	2	1	0	0	2	0	0	1	0	0	0	13	1	1408.75	1204	1204	730	742	yes	yes	3	0.00045766	72.891	10	0
GPAVGIDLGTTYSCVGVFQHGK	________________	VGVFQHGKVEIIANDQ	K	G	P	G	K	V	1	0	0	1	1	1	0	5	1	1	1	1	0	1	1	1	2	0	1	3	0	22	0	2262.11	A0PA16;5390;3087	A0PA16	4	25	yes	no	3	2.5077e-18	159.06	17.6	3.66
GPDVSSPAYR	APGVHMVKGPDVSSPA	DVSSPAYRIEDAGRIP	K	G	P	Y	R	I	1	1	0	1	0	0	0	1	0	0	0	0	0	0	2	2	0	0	1	1	0	10	0	1047.5	1249	1249	58	67	yes	yes	2	0.00034577	109.88	4.6	1.02			1	1	2	1
GPEDGGGTGICMVLEGDNCVFDGMIYR	SGGLYCDRGPEDGGGT	VFDGMIYRNGETFQPS	R	G	P	Y	R	N	0	1	1	3	2	0	2	7	0	2	1	0	2	1	1	0	1	0	1	2	0	27	0	2918.23	P42642	P42642	90	116	yes	yes	3	3.3333e-37	162.11	14	0
GPEVWCQSLR	LWQKDCVKGPEVWCQS	EVWCQSLRTASQCGAV	K	G	P	L	R	T	0	1	0	0	1	1	1	1	0	0	1	0	0	0	1	1	0	1	0	1	0	10	0	1230.58	2306	2306	34	43	yes	yes	2;3	3.4625e-10	150.61	10.5	5.24	1	1	3	2	1	3
GPGLFFVLPCTDSFIK	RILKGGAKGPGLFFVL	PCTDSFIKVDMRTISF	K	G	P	I	K	V	0	0	0	1	1	0	0	2	0	1	2	1	0	3	2	1	1	0	0	1	0	16	0	1796.92	10478;22587	10478	77	92	yes	no	2	2.4854e-06	97.45	15.2	0.433
GPGPYSPTVQYR	KIRAHTSKGPGPYSPT	YSPTVQYRTFQLDQDK	K	G	P	Y	R	T	0	1	0	0	0	1	0	2	0	0	0	0	0	0	3	1	1	0	2	1	0	12	0	1320.65	577	577	310	321	yes	yes	2	0.0012484	84.053	6	0						1
GPLQDTR	SPVFAAGKGPLQDTRS	KGPLQDTRSSFQQDDL	K	G	P	T	R	S	0	1	0	1	0	1	0	1	0	0	1	0	0	0	1	0	1	0	0	0	0	7	0	785.403	274	274	738	744	yes	yes	2	0.039259	95.541	6	0						1
GPMVREEGESTYSVTSR	GPTFPAIRGPMVREEG	STYSVTSRVNVSKSDW	R	G	P	S	R	V	0	2	0	0	0	0	3	2	0	0	0	0	1	0	1	3	2	0	1	2	0	17	1	1883.87	26053	26053	37	53	yes	yes	3	1.1656e-08	118.72	10	0
GPPSATIVASPSR	LLYVEVPRGPPSATIV	TIVASPSRAKVSDGVH	R	G	P	S	R	A	2	1	0	0	0	0	0	1	0	1	0	0	0	0	3	3	1	0	0	1	0	13	0	1238.66	18216;16315	18216	122	134	yes	no	2	0.00013337	107.93	12.7	0.471
GPPSELVEAR	IAVNNIGRGPPSELVE	PSELVEARTGEQAPSS	R	G	P	A	R	T	1	1	0	0	0	0	2	1	0	0	1	0	0	0	2	1	0	0	0	1	0	10	0	1053.55	4319;6809	4319	271	280	no	no	2	0.00017716	114.89	4.5	1.68	1	1	2	2	3	4
GPSCQDCDVGYTR	CTCPPGYRGPSCQDCD	DCDVGYTRSTSGLYLG	R	G	P	T	R	S	0	1	0	2	2	1	0	2	0	0	0	0	0	0	1	1	1	0	1	1	0	13	0	1513.59	13	13	1121	1133	yes	yes	2	3.182e-09	166.48	2.14	0.99	2	3	1	1
GPWCYTIDPNVR	RNPDRDKRGPWCYTID	YTIDPNVRHQSCGIKK	R	G	P	V	R	H	0	1	1	1	1	0	0	1	0	1	0	0	0	0	2	0	1	1	1	1	0	12	0	1476.68	16425;13818	16425	53	64	no	no	2	4.0765e-06	133.89	9.5	0.5
GQDGETHISPEDEVKIFIGR	VDAVTITRGQDGETHI	EVKIFIGRANIQVGEN	R	G	Q	G	R	A	0	1	0	2	0	1	3	3	1	3	0	1	0	1	1	1	1	0	0	1	0	20	1	2226.09	Q9PUT1;2298	Q9PUT1	266	285	yes	no	4	1.4371e-05	63.998	6.33	1.25					1	1
GQDGETHVSPK	VDAATITRGQDGETHV	GETHVSPKDEVQIFIG	R	G	Q	P	K	D	0	0	0	1	0	1	1	2	1	0	0	1	0	0	1	1	1	0	0	1	0	11	0	1153.54	713;7878	713	525	535	yes	no	2;3	4.7526e-07	125.72	7.97	4.49	3	5	4	7	4	6
GQDGETHVSPKDEVQIFIGR	VDAATITRGQDGETHV	EVQIFIGRANIQVGEN	R	G	Q	G	R	A	0	1	0	2	0	2	2	3	1	2	0	1	0	1	1	1	1	0	0	2	0	20	1	2211.09	713;7878	713	525	544	yes	no	2;3;4;5	3.8957e-161	267.78	8.86	4.03	12	11	10	9	10	21
GQEGTDVSISDDAPK	VFRACCVKGQEGTDVS	SISDDAPKKEQVEISK	K	G	Q	P	K	K	1	0	0	3	0	1	1	2	0	1	0	1	0	0	1	2	1	0	0	1	0	15	0	1517.68	2599;5469	2599	145	159	no	no	2;3	2.9469e-06	128.06	12.3	4.05		1
GQEGTDVSISDDAPKK	VFRACCVKGQEGTDVS	ISDDAPKKEQVEISKE	K	G	Q	K	K	E	1	0	0	3	0	1	1	2	0	1	0	2	0	0	1	2	1	0	0	1	0	16	1	1645.78	2599;5469	2599	145	160	no	no	3	1.5118e-07	119.46	9	0
GQELACVK	VRAVVSSKGQELACVK	GQELACVKLGFSLQSH	K	G	Q	V	K	L	1	0	0	0	1	1	1	1	0	0	1	1	0	0	0	0	0	0	0	1	0	8	0	903.448	24235	24235	97	104	yes	yes	2	0.029848	83.206	18.3	0.471
GQFSTDELVAEVEKR	KNLILVVRGQFSTDEL	LVAEVEKRNRLKLLLP	R	G	Q	K	R	N	1	1	0	1	0	1	3	1	0	0	1	1	0	1	0	1	1	0	0	2	0	15	1	1706.85	280;3252	280	838	852	yes	no	3	0.0006765	60.489	19	0
GQGKPLNVDLSNNMLSK	AMEVFASKGQGKPLNV	LSNNMLSKITRNHEKS	K	G	Q	S	K	I	0	0	3	1	0	1	0	2	0	0	3	2	1	0	1	2	0	0	0	1	0	17	1	1813.94	7859	7859	157	173	yes	yes	2;3	3.6116e-53	206.89	13.8	3.73			1	1	1
GQGKPLNVDLSNNMLSKITR	AMEVFASKGQGKPLNV	NMLSKITRNHEKSIPN	K	G	Q	T	R	N	0	1	3	1	0	1	0	2	0	1	3	2	1	0	1	2	1	0	0	1	0	20	2	2184.17	7859	7859	157	176	yes	yes	4	6.4883e-10	92.474	14	0
GQIFTSEKLDR	DRFYISERGQIFTSEK	FTSEKLDRETQAEKVI	R	G	Q	D	R	E	0	1	0	1	0	1	1	1	0	1	1	1	0	1	0	1	1	0	0	0	0	11	1	1292.67	483	483	942	952	yes	yes	3	0.0021147	73.435	2.5	0.5		1	1
GQLALDLLETK	TCQVSLQRGQLALDLL	ALDLLETKVTTENTYA	R	G	Q	T	K	V	1	0	0	1	0	1	1	1	0	0	4	1	0	0	0	0	1	0	0	0	0	11	0	1199.68	458;139	139	1801	1811	no	no	2	0.0013989	88.338	2.5	1.12	2	2	2	2
GQLELHEDVK	DSLYSPFKGQLELHED	LELHEDVKIYIEENYE	K	G	Q	V	K	I	0	0	0	1	0	1	2	1	1	0	2	1	0	0	0	0	0	0	0	1	0	10	0	1166.59	14651	14651	80	89	yes	yes	2	0.0066748	84.507	18	0
GQLTPLADDLK	DSSVEGLKGQLTPLAD	TPLADDLKEQVAQSVE	K	G	Q	L	K	E	1	0	0	2	0	1	0	1	0	0	3	1	0	0	1	0	1	0	0	0	0	11	0	1169.63	4336;2574	2574	198	208	no	no	2	0.0026614	81.92	14	0
GQLTPLADDLKEQVAQSVEGLR	DSSVEGLKGQLTPLAD	AQSVEGLRKGLSPYAQ	K	G	Q	L	R	K	2	1	0	2	0	3	2	2	0	0	4	1	0	0	1	1	1	0	0	2	0	22	1	2366.24	2574	2574	198	219	yes	yes	3	1.0636e-15	133.74	14	0
GQLTPLADDLKEQVAQSVEGLRK	DSSVEGLKGQLTPLAD	QSVEGLRKGLSPYAQE	K	G	Q	R	K	G	2	1	0	2	0	3	2	2	0	0	4	2	0	0	1	1	1	0	0	2	0	23	2	2494.34	2574	2574	198	220	yes	yes	4	3.2712e-18	101.6	14	0
GQLWINGFNLGR	VKFPGWSKGQLWINGF	INGFNLGRYWPQQGPQ	K	G	Q	G	R	Y	0	1	2	0	0	1	0	3	0	1	2	0	0	1	0	0	0	1	0	0	0	12	0	1373.72	7550	7550	290	301	yes	yes	2	4.3757e-08	124.67	8.17	1.07						1
GQSIDDLMPAQK	EMEKRLEKGQSIDDLM	DDLMPAQK________	K	G	Q	Q	K	-	1	0	0	2	0	2	0	1	0	1	1	1	1	0	1	1	0	0	0	0	0	12	0	1301.63	6545	6545	391	402	yes	yes	2	0.00056051	81.709	12	1.41
GQSQFQALCFVTR	LILGELERGQSQFQAL	QALCFVTRLHRNEIIP	R	G	Q	T	R	L	1	1	0	0	1	3	0	1	0	0	1	0	0	2	0	1	1	0	0	1	0	13	0	1540.75	15505	15505	16	28	yes	yes	2;3	3.2662e-05	103.76	16.5	2.37
GQSVEMSIQEFGNSWK	SRNDFTTRGQSVEMSI	QEFGNSWKITSTCSNI	R	G	Q	W	K	I	0	0	1	0	0	2	2	2	0	1	0	1	1	1	0	3	0	1	0	1	0	16	0	1825.83	1055;5308	1055	585	600	no	no	2;3	1.3182e-07	141.55	3.39	1.74	9	10	8	8	10	4
GQTCVPLGSPSLLAVR	YTGDPSVRGQTCVPLG	SPSLLAVRVHPPRTAV	R	G	Q	V	R	V	1	1	0	0	1	1	0	2	0	0	3	0	0	0	2	2	1	0	0	2	0	16	0	1653.89	13	13	1647	1662	yes	yes	2;3	5.9392e-06	104.16	2.25	1.3	3	2	2		1
GQVTVFGR	RQRKEQARGQVTVFGR	GQVTVFGRRLRVSVRS	R	G	Q	G	R	R	0	1	0	0	0	1	0	2	0	0	0	0	0	1	0	0	1	0	0	2	0	8	0	862.466	26279	26279	68	75	yes	yes	2	0.011928	93.195	3	0.632		1	3	1
GQWILLAAPLDTINVHIR	GDSTIHSKGQWILLAA	DTINVHIRAGHILPLQ	K	G	Q	I	R	A	2	1	1	1	0	1	0	1	1	3	3	0	0	0	1	0	1	1	0	1	0	18	0	2029.15	O73632;871	O73632	723	740	no	no	3	7.4611e-05	62.658	9	0
GQYFGELALVTNKPR	VEIARCHRGQYFGELA	ALVTNKPRAASAYAVG	R	G	Q	P	R	A	1	1	1	0	0	1	1	2	0	0	2	1	0	1	1	0	1	0	1	1	0	15	1	1691.9	18154;24054	18154	95	109	yes	no	3	0.00022031	70.197	12	0
GQYVIPCEK	IGAKPLIKGQYVIPCE	QYVIPCEKISSLPVVT	K	G	Q	E	K	I	0	0	0	0	1	1	1	1	0	1	0	1	0	0	1	0	0	0	1	1	0	9	0	1092.53	3793	3793	496	504	yes	yes	2	0.011043	88.364	15	3.21
GRDWNVDLIPK	________________	WNVDLIPKFLMANGQL	R	G	R	P	K	F	0	1	1	2	0	0	0	1	0	1	1	1	0	0	1	0	0	1	0	1	0	11	1	1311.69	13389	13389	4	14	yes	yes	3	0.00048452	88.021	12	0
GRISCTIANR	CTCIGAGRGRISCTIA	ISCTIANRCHEGGKSY	R	G	R	N	R	C	1	2	1	0	1	0	0	1	0	2	0	0	0	0	0	1	1	0	0	0	0	10	1	1146.59	A0A060PIY8;76;141	A0A060PIY8	134	143	no	no	2	0.024308	96.229	2.5	0.5		1	1
GRISIEEAIR	GLVDPEVRGRISIEEA	ISIEEAIRNSLIDGRA	R	G	R	I	R	N	1	2	0	0	0	0	2	1	0	3	0	0	0	0	0	1	0	0	0	0	0	10	1	1142.64	108	108	2088	2097	yes	yes	2	0.029246	83.883	12.8	2.28
GRLELQLK	WVVLALRKGRLELQLK	GRLELQLKYSGIGRVT	K	G	R	L	K	Y	0	1	0	0	0	1	1	1	0	0	3	1	0	0	0	0	0	0	0	0	0	8	1	955.581	3409;25136	3409	231	238	yes	no	3	0.05152	64.265	9	0
GRTLPIGPNFPIR	GPGGLDHRGRTLPIGP	IGPNFPIRGIQFYDGP	R	G	R	I	R	G	0	2	1	0	0	0	0	2	0	2	1	0	0	1	3	0	1	0	0	0	0	13	1	1436.83	323	323	1082	1094	yes	yes	3	2.6368e-05	91.62	3	1.41	1	1	1	1	1
GSAVCVYHLSDIQTVFNGPFAHK	TTSSSIFKGSAVCVYH	FNGPFAHKEGPNHQLI	K	G	S	H	K	E	2	0	1	1	1	1	0	2	2	1	1	1	0	2	1	2	1	0	1	3	0	23	0	2546.24	4229;2257	2257	334	356	no	no	4	2.4236e-22	141.08	8.5	0.5
GSEGDLAPELLHAR	STVMHYDRGSEGDLAP	APELLHARGPTTEPLV	R	G	S	A	R	G	2	1	0	1	0	0	2	2	1	0	3	0	0	0	1	1	0	0	0	0	0	14	0	1463.74	21498;15085	15085	179	192	no	no	2;3	3.1347e-21	186.51	7.65	3.9	2	5	3	2	4	2
GSFGELALMYNTPR	CVGRYDNRGSFGELAL	ALMYNTPRAATIVATT	R	G	S	P	R	A	1	1	1	0	0	0	1	2	0	0	2	0	1	1	1	1	1	0	1	0	0	14	0	1554.75	18154;27420;19092	18154	23	36	yes	no	2	4.6544e-05	83.856	12	0
GSFRPVWVK	KMAFVGFKGSFRPVWV	SFRPVWVKLVTNEDSA	K	G	S	V	K	L	0	1	0	0	0	0	0	1	0	0	0	1	0	1	1	1	0	1	0	2	0	9	1	1074.6	323	323	1540	1548	yes	yes	3	0.0023128	94.409	4.57	2.9	2	3	1	1	2	2
GSGTAEVELKK	EIRTGLIKGSGTAEVE	TAEVELKKGASLKVTL	K	G	S	K	K	G	1	0	0	0	0	0	2	2	0	0	1	2	0	0	0	1	1	0	0	1	0	11	1	1117.6	7153	7153	140	150	yes	yes	3	0.0031347	65.842	10	0
GSIGAASMEFCFDVFK	________________	EFCFDVFKELKVHHAN	M	G	S	F	K	E	2	0	0	1	1	0	1	2	0	1	0	1	1	3	0	2	0	0	0	1	0	16	0	1764.79	Q6V115;P19104;P01012	Q6V115	2	17	no	no	2;3	5.8528e-09	148.18	10.4	4.97	9	10	7	10	9	8
GSIGAASMEFCFDVFKELK	________________	FDVFKELKVHHANDNM	M	G	S	L	K	V	2	0	0	1	1	0	2	2	0	1	1	2	1	3	0	2	0	0	0	1	0	19	1	2135.01	Q6V115;P19104;P01012	Q6V115	2	20	no	no	2;3	2.3526e-12	146.81	10.2	5.73	2	2	2	2	2	2
GSIQDVTNEAEEQESIIHVGVNK	VFVFPVIRGSIQDVTN	IIHVGVNKLYRQKSKV	R	G	S	N	K	L	1	0	2	1	0	2	4	2	1	3	0	1	0	0	0	2	1	0	0	3	0	23	0	2495.21	24425	24425	10	32	yes	yes	3	1.8945e-22	129.85	15.3	0.471
GSLLYQFGSEMLQLPVHLFK	PPKEFQIRGSLLYQFG	QLPVHLFKIKDVESQL	R	G	S	F	K	I	0	0	0	0	0	2	1	2	1	0	5	1	1	2	1	2	0	0	1	1	0	20	0	2306.21	746	746	129	148	yes	yes	3	1.4785e-05	72.359	4	0				1
GSLMNEDFEK	SELHLEVKGSLMNEDF	LMNEDFEKIKNWQKEA	K	G	S	E	K	I	0	0	1	1	0	0	2	1	0	0	1	1	1	1	0	1	0	0	0	0	0	10	0	1168.51	10661;7566	10661	118	127	yes	no	2	0.033683	63.624	13	0
GSMVAGSFSHLHGGQR	SPQTQHTRGSMVAGSF	SHLHGGQRMGSLAELE	R	G	S	Q	R	M	1	1	0	0	0	1	0	4	2	0	1	0	1	1	0	3	0	0	0	1	0	16	0	1626.77	713	713	903	918	yes	yes	2;3;4;5	6.9929e-107	220.99	9.73	5.19	28	18	25	22	29	33
GSMVAGSFSHLHGGQRMGSLAELER	SPQTQHTRGSMVAGSF	GSLAELERSRQVEQVR	R	G	S	E	R	S	2	2	0	0	0	1	2	5	2	0	3	0	2	1	0	4	0	0	0	1	0	25	1	2613.25	713	713	903	927	yes	yes	5	1.5718e-32	134.68	10.7	4.5
GSNINLEEALNEFWTR	SELRRYYRGSNINLEE	ALNEFWTRLLERLFKL	R	G	S	T	R	L	1	1	3	0	0	0	3	1	0	1	2	0	0	1	0	1	1	1	0	0	0	16	0	1891.91	3589	3589	69	84	yes	yes	2;3	1.7716e-30	188.44	4.87	3.3	2	3	2	2	1
GSNSAELSGAQELLK	AAYLWVGRGSNSAELS	SGAQELLKVLGARPVQ	R	G	S	L	K	V	2	0	1	0	0	1	2	2	0	0	3	1	0	0	0	3	0	0	0	0	0	15	0	1502.76	2080	2080	605	619	yes	yes	2;3	6.2331e-07	159.22	6.91	3.99	2	3	3	3	3	2
GSPQRPPLAHVFR	________________	PPLAHVFRGTFVHSRP	M	G	S	F	R	G	1	2	0	0	0	1	0	1	1	0	1	0	0	1	3	1	0	0	0	1	0	13	1	1460.8	15338	15338	2	14	yes	yes	3	1.2048e-06	117.2	12	0
GSQFLEPSFLEAPR	KKSERKYKGSQFLEPS	PSFLEAPRSVDWREKG	K	G	S	P	R	S	1	1	0	0	0	1	2	1	0	0	2	0	0	2	2	2	0	0	0	0	0	14	0	1576.79	9862;15680	9862	65	78	yes	no	2;3	2.6693e-06	143.93	8.96	5.26	3	2		2	1	2
GSQVVTAGQEGSREVGTAGPK	AASTPSWKGSQVVTAG	EVGTAGPKRQRARIQQ	K	G	S	P	K	R	2	1	0	0	0	2	2	5	0	0	0	1	0	0	1	2	2	0	0	3	0	21	1	2014.01	713	713	692	712	yes	yes	2;3	0.00020031	65.534	11.9	3						1
GSSFQTVSALFR	GKKGGKKKGSSFQTVS	QTVSALFRENLNNLMT	K	G	S	F	R	E	1	1	0	0	0	1	0	1	0	0	1	0	0	2	0	3	1	0	0	1	0	12	0	1298.66	656;167	167	649	660	no	no	2;3	1.6949e-06	142.08	10	0
GSSILSQALVGSFGR	AFSLEVSRGSSILSQA	ALVGSFGRTVTLQDNQ	R	G	S	G	R	T	1	1	0	0	0	1	0	3	0	1	2	0	0	1	0	4	0	0	0	1	0	15	0	1477.79	4130;841	841	188	202	no	no	2;3	2.2647e-05	103.17	2.6	0.8	1	3	5	1
GSSVFIQTDKPVYKPK	TTVTIDSKGSSVFIQT	DKPVYKPKQKVLPKFE	K	G	S	P	K	Q	0	0	0	1	0	1	0	1	0	1	0	3	0	1	2	2	1	0	1	2	0	16	2	1792.97	5166	5166	85	100	yes	yes	3;4	1.7812e-05	138.73	9.8	0.4
GSYLPEVMGDGLANQINNPEVEVDITKPDMTIR	KCWNGMTKGSYLPEVM	TKPDMTIRQQIMQLKI	K	G	S	I	R	Q	1	1	3	3	0	1	3	3	0	3	2	1	2	0	3	1	2	0	1	3	0	33	1	3614.76	3589	3589	297	329	yes	yes	3;4	2.5882e-38	101.2	4.21	2.93	3	2	1	4		1
GTAAFSYK	MMKEKLTKGTAAFSYK	GTAAFSYKLKQSDSST	K	G	T	Y	K	L	2	0	0	0	0	0	0	1	0	0	0	1	0	1	0	1	1	0	1	0	0	8	0	843.413	169;Q9PUB0	169	289	296	no	no	2	0.013216	91.853	4.5	0.5				1	1
GTDECAIESIAVAATPIPK	DGYFRIRRGTDECAIE	VAATPIPKL_______	R	G	T	P	K	L	4	0	0	1	1	0	2	1	0	3	0	1	0	0	2	1	2	0	0	1	0	19	0	1941.97	14839	14839	186	204	yes	yes	2;3	7.7877e-11	142.4	11.1	0.35
GTDVNAWIR	VAWRNRCKGTDVNAWI	TDVNAWIRGCRL____	K	G	T	I	R	G	1	1	1	1	0	0	0	1	0	1	0	0	0	0	0	0	1	1	0	1	0	9	0	1030.52	P00701	P00701	135	143	yes	yes	2;3	3.3449e-10	150.4	11.6	7.23	1	2	1	2	1	2
[truncated: 4,429 more rows]
[truncated: 27 more columns]
